# Supplementary material for: Cell Type-Specific Oxidative Stress Genomic Signatures in the Globus Pallidus of Dopamine-Depleted Mice
Source: J Neurosci. 2020 Dec 9;40(50):9772–83. doi: 10.1523/JNEUROSCI.1634-20.2020 (PMC7726543; doi:10.1523/JNEUROSCI.1634-20.2020)
Supplement: Figure 2-1 — Sample metadata per animal. Details about the mice, treatments, and tissue collection for molecular analyses are provided. Download Figure 2-1, XLSX file. [file ns-JN-RM-1634-20-s01.xlsx]

## Sheet: Fig. 2-1
Figure 2-1: Sample metadata per animal
Animal ID	Strain	sex	Date of Birth	AAV Injection	Date of AAV Injection	Treatment	Date of Treatment	Data Collected	Date of Data Collected	THintensity
DD3	Pvalb-2A-Cre +/-	M	2018-10-11	cSNAIL (PHP.eB)	2018-11-15	6-OHDA	2018-12-10	RNA-seq, ATAC-seq	2018-12-13	3267.31
S1	Pvalb-2A-Cre +/-	M	2018-10-11	cSNAIL (PHP.eB)	2018-11-15	Saline	2018-12-10	RNA-seq, ATAC-seq	2018-12-15	10662.4
DD1	Pvalb-2A-Cre +/-	M	2018-10-11	cSNAIL (PHP.eB)	2018-11-15	6-OHDA	2018-12-10	RNA-seq, ATAC-seq	2018-12-13	5631.25
DD2	Pvalb-2A-Cre +/-	F	2018-10-24	cSNAIL (PHP.eB)	2018-12-20	6-OHDA	2019-01-14	RNA-seq, ATAC-seq	2019-01-17	3425.77
DD4	Pvalb-2A-Cre +/-	F	2018-10-24	cSNAIL (PHP.eB)	2018-12-20	6-OHDA	2019-01-14	RNA-seq, ATAC-seq	2019-01-17	2844.26
S2	Pvalb-2A-Cre +/-	F	2018-10-24	cSNAIL (PHP.eB)	2018-12-20	Saline	2019-01-14	RNA-seq, ATAC-seq	2019-01-19	7636.66
