# Supplementary material for: Cell Type-Specific Oxidative Stress Genomic Signatures in the Globus Pallidus of Dopamine-Depleted Mice
Source: J Neurosci. 2020 Dec 9;40(50):9772–83. doi: 10.1523/JNEUROSCI.1634-20.2020 (PMC7726543; doi:10.1523/JNEUROSCI.1634-20.2020)
Supplement: Figure 3-1 — Differentially expressed genes between PV+ and PV– populations in each brain region. All genes with DESeq2 padj < 0.01 & |log2FoldDifference| > 1 are reported. Download Figure 3-1, XLSX file. [file ns-JN-RM-1634-20-s02.xlsx]

## Sheet: Fig. 3-1
Figure 3-1: Differentially expressed genes between PV+ and PV- populations in each brain region
Cortex, PV+ enriched			Cortex, PV- enriched			Striatum, PV+ enriched			Striatum, PV- enriched			GPe, PV+ enriched			GPe, PV- enriched			All regions, PV+ enriched	All regions, PV- enriched
EnsID	log2FoldDifference	padj	EnsID	log2FoldDifference	padj	EnsID	log2FoldDifference	padj	EnsID	log2FoldDifference	padj	EnsID	log2FoldDifference	padj	EnsID	log2FoldDifference	padj	EnsID	EnsID
ENSMUSG00000026141	1.24807	4.77059e-06	ENSMUSG00000002459	-1.41633	8.71444e-05	ENSMUSG00000051951	1.2457	2.22031e-11	ENSMUSG00000089964	-1.72596	0.00783757	ENSMUSG00000057715	1.79524	0.000110645	ENSMUSG00000002459	-1.93367	0.000124943	ENSMUSG00000026141	ENSMUSG00000026259
ENSMUSG00000062209	2.81307	2.46387e-36	ENSMUSG00000033740	-2.91034	1.09162e-16	ENSMUSG00000026141	3.87844	8.766e-64	ENSMUSG00000090071	-1.85339	0.00517567	ENSMUSG00000085125	2.15217	0.00462974	ENSMUSG00000033740	-3.91112	1.03497e-27	ENSMUSG00000087301	ENSMUSG00000047216
ENSMUSG00000103642	2.13123	0.000786498	ENSMUSG00000048960	-1.6845	1.83053e-05	ENSMUSG00000042182	1.21258	0.00772508	ENSMUSG00000026223	-1.71258	1.62346e-07	ENSMUSG00000026141	2.73626	1.07535e-07	ENSMUSG00000048960	-1.49974	0.00328336	ENSMUSG00000059203	ENSMUSG00000044708
ENSMUSG00000087514	2.92521	1.26927e-22	ENSMUSG00000016918	-1.9362	0.000610704	ENSMUSG00000064294	4.40917	1.0754e-15	ENSMUSG00000026259	-1.00646	0.00130972	ENSMUSG00000026058	1.38822	0.00322125	ENSMUSG00000025932	-2.87777	0.00962294	ENSMUSG00000059493	ENSMUSG00000026786
ENSMUSG00000040710	2.24859	3.34205e-08	ENSMUSG00000092083	-1.07272	0.000208609	ENSMUSG00000026023	2.22023	0.00745776	ENSMUSG00000047216	-1.86244	0.000101654	ENSMUSG00000042182	2.30658	1.332e-05	ENSMUSG00000042686	-2.67913	0.000546159	ENSMUSG00000037610	ENSMUSG00000015090
ENSMUSG00000026312	1.40302	2.5563e-06	ENSMUSG00000026090	-1.22675	3.77685e-05	ENSMUSG00000026014	1.06244	0.00843494	ENSMUSG00000026424	-2.20517	0.00263177	ENSMUSG00000038305	1.75048	0.000149974	ENSMUSG00000025931	-2.6128	4.16732e-06	ENSMUSG00000040387	ENSMUSG00000027298
ENSMUSG00000026458	1.53849	2.33789e-05	ENSMUSG00000047361	-2.0406	0.00481569	ENSMUSG00000062209	3.43746	6.69106e-87	ENSMUSG00000026473	-1.67909	4.71185e-06	ENSMUSG00000045648	1.5717	0.0055863	ENSMUSG00000028033	-2.47996	1.09833e-11	ENSMUSG00000008489	ENSMUSG00000027447
ENSMUSG00000026452	2.71109	1.42576e-12	ENSMUSG00000090071	-1.65789	0.00902962	ENSMUSG00000103642	2.34001	0.00146878	ENSMUSG00000038530	-1.56906	1.23441e-07	ENSMUSG00000032908	2.83896	1.17832e-06	ENSMUSG00000026090	-2.39011	2.63136e-05	ENSMUSG00000035407	ENSMUSG00000031425
ENSMUSG00000009418	1.19297	3.77685e-05	ENSMUSG00000026202	-1.63979	0.000455531	ENSMUSG00000087514	3.04742	1.05513e-27	ENSMUSG00000044708	-1.85552	0.000571206	ENSMUSG00000054976	1.52351	0.000704273	ENSMUSG00000026077	-2.02546	2.10231e-05	ENSMUSG00000042817	ENSMUSG00000028517
ENSMUSG00000026393	1.83402	5.47003e-09	ENSMUSG00000038608	-1.8564	4.89162e-08	ENSMUSG00000045648	2.59687	3.25873e-12	ENSMUSG00000026786	-1.56995	0.00615596	ENSMUSG00000047496	2.0225	0.00154684	ENSMUSG00000026109	-1.56425	5.66033e-05	ENSMUSG00000030092	ENSMUSG00000029231
ENSMUSG00000026483	1.64017	0.00564158	ENSMUSG00000026223	-1.18132	0.00906402	ENSMUSG00000026193	2.73402	1.53259e-06	ENSMUSG00000015090	-1.938	0.00106004	ENSMUSG00000070695	2.30608	2.95517e-08	ENSMUSG00000038349	-1.53522	2.6893e-05	ENSMUSG00000097596	ENSMUSG00000068748
ENSMUSG00000026509	1.56962	1.49717e-05	ENSMUSG00000026259	-1.41865	6.60904e-05	ENSMUSG00000054976	1.04368	0.000271085	ENSMUSG00000027087	-1.1378	0.00184402	ENSMUSG00000036815	1.67255	0.000106599	ENSMUSG00000026031	-2.88691	0.00130613	ENSMUSG00000002265	ENSMUSG00000006651
ENSMUSG00000039384	1.74353	0.000330965	ENSMUSG00000026288	-1.89006	0.0012671	ENSMUSG00000026163	2.60873	1.13908e-13	ENSMUSG00000027223	-1.31704	0.00105477	ENSMUSG00000026430	2.8688	1.58268e-05	ENSMUSG00000047361	-2.89908	1.56626e-05	ENSMUSG00000002771	ENSMUSG00000036634
ENSMUSG00000026610	1.36412	2.81077e-05	ENSMUSG00000047216	-2.76785	1.86585e-08	ENSMUSG00000036766	2.73758	2.79776e-23	ENSMUSG00000005087	-1.12925	0.00614126	ENSMUSG00000059149	2.72551	0.000886705	ENSMUSG00000052062	-1.78638	0.000670252	ENSMUSG00000058975	ENSMUSG00000030701
ENSMUSG00000026672	1.57888	0.00096904	ENSMUSG00000048402	-2.80225	3.23406e-08	ENSMUSG00000026305	1.77304	1.26186e-09	ENSMUSG00000027347	-1.28655	6.24154e-08	ENSMUSG00000026452	2.57073	1.03536e-07	ENSMUSG00000062209	-1.98378	4.53767e-08	ENSMUSG00000097441	ENSMUSG00000031833
ENSMUSG00000061186	1.55157	0.000367751	ENSMUSG00000049690	-1.79204	2.39455e-06	ENSMUSG00000026313	1.26792	1.60537e-06	ENSMUSG00000027298	-1.22457	0.00780026	ENSMUSG00000026494	1.86004	0.000152219	ENSMUSG00000025997	-2.04529	0.00150821	ENSMUSG00000091002	ENSMUSG00000004558
ENSMUSG00000026787	1.23184	0.00127618	ENSMUSG00000042581	-1.53023	4.51433e-06	ENSMUSG00000040710	2.34156	2.58504e-13	ENSMUSG00000027254	-1.49724	2.59685e-10	ENSMUSG00000038576	1.339	0.00718064	ENSMUSG00000006301	-3.2195	0.000758072	ENSMUSG00000020042	ENSMUSG00000046240
ENSMUSG00000026784	1.14579	0.00219182	ENSMUSG00000026463	-2.06507	4.9246e-08	ENSMUSG00000026335	1.3588	4.36361e-12	ENSMUSG00000027375	-1.54339	0.00543683	ENSMUSG00000026610	2.44161	9.01868e-08	ENSMUSG00000032883	-1.62871	0.000505851	ENSMUSG00000035681	ENSMUSG00000032554
ENSMUSG00000069132	1.77604	0.00356163	ENSMUSG00000026421	-1.89187	0.00234945	ENSMUSG00000036815	1.79876	1.69471e-21	ENSMUSG00000037703	-1.23778	0.00123039	ENSMUSG00000026672	1.82537	0.00294509	ENSMUSG00000026259	-2.31521	0.00094205	ENSMUSG00000020140	ENSMUSG00000020422
ENSMUSG00000026890	2.63623	1.28161e-06	ENSMUSG00000051985	-2.08992	4.5798e-05	ENSMUSG00000085526	2.01608	0.00169018	ENSMUSG00000027447	-2.0659	4.41148e-08	ENSMUSG00000061186	2.15464	3.29548e-05	ENSMUSG00000026288	-3.56399	1.5792e-08	ENSMUSG00000034813	ENSMUSG00000020143
ENSMUSG00000087301	1.63986	4.05291e-08	ENSMUSG00000052726	-1.15436	1.92308e-05	ENSMUSG00000026430	2.62649	1.6905e-05	ENSMUSG00000102869	-1.38694	0.00944344	ENSMUSG00000003418	2.46396	0.00015484	ENSMUSG00000034353	-3.0336	0.000337128	ENSMUSG00000031543	ENSMUSG00000041329
ENSMUSG00000070880	2.18768	5.21124e-14	ENSMUSG00000042671	-1.57282	0.00624548	ENSMUSG00000059149	3.03903	7.48753e-06	ENSMUSG00000039001	-2.29998	0.00315998	ENSMUSG00000036617	1.52156	0.000118183	ENSMUSG00000047793	-2.30173	0.001735	ENSMUSG00000061864	ENSMUSG00000006782
ENSMUSG00000084946	2.05689	4.95526e-05	ENSMUSG00000040612	-1.01031	0.00503087	ENSMUSG00000009418	1.24744	7.02237e-06	ENSMUSG00000016349	-1.16096	0.00535873	ENSMUSG00000026797	1.74897	0.000380354	ENSMUSG00000044340	-2.00609	1.2385e-07	ENSMUSG00000037940	ENSMUSG00000020932
ENSMUSG00000004085	1.59385	0.00222528	ENSMUSG00000038530	-1.58431	9.65476e-05	ENSMUSG00000026393	1.3793	4.22609e-05	ENSMUSG00000039278	-1.64602	0.000891366	ENSMUSG00000064329	1.59234	7.45307e-05	ENSMUSG00000047216	-3.41023	3.65508e-12	ENSMUSG00000031772	ENSMUSG00000025321
ENSMUSG00000070866	2.04251	7.30366e-17	ENSMUSG00000013698	-1.42538	0.00628598	ENSMUSG00000032666	1.20038	0.00123039	ENSMUSG00000016319	-1.92512	0.000386961	ENSMUSG00000087301	2.66527	2.71089e-09	ENSMUSG00000048402	-3.02267	3.18707e-07	ENSMUSG00000086228	ENSMUSG00000022425
ENSMUSG00000100934	1.08154	0.00022108	ENSMUSG00000044708	-1.97584	0.00125144	ENSMUSG00000042751	1.31765	9.08145e-08	ENSMUSG00000035847	-1.36224	0.000100852	ENSMUSG00000042359	1.74181	4.37311e-05	ENSMUSG00000101179	-3.5294	0.000980311	ENSMUSG00000010066	ENSMUSG00000089941
ENSMUSG00000092201	2.40692	1.35906e-10	ENSMUSG00000055214	-1.13555	0.00581884	ENSMUSG00000050069	1.6855	2.62173e-05	ENSMUSG00000031425	-1.80085	3.83984e-14	ENSMUSG00000070866	1.27953	0.00185936	ENSMUSG00000049690	-1.51576	0.00425246	ENSMUSG00000020836	ENSMUSG00000062591
ENSMUSG00000087694	2.28298	5.58044e-08	ENSMUSG00000063659	-1.69089	2.59673e-05	ENSMUSG00000026525	3.57581	4.254e-17	ENSMUSG00000050148	-1.7092	8.42601e-05	ENSMUSG00000035183	3.69352	0.000462828	ENSMUSG00000026421	-2.66982	0.000121802	ENSMUSG00000086363	ENSMUSG00000024621
ENSMUSG00000040133	2.52729	5.21124e-14	ENSMUSG00000053963	-1.88935	1.45644e-06	ENSMUSG00000078185	2.78188	2.39259e-06	ENSMUSG00000027562	-1.42458	0.00863405	ENSMUSG00000037110	1.38663	0.00153868	ENSMUSG00000098243	-2.44514	4.0783e-08	ENSMUSG00000021730	ENSMUSG00000025203
ENSMUSG00000005102	1.17298	0.000438184	ENSMUSG00000002107	-1.01664	0.000116906	ENSMUSG00000038576	1.07577	0.000761379	ENSMUSG00000027660	-1.0618	0.00620766	ENSMUSG00000027457	1.79214	0.000163599	ENSMUSG00000026395	-2.81703	0.00595096	ENSMUSG00000022269
ENSMUSG00000033705	1.2822	0.000607394	ENSMUSG00000026768	-1.27015	0.0047146	ENSMUSG00000039384	1.90974	0.0028458	ENSMUSG00000037625	-2.08169	3.39684e-05	ENSMUSG00000044349	1.269	0.000840406	ENSMUSG00000026473	-2.44332	5.71465e-06	ENSMUSG00000022558
ENSMUSG00000027384	1.12819	0.00510035	ENSMUSG00000036949	-2.87341	7.79772e-09	ENSMUSG00000010175	1.83286	6.73349e-05	ENSMUSG00000049100	-1.10056	0.000130939	ENSMUSG00000047907	2.13277	8.54676e-07	ENSMUSG00000004110	-2.62445	1.80709e-07	ENSMUSG00000022935
ENSMUSG00000027605	1.17801	0.000820458	ENSMUSG00000026786	-1.71753	0.00558713	ENSMUSG00000026657	1.28229	1.68772e-12	ENSMUSG00000033161	-1.64802	4.73129e-06	ENSMUSG00000016150	1.92257	3.17379e-07	ENSMUSG00000006403	-2.71254	0.00654545	ENSMUSG00000096988
ENSMUSG00000086496	2.40322	0.000120289	ENSMUSG00000015090	-2.23463	8.59283e-06	ENSMUSG00000036617	1.86814	2.10918e-22	ENSMUSG00000027858	-1.89674	1.18317e-06	ENSMUSG00000031139	2.01118	0.00854295	ENSMUSG00000038147	-2.9858	0.00274017	ENSMUSG00000055471
ENSMUSG00000027655	1.17215	0.00591243	ENSMUSG00000026833	-1.39467	8.19402e-06	ENSMUSG00000026833	1.81061	0.00014152	ENSMUSG00000068696	-2.05309	2.00164e-17	ENSMUSG00000031189	1.43409	0.00124376	ENSMUSG00000007097	-2.01533	0.000107356	ENSMUSG00000024421
ENSMUSG00000074607	1.79948	2.02172e-06	ENSMUSG00000026834	-1.62991	0.00623994	ENSMUSG00000055632	3.7047	2.50645e-13	ENSMUSG00000032854	-1.98056	1.00581e-05	ENSMUSG00000031343	1.81434	0.000908199	ENSMUSG00000044708	-2.20591	0.000380354
ENSMUSG00000084843	2.16654	0.00320538	ENSMUSG00000035033	-1.72921	0.000107807	ENSMUSG00000026890	2.36522	0.000179745	ENSMUSG00000045573	-1.76862	3.40812e-15	ENSMUSG00000031376	1.8954	0.0002311	ENSMUSG00000037860	-3.33524	2.83403e-05
ENSMUSG00000047344	2.3543	6.92638e-05	ENSMUSG00000027253	-2.11703	0.000558363	ENSMUSG00000049744	1.56401	0.00571327	ENSMUSG00000049225	-1.61806	6.76333e-05	ENSMUSG00000071719	2.72579	0.00733249	ENSMUSG00000026519	-2.88019	5.96898e-06
ENSMUSG00000031093	1.29683	0.00320538	ENSMUSG00000075015	-4.34121	4.69262e-14	ENSMUSG00000026872	1.08787	3.80288e-06	ENSMUSG00000028278	-1.15223	0.00755082	ENSMUSG00000073008	3.38602	0.000884886	ENSMUSG00000100147	-3.18285	5.84285e-07
ENSMUSG00000035967	1.16604	0.000211246	ENSMUSG00000032841	-2.43615	4.12056e-08	ENSMUSG00000026824	2.42228	1.97711e-20	ENSMUSG00000088088	-2.30917	5.42149e-12	ENSMUSG00000034551	1.4884	0.00920613	ENSMUSG00000026510	-2.12335	0.00131956
ENSMUSG00000031133	2.17989	4.08277e-08	ENSMUSG00000005089	-2.20651	3.70427e-16	ENSMUSG00000026839	1.19723	5.7508e-06	ENSMUSG00000070923	-1.40124	0.00615596	ENSMUSG00000034755	1.37162	0.000913123	ENSMUSG00000026608	-1.68495	0.0035127
ENSMUSG00000031139	1.5937	0.00148587	ENSMUSG00000005087	-1.85645	9.05472e-07	ENSMUSG00000026991	1.16585	8.17879e-08	ENSMUSG00000028517	-1.34886	0.00369046	ENSMUSG00000059203	1.51921	0.00183357	ENSMUSG00000010175	-2.64521	4.80929e-06
ENSMUSG00000057421	1.11797	0.00845928	ENSMUSG00000027210	-1.11964	0.000676562	ENSMUSG00000059742	1.27459	1.73132e-10	ENSMUSG00000046093	-1.83294	6.59247e-08	ENSMUSG00000041710	2.7099	5.86276e-08	ENSMUSG00000026626	-2.11087	0.000656834
ENSMUSG00000087620	1.29451	4.5798e-05	ENSMUSG00000027298	-1.70351	9.6282e-05	ENSMUSG00000087301	2.76745	9.44167e-14	ENSMUSG00000028833	-2.03201	2.12542e-14	ENSMUSG00000071679	2.29067	3.5887e-06	ENSMUSG00000002107	-1.35817	0.00275939
ENSMUSG00000031253	2.08657	0.00538164	ENSMUSG00000027254	-1.80493	4.17138e-09	ENSMUSG00000084946	3.1005	6.81645e-09	ENSMUSG00000028785	-1.66235	6.0264e-10	ENSMUSG00000059493	1.54864	0.00671605	ENSMUSG00000026778	-3.24379	3.37728e-06
ENSMUSG00000067369	1.51758	0.00615725	ENSMUSG00000091337	-1.81975	0.00187104	ENSMUSG00000027220	2.13326	0.000620493	ENSMUSG00000028782	-1.37158	3.0641e-05	ENSMUSG00000037610	3.01818	2.71089e-09	ENSMUSG00000036949	-2.82369	4.11153e-07
ENSMUSG00000059203	1.04686	0.000267453	ENSMUSG00000014361	-1.93865	4.72017e-08	ENSMUSG00000075014	2.82871	3.54226e-05	ENSMUSG00000028756	-1.38885	0.00475149	ENSMUSG00000025757	1.46405	0.00331884	ENSMUSG00000026748	-2.1821	1.5792e-08
ENSMUSG00000059493	1.58675	8.8804e-07	ENSMUSG00000027339	-1.61692	0.00970814	ENSMUSG00000048058	1.80089	2.89073e-06	ENSMUSG00000046447	-1.48886	5.70438e-06	ENSMUSG00000043441	1.52696	0.00943082	ENSMUSG00000026737	-1.30479	0.00415256
ENSMUSG00000037610	2.515	1.21157e-20	ENSMUSG00000039913	-1.15132	2.33415e-05	ENSMUSG00000032724	1.35712	0.00284251	ENSMUSG00000055302	-1.73794	0.00417345	ENSMUSG00000027820	1.81251	0.00155984	ENSMUSG00000026786	-4.05041	1.0182e-08
ENSMUSG00000027748	1.84099	1.87965e-11	ENSMUSG00000027419	-1.25698	5.77814e-07	ENSMUSG00000027175	1.16442	0.00959823	ENSMUSG00000029231	-1.76594	0.00999078	ENSMUSG00000074579	1.4151	0.00736365	ENSMUSG00000036833	-2.3057	0.00022243
ENSMUSG00000027820	2.27262	8.62484e-06	ENSMUSG00000027447	-1.98887	5.4599e-06	ENSMUSG00000044042	2.499	7.19151e-18	ENSMUSG00000029580	-1.96587	1.74731e-13	ENSMUSG00000102692	1.46202	0.00356383	ENSMUSG00000026944	-1.40584	0.00777895
ENSMUSG00000102437	1.34476	2.58068e-06	ENSMUSG00000053141	-1.03904	0.000295723	ENSMUSG00000100934	2.26251	5.11451e-10	ENSMUSG00000029581	-1.81743	0.000530239	ENSMUSG00000081355	2.60864	0.00181253	ENSMUSG00000015090	-3.14789	3.57865e-10
ENSMUSG00000027827	1.46225	4.08277e-08	ENSMUSG00000039621	-1.11031	0.00542881	ENSMUSG00000092201	4.11392	6.79609e-31	ENSMUSG00000061762	-1.60002	0.000223349	ENSMUSG00000052539	1.25586	0.00670621	ENSMUSG00000079484	-2.81351	0.000118217
ENSMUSG00000028078	1.09411	0.000671317	ENSMUSG00000013523	-3.02304	4.63222e-12	ENSMUSG00000087694	4.05805	4.8303e-23	ENSMUSG00000068748	-1.50001	9.27284e-09	ENSMUSG00000040896	1.51872	0.0013294	ENSMUSG00000026879	-2.58897	0.00446
ENSMUSG00000027859	2.54042	1.98853e-06	ENSMUSG00000090625	-1.98471	0.00840698	ENSMUSG00000040133	2.59229	2.77806e-15	ENSMUSG00000039904	-1.96213	0.00800164	ENSMUSG00000027894	1.52151	0.00301587	ENSMUSG00000026872	-3.31691	2.39914e-19
ENSMUSG00000027966	1.29844	0.00483852	ENSMUSG00000035847	-1.59028	1.04354e-05	ENSMUSG00000005102	1.44398	1.81049e-05	ENSMUSG00000030123	-1.54274	0.000446452	ENSMUSG00000027966	2.0017	0.000123109	ENSMUSG00000053475	-2.9061	5.39756e-05
ENSMUSG00000053965	3.23521	4.12234e-24	ENSMUSG00000031216	-1.42584	0.00870544	ENSMUSG00000033705	1.8563	3.02277e-06	ENSMUSG00000004267	-1.15083	0.0041578	ENSMUSG00000027965	1.5606	0.00184939	ENSMUSG00000026830	-2.77267	3.29548e-05
ENSMUSG00000040998	1.32095	0.00693104	ENSMUSG00000098078	-3.20056	1.2148e-08	ENSMUSG00000027238	1.50292	9.03419e-14	ENSMUSG00000038252	-1.26635	0.000129903	ENSMUSG00000028184	1.36496	0.00324155	ENSMUSG00000075324	-1.66761	0.00541928
ENSMUSG00000028164	1.48419	0.000123304	ENSMUSG00000085715	-3.42535	3.6944e-10	ENSMUSG00000039943	2.03956	4.42879e-12	ENSMUSG00000089617	-1.61844	4.59466e-06	ENSMUSG00000055761	1.34011	0.00707719	ENSMUSG00000026888	-1.94164	0.00378502
ENSMUSG00000040387	1.51625	3.73404e-08	ENSMUSG00000031425	-2.50197	2.84268e-12	ENSMUSG00000038844	1.08417	0.000372869	ENSMUSG00000099587	-1.61844	4.59466e-06	ENSMUSG00000040387	2.00153	3.87108e-06	ENSMUSG00000034903	-2.30578	0.000285331
ENSMUSG00000035615	1.53881	0.000811779	ENSMUSG00000041710	-1.36317	0.00103037	ENSMUSG00000063873	1.78808	1.02165e-15	ENSMUSG00000030342	-2.05578	0.00787085	ENSMUSG00000028289	1.59004	0.0012676	ENSMUSG00000075284	-1.8565	0.00179682
ENSMUSG00000008489	1.56151	1.37356e-09	ENSMUSG00000071679	-1.37143	5.23006e-05	ENSMUSG00000087158	1.60863	0.00182142	ENSMUSG00000041571	-1.5623	0.00307956	ENSMUSG00000045083	1.77602	0.000130056	ENSMUSG00000015839	-2.54823	0.00896122
ENSMUSG00000035407	2.19085	0.00159942	ENSMUSG00000050148	-1.97741	0.000218295	ENSMUSG00000037110	1.04436	1.19118e-05	ENSMUSG00000019370	-1.65373	2.95265e-07	ENSMUSG00000028373	1.89854	1.45817e-06	ENSMUSG00000027087	-2.51062	0.00183867
ENSMUSG00000003411	1.65605	0.00209996	ENSMUSG00000094830	-2.51503	0.000544577	ENSMUSG00000027605	1.40127	0.00123274	ENSMUSG00000070802	-1.58965	0.000641017	ENSMUSG00000052407	2.83261	1.08968e-07	ENSMUSG00000027215	-2.45161	0.00928166
ENSMUSG00000098760	1.44909	6.60904e-05	ENSMUSG00000025255	-1.72219	6.60904e-05	ENSMUSG00000044349	1.25207	4.06117e-11	ENSMUSG00000003363	-1.29681	5.85798e-05	ENSMUSG00000008489	1.78514	0.000121122	ENSMUSG00000075015	-2.35425	4.24571e-05
ENSMUSG00000028906	1.01187	0.00134048	ENSMUSG00000063600	-1.20132	3.77685e-05	ENSMUSG00000074607	1.91185	0.000804882	ENSMUSG00000006651	-1.75041	3.92571e-09	ENSMUSG00000061859	1.55594	0.00559937	ENSMUSG00000075014	-2.815	4.66734e-14
ENSMUSG00000050511	1.83433	5.69852e-05	ENSMUSG00000027737	-2.27174	7.66758e-05	ENSMUSG00000053166	1.52075	0.00774905	ENSMUSG00000036634	-1.8605	0.00154223	ENSMUSG00000035407	2.34371	0.00873297	ENSMUSG00000032841	-3.65087	3.13724e-20
ENSMUSG00000086665	1.92787	0.00914463	ENSMUSG00000061143	-1.23679	0.00340966	ENSMUSG00000000305	1.51064	7.40408e-07	ENSMUSG00000030701	-1.7397	0.00182142	ENSMUSG00000028613	1.71506	0.0018459	ENSMUSG00000005089	-1.9393	2.46655e-06
ENSMUSG00000029055	1.18327	0.00802794	ENSMUSG00000036885	-2.40074	4.87634e-06	ENSMUSG00000016150	1.42415	4.86517e-11	ENSMUSG00000030695	-1.94717	4.34462e-09	ENSMUSG00000028555	2.49036	0.00590534	ENSMUSG00000074968	-2.76151	3.39001e-06
ENSMUSG00000063531	1.17371	0.00287509	ENSMUSG00000051777	-1.42406	0.000227073	ENSMUSG00000055653	4.51306	4.87689e-19	ENSMUSG00000047514	-1.52645	0.00543683	ENSMUSG00000028546	1.4891	0.00363451	ENSMUSG00000027210	-1.99491	1.44981e-06
ENSMUSG00000014932	1.40117	0.001616	ENSMUSG00000102422	-1.03511	0.000523529	ENSMUSG00000031133	1.71788	0.000552808	ENSMUSG00000039485	-1.18496	0.0079183	ENSMUSG00000061298	1.81256	2.73456e-05	ENSMUSG00000027298	-2.13349	0.00393636
ENSMUSG00000029094	2.15332	6.86562e-12	ENSMUSG00000027777	-1.01093	0.00095667	ENSMUSG00000031189	1.77568	5.60652e-09	ENSMUSG00000069662	-1.49166	0.00389939	ENSMUSG00000028876	1.75735	0.00621487	ENSMUSG00000027199	-3.20615	1.57297e-08
ENSMUSG00000031558	1.16299	6.53836e-05	ENSMUSG00000000794	-1.87022	0.000837781	ENSMUSG00000031337	1.16305	0.00774355	ENSMUSG00000046922	-2.45337	0.00011282	ENSMUSG00000040690	2.21395	0.000196244	ENSMUSG00000027200	-1.41574	0.00127427
ENSMUSG00000029090	2.12801	1.43974e-08	ENSMUSG00000027878	-1.69033	0.00235667	ENSMUSG00000031343	1.44202	0.00594737	ENSMUSG00000050953	-1.77535	0.00368866	ENSMUSG00000028906	1.72769	7.5759e-05	ENSMUSG00000079056	-2.77035	5.70124e-05
ENSMUSG00000029167	1.38236	4.5798e-05	ENSMUSG00000033161	-1.43406	2.63824e-06	ENSMUSG00000087620	1.61988	4.2134e-09	ENSMUSG00000004207	-1.21361	3.83409e-05	ENSMUSG00000001089	1.59886	0.00288667	ENSMUSG00000027375	-3.06487	2.34465e-11
ENSMUSG00000039252	1.62586	0.0031904	ENSMUSG00000040896	-1.30151	2.08607e-05	ENSMUSG00000059203	4.39539	1.3205e-154	ENSMUSG00000037855	-1.60274	4.84023e-08	ENSMUSG00000041025	2.44341	0.00120425	ENSMUSG00000014361	-2.87042	5.44285e-09
ENSMUSG00000029178	1.51621	0.00223848	ENSMUSG00000058135	-2.00804	0.00558713	ENSMUSG00000042425	2.94595	3.94923e-06	ENSMUSG00000020178	-1.47219	0.000552808	ENSMUSG00000086665	3.111	0.00211331	ENSMUSG00000027339	-2.59701	0.000140723
ENSMUSG00000037736	1.0761	8.85645e-05	ENSMUSG00000033721	-1.19174	0.0044237	ENSMUSG00000031285	1.42883	0.000178502	ENSMUSG00000051067	-1.4116	0.00933713	ENSMUSG00000102813	3.41409	0.00215491	ENSMUSG00000027419	-1.29088	0.00558949
ENSMUSG00000029228	1.30923	0.000493824	ENSMUSG00000097311	-1.20927	3.27498e-05	ENSMUSG00000043518	1.70597	0.000487624	ENSMUSG00000034994	-1.67341	1.31757e-06	ENSMUSG00000014592	1.36656	0.00124376	ENSMUSG00000086509	-3.3551	1.57297e-08
ENSMUSG00000034981	1.95147	9.09732e-09	ENSMUSG00000098097	-1.64448	0.00224333	ENSMUSG00000059493	2.15573	6.28844e-15	ENSMUSG00000025422	-1.46689	5.16122e-10	ENSMUSG00000028931	1.65428	0.0045331	ENSMUSG00000027447	-2.41346	0.00288569
ENSMUSG00000034324	3.31208	1.26927e-22	ENSMUSG00000028128	-1.9517	0.00649031	ENSMUSG00000031360	1.44745	0.00123039	ENSMUSG00000025393	-1.22937	0.000316185	ENSMUSG00000092094	2.95746	2.92323e-05	ENSMUSG00000027452	-2.65883	0.000532545
ENSMUSG00000029674	1.34947	0.00527786	ENSMUSG00000019232	-2.11755	0.0041864	ENSMUSG00000049176	1.45997	1.1638e-16	ENSMUSG00000048644	-1.81732	0.000193331	ENSMUSG00000028883	2.58273	2.07479e-08	ENSMUSG00000007659	-1.94829	0.000678673
ENSMUSG00000042817	2.02537	8.35082e-09	ENSMUSG00000052430	-1.93769	5.5159e-07	ENSMUSG00000100252	1.07794	0.00240616	ENSMUSG00000055675	-1.74652	0.00108722	ENSMUSG00000063531	1.93813	9.02304e-05	ENSMUSG00000037754	-1.73926	6.8204e-05
ENSMUSG00000015112	1.57336	0.00225196	ENSMUSG00000028273	-1.71729	0.002497	ENSMUSG00000037610	4.93796	2.48473e-38	ENSMUSG00000031833	-1.72531	4.19044e-06	ENSMUSG00000028780	2.59727	3.02641e-05	ENSMUSG00000053141	-2.41431	5.44285e-09
ENSMUSG00000090063	1.58211	0.000248935	ENSMUSG00000028266	-1.11415	0.00936631	ENSMUSG00000027668	1.13026	0.00138614	ENSMUSG00000034472	-1.88095	2.78123e-11	ENSMUSG00000097726	1.85162	0.00170231	ENSMUSG00000013523	-2.9653	4.56111e-12
ENSMUSG00000046178	2.03036	3.70427e-16	ENSMUSG00000039058	-1.30198	2.33789e-05	ENSMUSG00000037400	1.10531	6.55327e-05	ENSMUSG00000031765	-2.30686	6.81687e-06	ENSMUSG00000097216	2.24389	0.00623086	ENSMUSG00000031425	-3.09629	2.02359e-19
ENSMUSG00000032625	1.04098	0.000431263	ENSMUSG00000049225	-1.53662	0.00268466	ENSMUSG00000027716	2.23728	3.87347e-08	ENSMUSG00000031778	-1.39685	1.28983e-05	ENSMUSG00000029108	1.25711	0.0074201	ENSMUSG00000031431	-2.82431	0.000193106
ENSMUSG00000038648	1.33169	0.00939654	ENSMUSG00000040536	-1.09209	0.00432239	ENSMUSG00000046743	2.4823	1.48415e-09	ENSMUSG00000036564	-1.04806	3.83732e-06	ENSMUSG00000037653	1.19871	0.0057551	ENSMUSG00000057457	-3.09997	0.00575173
ENSMUSG00000038388	1.12106	0.00040312	ENSMUSG00000045083	-1.08683	1.30636e-05	ENSMUSG00000025762	1.50413	0.0009649	ENSMUSG00000093904	-1.26031	0.000122535	ENSMUSG00000001260	1.47139	0.00558285	ENSMUSG00000031342	-1.98459	8.75197e-07
ENSMUSG00000029822	1.09601	0.000146837	ENSMUSG00000045589	-1.02134	0.00501969	ENSMUSG00000027748	1.84431	6.08934e-05	ENSMUSG00000021750	-1.83986	0.000297692	ENSMUSG00000029338	1.93269	0.00830933	ENSMUSG00000031355	-2.07709	0.00367562
ENSMUSG00000030098	1.97344	1.14637e-07	ENSMUSG00000028399	-1.03679	4.32304e-05	ENSMUSG00000056306	2.31851	0.00614126	ENSMUSG00000004558	-1.66852	0.000696031	ENSMUSG00000033316	2.69819	0.000106875	ENSMUSG00000027562	-2.69669	1.74122e-07
ENSMUSG00000035158	1.33	1.25885e-05	ENSMUSG00000059049	-1.90082	0.00751871	ENSMUSG00000027784	2.88266	9.82593e-40	ENSMUSG00000022037	-1.83952	1.10668e-05	ENSMUSG00000097767	1.52088	0.00402627	ENSMUSG00000063887	-1.46436	0.000106599
ENSMUSG00000030092	1.45161	2.76004e-08	ENSMUSG00000015224	-2.1167	0.00331131	ENSMUSG00000033767	1.14127	0.000415455	ENSMUSG00000022055	-1.77058	0.000164632	ENSMUSG00000029544	1.86856	0.000791281	ENSMUSG00000027695	-2.26619	0.000210989
ENSMUSG00000030310	1.50545	3.472e-07	ENSMUSG00000028565	-1.08494	0.0031646	ENSMUSG00000041977	1.00047	0.00402579	ENSMUSG00000003469	-1.5203	4.83253e-05	ENSMUSG00000063919	2.11074	6.06094e-06	ENSMUSG00000037625	-3.78236	7.56505e-13
ENSMUSG00000097596	1.66498	3.11645e-06	ENSMUSG00000028525	-1.59999	8.35082e-09	ENSMUSG00000027859	2.27479	0.0079494	ENSMUSG00000022112	-1.12006	4.25607e-06	ENSMUSG00000061578	1.363	0.00703333	ENSMUSG00000027674	-1.42186	0.00462974
ENSMUSG00000030222	2.89069	2.40286e-11	ENSMUSG00000028517	-2.41317	7.98946e-09	ENSMUSG00000040896	2.36554	4.77025e-21	ENSMUSG00000032174	-1.59895	0.000717727	ENSMUSG00000004415	2.73046	0.000377732	ENSMUSG00000074637	-2.74577	0.00445084
ENSMUSG00000030283	1.18106	0.000884099	ENSMUSG00000070867	-1.36686	0.00925009	ENSMUSG00000027965	1.10217	0.000203385	ENSMUSG00000046240	-1.68566	0.00940847	ENSMUSG00000048988	1.79845	0.00904806	ENSMUSG00000027737	-2.48201	0.00671818
ENSMUSG00000030303	1.05588	0.00346836	ENSMUSG00000028677	-1.24543	0.00384883	ENSMUSG00000027971	3.41479	1.63074e-15	ENSMUSG00000053310	-1.64947	3.39661e-08	ENSMUSG00000042817	2.62094	3.41338e-06	ENSMUSG00000061143	-1.29301	0.00920377
ENSMUSG00000002265	1.18174	3.20809e-06	ENSMUSG00000032890	-1.23275	0.00588721	ENSMUSG00000053819	1.12614	0.00251134	ENSMUSG00000015656	-1.16961	0.00266214	ENSMUSG00000051950	1.82327	0.00293564	ENSMUSG00000048332	-1.99764	0.00188598
ENSMUSG00000043456	1.16454	0.00061412	ENSMUSG00000046093	-2.68476	1.0878e-12	ENSMUSG00000028164	2.39726	1.88617e-05	ENSMUSG00000032120	-1.2817	0.00531727	ENSMUSG00000029757	1.78761	3.98247e-05	ENSMUSG00000036353	-2.3261	0.00507568
ENSMUSG00000002771	2.07925	0.000267453	ENSMUSG00000028833	-1.39909	0.000748939	ENSMUSG00000028197	2.63379	0.000528575	ENSMUSG00000046480	-1.75157	7.15468e-13	ENSMUSG00000029765	1.24796	0.00460661	ENSMUSG00000036885	-2.20926	0.000254995
ENSMUSG00000058975	1.43558	1.32533e-06	ENSMUSG00000028785	-1.54305	0.000450608	ENSMUSG00000055761	1.05227	3.05723e-06	ENSMUSG00000078307	-1.35848	2.12077e-05	ENSMUSG00000039419	1.35675	0.00493958	ENSMUSG00000102437	-1.82256	4.64974e-05
ENSMUSG00000097441	3.05263	6.82994e-07	ENSMUSG00000028832	-1.37552	0.00564158	ENSMUSG00000040387	2.6354	2.5516e-26	ENSMUSG00000007892	-2.35787	1.41281e-06	ENSMUSG00000029917	2.43992	0.00183775	ENSMUSG00000027827	-1.78609	1.49699e-05
ENSMUSG00000030607	2.8329	3.91671e-06	ENSMUSG00000046447	-2.03101	2.6267e-10	ENSMUSG00000040270	1.03601	0.000116704	ENSMUSG00000007656	-1.42153	1.20824e-06	ENSMUSG00000052581	1.28081	0.00621131	ENSMUSG00000104093	-3.49136	8.31917e-12
ENSMUSG00000038623	1.41817	0.00054542	ENSMUSG00000039410	-2.6258	2.35827e-06	ENSMUSG00000035615	2.0381	0.00071137	ENSMUSG00000065037	-1.38115	2.11657e-07	ENSMUSG00000030084	2.00292	0.00507568	ENSMUSG00000034317	-2.62381	0.00181253
ENSMUSG00000052353	2.3996	1.02676e-16	ENSMUSG00000003974	-1.29488	6.39789e-07	ENSMUSG00000039809	1.75569	6.0002e-11	ENSMUSG00000033350	-1.6247	0.00173482	ENSMUSG00000030092	1.7788	6.48857e-05	ENSMUSG00000027792	-2.80456	0.00309133
ENSMUSG00000031024	1.49346	0.000245007	ENSMUSG00000040118	-1.24969	6.62197e-07	ENSMUSG00000028373	3.60845	1.42161e-78	ENSMUSG00000090639	-1.98503	4.73926e-07	ENSMUSG00000000440	2.37483	0.000235112	ENSMUSG00000028015	-3.3664	0.000172212
ENSMUSG00000051910	2.23529	2.56911e-20	ENSMUSG00000018965	-1.41477	0.000413919	ENSMUSG00000048706	2.07974	0.000765821	ENSMUSG00000032554	-2.13191	1.23441e-07	ENSMUSG00000040797	2.03188	3.97402e-06	ENSMUSG00000004894	-2.91154	0.000122419
ENSMUSG00000041836	1.22697	0.000960662	ENSMUSG00000054252	-1.84762	0.00546294	ENSMUSG00000008575	1.5411	2.98698e-10	ENSMUSG00000032936	-1.08873	0.00024797	ENSMUSG00000008153	1.75367	0.00258434	ENSMUSG00000097156	-2.07144	4.80017e-05
ENSMUSG00000091002	1.24015	0.00851548	ENSMUSG00000090061	-1.32678	1.85272e-05	ENSMUSG00000008489	3.12819	1.17938e-40	ENSMUSG00000054871	-2.12702	0.00184284	ENSMUSG00000097596	2.29809	0.00265739	ENSMUSG00000038495	-1.29793	0.00784899
ENSMUSG00000060487	1.13903	0.00127618	ENSMUSG00000029212	-1.0705	7.94607e-05	ENSMUSG00000006386	2.00297	0.00369786	ENSMUSG00000035202	-1.36094	4.24116e-11	ENSMUSG00000038028	2.47155	0.00777895	ENSMUSG00000027878	-1.98994	0.00861252
ENSMUSG00000019820	1.43655	1.07206e-07	ENSMUSG00000029231	-2.21594	0.000615821	ENSMUSG00000035407	2.79511	0.000292284	ENSMUSG00000094483	-1.12717	0.00152809	ENSMUSG00000030226	1.65607	0.000823661	ENSMUSG00000053398	-3.4659	0.000188003
ENSMUSG00000010461	3.17144	3.97609e-29	ENSMUSG00000029333	-1.62351	0.000706446	ENSMUSG00000028555	3.03851	4.27436e-05	ENSMUSG00000020422	-1.86742	5.87539e-05	ENSMUSG00000030283	1.73266	0.000533083	ENSMUSG00000027858	-3.17685	4.58402e-12
ENSMUSG00000020000	2.21528	4.72155e-05	ENSMUSG00000089809	-1.60491	1.13647e-08	ENSMUSG00000061298	1.28377	2.0407e-09	ENSMUSG00000033953	-1.27652	3.39146e-08	ENSMUSG00000002265	1.49061	0.000127102	ENSMUSG00000014599	-2.65541	0.00119794
ENSMUSG00000039031	1.9083	5.44737e-08	ENSMUSG00000057315	-1.51543	0.00693104	ENSMUSG00000003810	1.27363	7.02237e-06	ENSMUSG00000078970	-1.5446	2.99688e-10	ENSMUSG00000040907	1.54471	0.000365129	ENSMUSG00000027882	-2.80587	1.43311e-06
ENSMUSG00000020067	3.10866	5.21124e-14	ENSMUSG00000096243	-1.2608	0.00291722	ENSMUSG00000028538	1.07214	0.00162071	ENSMUSG00000020143	-2.11136	0.000474439	ENSMUSG00000038738	1.62294	0.00379811	ENSMUSG00000097311	-1.39054	0.00315103
ENSMUSG00000020231	1.02604	0.00656498	ENSMUSG00000029608	-1.15013	0.000926778	ENSMUSG00000028634	1.05331	2.74056e-05	ENSMUSG00000044352	-1.90858	1.52597e-05	ENSMUSG00000002771	2.28931	0.00291727	ENSMUSG00000033308	-1.68079	0.00128643
ENSMUSG00000009292	1.39111	0.000647817	ENSMUSG00000056966	-2.15772	0.00111711	ENSMUSG00000028804	1.49985	9.95377e-11	ENSMUSG00000019505	-1.70064	0.000761379	ENSMUSG00000058975	1.70945	0.000462828	ENSMUSG00000098097	-2.72132	1.44981e-06
ENSMUSG00000043822	2.33862	0.00158034	ENSMUSG00000039533	-2.02657	0.000120672	ENSMUSG00000037306	1.67282	9.76964e-06	ENSMUSG00000020894	-1.22917	0.0053526	ENSMUSG00000025324	2.09097	0.00110977	ENSMUSG00000032854	-1.55837	0.000964053
ENSMUSG00000020256	1.61948	0.00914463	ENSMUSG00000029580	-1.88697	1.14637e-07	ENSMUSG00000001089	1.14952	0.00456287	ENSMUSG00000018474	-1.52179	6.28714e-07	ENSMUSG00000100826	1.42435	0.000128309	ENSMUSG00000059921	-1.82005	6.38609e-06
ENSMUSG00000020042	3.37268	2.74545e-38	ENSMUSG00000029563	-1.27401	0.00138967	ENSMUSG00000061576	1.17138	2.97378e-11	ENSMUSG00000087881	-2.71666	8.0505e-07	ENSMUSG00000102252	1.17269	0.00896122	ENSMUSG00000052430	-2.50215	7.42613e-06
ENSMUSG00000020061	3.52474	3.85636e-16	ENSMUSG00000054556	-2.49775	1.76178e-09	ENSMUSG00000097726	1.34619	0.00458313	ENSMUSG00000041329	-1.68597	0.000554553	ENSMUSG00000068151	1.6088	0.000526962	ENSMUSG00000028273	-1.66347	0.00874795
ENSMUSG00000035189	1.16528	6.53836e-05	ENSMUSG00000068748	-1.74538	8.79238e-09	ENSMUSG00000037426	1.14344	0.000802921	ENSMUSG00000059796	-1.30642	0.00669404	ENSMUSG00000097225	1.2896	0.0048495	ENSMUSG00000052544	-1.5051	0.0015401
ENSMUSG00000020019	2.14608	8.38937e-07	ENSMUSG00000029838	-1.16745	0.000180436	ENSMUSG00000029094	1.63607	1.49522e-05	ENSMUSG00000020886	-1.07492	0.00147082	ENSMUSG00000030518	1.38393	0.00938953	ENSMUSG00000042228	-2.50601	0.000377732
ENSMUSG00000035681	1.7024	4.1093e-12	ENSMUSG00000025889	-1.06067	0.00211256	ENSMUSG00000090061	3.22273	1.10071e-15	ENSMUSG00000020850	-1.03115	0.00534274	ENSMUSG00000058145	1.49333	0.0083168	ENSMUSG00000045573	-2.64319	0.00138449
ENSMUSG00000020140	1.85535	0.00102136	ENSMUSG00000030047	-2.16283	0.000153372	ENSMUSG00000037736	1.03669	1.17889e-06	ENSMUSG00000011877	-1.20841	0.00485394	ENSMUSG00000032776	3.15516	4.3198e-10	ENSMUSG00000040270	-1.4484	0.00546721
ENSMUSG00000034813	1.52734	1.13352e-06	ENSMUSG00000030088	-1.48734	0.00935922	ENSMUSG00000029228	2.59574	2.18291e-08	ENSMUSG00000017390	-2.24502	6.48004e-07	ENSMUSG00000097441	2.90478	0.00021259	ENSMUSG00000023267	-3.28747	0.000106627
ENSMUSG00000031451	1.3728	0.000275188	ENSMUSG00000030307	-2.25721	4.58992e-07	ENSMUSG00000005672	4.20582	8.96943e-50	ENSMUSG00000048895	-1.59251	0.000239615	ENSMUSG00000030621	1.36158	0.00393462	ENSMUSG00000073910	-2.39296	0.0011763
ENSMUSG00000031543	2.2004	2.3146e-14	ENSMUSG00000053004	-1.66814	0.00302909	ENSMUSG00000036377	1.94734	5.42315e-07	ENSMUSG00000020684	-1.18037	0.0041561	ENSMUSG00000066197	2.27369	0.00477437	ENSMUSG00000028328	-2.62807	8.19605e-06
ENSMUSG00000038291	1.01457	0.00448532	ENSMUSG00000030315	-1.36115	0.00297007	ENSMUSG00000029245	1.15104	7.95457e-07	ENSMUSG00000038976	-1.80518	2.49082e-08	ENSMUSG00000091002	2.36268	4.49803e-05	ENSMUSG00000007613	-2.40031	2.74872e-06
ENSMUSG00000096914	1.53535	1.04372e-05	ENSMUSG00000030123	-1.34808	0.00551699	ENSMUSG00000034981	1.30053	0.00427643	ENSMUSG00000017404	-2.12106	0.000457181	ENSMUSG00000019828	1.39453	0.0024077	ENSMUSG00000028347	-1.438	0.00461475
ENSMUSG00000061864	1.57121	9.0493e-11	ENSMUSG00000030122	-1.53949	0.00330554	ENSMUSG00000033316	3.57239	1.92168e-11	ENSMUSG00000098992	-2.19312	0.00693669	ENSMUSG00000039031	1.43395	0.00296927	ENSMUSG00000063446	-1.43863	0.00460406
ENSMUSG00000054162	1.1895	1.45053e-05	ENSMUSG00000055541	-1.895	0.000828085	ENSMUSG00000097767	1.81493	0.000219414	ENSMUSG00000061718	-1.75973	4.14591e-11	ENSMUSG00000019876	3.43231	1.30664e-07	ENSMUSG00000015243	-1.75439	0.000185626
ENSMUSG00000053626	2.37823	4.10033e-09	ENSMUSG00000030376	-1.44706	0.000248935	ENSMUSG00000058153	2.28917	3.90379e-07	ENSMUSG00000006782	-2.07809	0.000122056	ENSMUSG00000052613	1.86511	3.24852e-06	ENSMUSG00000038668	-2.98628	2.14328e-05
ENSMUSG00000037940	1.04328	0.00228731	ENSMUSG00000019370	-1.75536	4.0481e-08	ENSMUSG00000042249	2.83212	6.08611e-22	ENSMUSG00000020932	-2.64621	1.70132e-11	ENSMUSG00000085176	2.28821	0.000995042	ENSMUSG00000066113	-2.00891	0.00118778
ENSMUSG00000043668	2.22075	1.61315e-14	ENSMUSG00000070802	-1.93554	4.18835e-05	ENSMUSG00000087292	2.52182	0.00212319	ENSMUSG00000062825	-1.9514	2.63439e-05	ENSMUSG00000009292	1.92648	0.00215491	ENSMUSG00000037996	-1.30348	0.00210134
ENSMUSG00000031772	2.4885	3.06802e-22	ENSMUSG00000006651	-1.75412	6.82338e-07	ENSMUSG00000063919	3.64252	1.23804e-35	ENSMUSG00000025153	-1.93371	2.67322e-07	ENSMUSG00000054708	2.02453	0.00585278	ENSMUSG00000015224	-2.35128	0.00903992
ENSMUSG00000055435	1.23647	0.00558017	ENSMUSG00000036634	-1.93192	0.00529536	ENSMUSG00000042589	1.97729	1.58668e-05	ENSMUSG00000021379	-1.72007	0.00992273	ENSMUSG00000020042	2.05751	0.000111676	ENSMUSG00000028565	-1.53816	0.000124677
ENSMUSG00000017491	1.63549	6.49551e-05	ENSMUSG00000070570	-1.17208	0.00224333	ENSMUSG00000034310	1.45531	2.28348e-05	ENSMUSG00000021478	-1.54962	3.14482e-05	ENSMUSG00000020053	3.10487	1.52012e-05	ENSMUSG00000035305	-1.6803	0.0097405
ENSMUSG00000021974	1.36372	0.00483381	ENSMUSG00000052040	-1.22325	0.00433549	ENSMUSG00000034040	1.11857	6.07152e-06	ENSMUSG00000025867	-1.20282	7.19776e-06	ENSMUSG00000097348	2.05694	2.28585e-06	ENSMUSG00000028525	-2.88003	1.32294e-17
ENSMUSG00000045875	1.4343	1.86036e-05	ENSMUSG00000053025	-1.04716	0.000793332	ENSMUSG00000004415	2.0412	0.00252521	ENSMUSG00000021665	-1.54225	3.9341e-07	ENSMUSG00000019888	1.63859	0.00100532	ENSMUSG00000028517	-3.2122	3.87778e-08
ENSMUSG00000068015	1.03218	0.00212994	ENSMUSG00000030638	-1.48057	0.000811779	ENSMUSG00000018001	1.66892	0.000577766	ENSMUSG00000041773	-1.43187	0.000762112	ENSMUSG00000019906	1.88655	0.000120659	ENSMUSG00000078532	-2.29447	0.000240555
ENSMUSG00000033083	1.84554	3.20823e-06	ENSMUSG00000030729	-1.01116	0.00234068	ENSMUSG00000042817	3.93608	9.56857e-10	ENSMUSG00000050377	-1.47176	0.000144995	ENSMUSG00000035681	2.46621	2.6179e-08	ENSMUSG00000028927	-3.2081	4.8788e-05
ENSMUSG00000033453	2.63236	2.65418e-06	ENSMUSG00000030701	-2.67496	7.10078e-07	ENSMUSG00000029651	1.56277	4.23552e-12	ENSMUSG00000054364	-1.95307	7.89598e-05	ENSMUSG00000020140	2.71314	0.000340784	ENSMUSG00000039911	-2.24435	0.00180266
ENSMUSG00000031994	2.35125	0.00172152	ENSMUSG00000036528	-1.62829	0.00656498	ENSMUSG00000090063	1.43482	4.5826e-07	ENSMUSG00000021057	-1.19213	0.000493308	ENSMUSG00000054934	1.80213	0.00434289	ENSMUSG00000073680	-2.46163	0.0058161
ENSMUSG00000032024	1.18063	0.0030139	ENSMUSG00000030772	-1.49054	0.000180302	ENSMUSG00000046178	4.89	2.04519e-176	ENSMUSG00000071234	-1.32234	0.00188375	ENSMUSG00000034813	1.31591	0.0057988	ENSMUSG00000003974	-2.99637	1.32528e-14
ENSMUSG00000032020	1.48151	4.08993e-06	ENSMUSG00000078591	-2.21017	2.81945e-19	ENSMUSG00000029769	1.95502	4.84608e-05	ENSMUSG00000001175	-1.47335	1.76359e-11	ENSMUSG00000079157	1.48391	0.000411942	ENSMUSG00000028995	-2.00991	0.00379811
ENSMUSG00000086228	2.02582	4.04689e-06	ENSMUSG00000085899	-2.40089	5.21124e-14	ENSMUSG00000087380	1.65855	1.36176e-06	ENSMUSG00000094910	-1.19049	0.0031125	ENSMUSG00000039057	2.0828	6.25184e-07	ENSMUSG00000054252	-2.69491	0.000758072
ENSMUSG00000032220	1.52614	4.91663e-05	ENSMUSG00000046182	-1.07767	0.00527786	ENSMUSG00000029765	2.0198	1.47224e-19	ENSMUSG00000021270	-1.09724	0.00441549	ENSMUSG00000096938	1.96237	0.00735202	ENSMUSG00000039706	-2.42194	0.00322125
ENSMUSG00000032202	1.57749	0.00826353	ENSMUSG00000030695	-1.49993	0.000111289	ENSMUSG00000045613	2.90556	3.62402e-19	ENSMUSG00000001270	-1.87008	4.8963e-13	ENSMUSG00000031442	1.43492	0.00574339	ENSMUSG00000015806	-2.13355	0.00303793
ENSMUSG00000032263	1.00852	0.00262646	ENSMUSG00000040125	-1.35155	8.21088e-05	ENSMUSG00000029822	1.63379	1.1349e-09	ENSMUSG00000037679	-1.46865	7.64624e-08	ENSMUSG00000031543	2.01545	1.84167e-05	ENSMUSG00000037999	-2.32019	4.27572e-07
ENSMUSG00000037410	1.56674	5.39911e-05	ENSMUSG00000030994	-1.73428	0.009479	ENSMUSG00000087231	2.82484	2.20721e-14	ENSMUSG00000025321	-1.50919	0.00172714	ENSMUSG00000037492	2.17522	2.87578e-07	ENSMUSG00000060512	-2.38221	0.00393636
ENSMUSG00000046997	2.38056	0.000284361	ENSMUSG00000058325	-2.18056	1.53013e-08	ENSMUSG00000097603	3.53452	6.20267e-09	ENSMUSG00000022425	-1.4207	0.000191732	ENSMUSG00000031561	1.37447	0.000616253	ENSMUSG00000037685	-1.8023	1.58692e-05
ENSMUSG00000042757	1.35452	1.4883e-06	ENSMUSG00000040624	-1.75745	0.00185304	ENSMUSG00000030043	1.417	0.00455311	ENSMUSG00000022602	-1.74626	0.00904292	ENSMUSG00000061864	1.4813	0.000871988	ENSMUSG00000029231	-2.72713	0.0057561
ENSMUSG00000010066	2.8531	9.78701e-18	ENSMUSG00000064065	-1.62789	5.23635e-06	ENSMUSG00000030084	2.31029	8.99924e-08	ENSMUSG00000089837	-1.11799	0.00312547	ENSMUSG00000007594	2.85265	0.00321808	ENSMUSG00000060961	-2.32027	1.96276e-09
ENSMUSG00000039607	2.20055	6.06992e-16	ENSMUSG00000039835	-1.50025	0.00497008	ENSMUSG00000030098	2.56432	3.695e-07	ENSMUSG00000089715	-1.19802	0.00263098	ENSMUSG00000074235	1.94275	0.000248744	ENSMUSG00000029381	-2.84715	0.000270708
ENSMUSG00000034570	2.29852	9.30181e-09	ENSMUSG00000019990	-1.40716	9.05472e-07	ENSMUSG00000030077	1.15186	6.01109e-05	ENSMUSG00000060036	-1.58853	0.000492565	ENSMUSG00000037940	1.68993	5.66033e-05	ENSMUSG00000029484	-2.76876	0.00460661
ENSMUSG00000050830	3.06605	1.26927e-22	ENSMUSG00000019899	-2.06381	5.18458e-06	ENSMUSG00000030092	1.09853	1.39765e-05	ENSMUSG00000022619	-1.59405	6.90106e-05	ENSMUSG00000036510	1.29095	0.00341478	ENSMUSG00000034663	-1.58264	0.00209892
ENSMUSG00000053519	1.72253	2.17892e-09	ENSMUSG00000039485	-1.31633	0.00128895	ENSMUSG00000030257	1.19619	3.02491e-08	ENSMUSG00000065911	-1.5452	0.00693598	ENSMUSG00000052479	1.71461	2.1979e-05	ENSMUSG00000029602	-2.55755	0.00786459
ENSMUSG00000020363	1.63876	0.00166692	ENSMUSG00000037855	-1.22111	0.000657749	ENSMUSG00000009394	1.03613	3.27646e-06	ENSMUSG00000051853	-1.29295	6.08989e-06	ENSMUSG00000031772	1.84018	0.000124677	ENSMUSG00000039959	-2.002	0.00671605
ENSMUSG00000020836	2.80039	1.14033e-20	ENSMUSG00000034994	-1.60513	3.44074e-06	ENSMUSG00000000440	2.88539	3.46982e-09	ENSMUSG00000059213	-2.2288	1.10071e-15	ENSMUSG00000054423	1.33448	0.000692208	ENSMUSG00000056966	-3.61386	1.72e-09
ENSMUSG00000017692	1.664	0.0031904	ENSMUSG00000020037	-1.95469	0.0041864	ENSMUSG00000040797	2.39958	8.87338e-16	ENSMUSG00000022489	-1.17125	3.30183e-07	ENSMUSG00000041014	1.74831	0.000200327	ENSMUSG00000000149	-1.80566	0.00123305
ENSMUSG00000086363	1.10182	0.00123587	ENSMUSG00000097348	-1.98797	4.9246e-08	ENSMUSG00000097596	2.33853	0.000125102	ENSMUSG00000076258	-1.9642	4.11525e-23	ENSMUSG00000021983	1.41523	0.000600509	ENSMUSG00000039533	-2.52115	0.000881443
ENSMUSG00000038068	1.9541	1.85215e-09	ENSMUSG00000025422	-1.29382	3.44224e-05	ENSMUSG00000038028	2.0085	0.0042935	ENSMUSG00000072214	-1.60331	0.000101654	ENSMUSG00000048279	1.47485	0.00127518	ENSMUSG00000016128	-1.45434	0.00958361
ENSMUSG00000097622	1.70327	0.0030139	ENSMUSG00000055675	-1.59306	0.00602558	ENSMUSG00000041741	4.18796	7.23132e-58	ENSMUSG00000086324	-1.36444	1.60902e-06	ENSMUSG00000058997	1.35134	0.00175705	ENSMUSG00000029563	-1.83659	3.18312e-05
ENSMUSG00000037946	1.9524	0.00011483	ENSMUSG00000063626	-1.06654	0.000139815	ENSMUSG00000041540	2.50681	1.11076e-23	ENSMUSG00000022752	-1.07884	7.72686e-05	ENSMUSG00000053465	1.65543	0.000195319	ENSMUSG00000054556	-2.92803	1.73087e-06
ENSMUSG00000033063	2.55931	1.89472e-11	ENSMUSG00000050271	-1.57902	0.00656498	ENSMUSG00000048776	3.13414	4.58921e-06	ENSMUSG00000022748	-1.45144	1.18091e-13	ENSMUSG00000025892	1.48025	0.00130613	ENSMUSG00000068748	-2.57501	8.92693e-10
ENSMUSG00000021676	1.66056	5.86564e-08	ENSMUSG00000036469	-1.29911	6.18153e-07	ENSMUSG00000030303	1.62875	1.18317e-06	ENSMUSG00000046160	-2.12835	0.00655229	ENSMUSG00000086228	2.13686	3.83714e-05	ENSMUSG00000039904	-3.30987	8.59465e-07
ENSMUSG00000046169	1.65484	5.1644e-05	ENSMUSG00000036356	-1.25931	6.58969e-05	ENSMUSG00000002265	1.01006	0.000188944	ENSMUSG00000089941	-1.34958	0.00665298	ENSMUSG00000033419	1.48164	0.000670252	ENSMUSG00000029838	-1.58276	0.00164194
ENSMUSG00000021754	1.45479	0.00202802	ENSMUSG00000031833	-1.37305	0.00130067	ENSMUSG00000043456	2.34152	7.15411e-18	ENSMUSG00000068039	-1.35613	0.00334597	ENSMUSG00000032356	1.18109	0.00698091	ENSMUSG00000029925	-2.94947	0.000438608
ENSMUSG00000049985	2.88809	3.15532e-11	ENSMUSG00000048148	-1.55071	0.002497	ENSMUSG00000100600	1.92875	0.000106812	ENSMUSG00000007564	-1.31468	0.000695397	ENSMUSG00000032564	3.00795	1.19265e-13	ENSMUSG00000029832	-3.53941	1.69429e-05
ENSMUSG00000021730	1.48531	1.18152e-08	ENSMUSG00000037148	-1.00463	0.00211256	ENSMUSG00000039257	1.6138	0.00355117	ENSMUSG00000097518	-1.89304	5.74196e-15	ENSMUSG00000010066	1.65002	0.000610859	ENSMUSG00000059182	-1.94712	0.000546159
ENSMUSG00000043673	2.79983	9.90864e-14	ENSMUSG00000001911	-1.43902	2.14075e-05	ENSMUSG00000038738	1.37081	0.000219414	ENSMUSG00000025738	-1.99178	9.11905e-16	ENSMUSG00000020191	2.92846	0.00445084	ENSMUSG00000053007	-2.73631	4.20493e-07
ENSMUSG00000020651	1.61596	0.00452209	ENSMUSG00000038872	-1.71383	0.00111711	ENSMUSG00000002771	2.31057	0.00142225	ENSMUSG00000001525	-1.84402	0.000936161	ENSMUSG00000048834	1.50819	0.00380367	ENSMUSG00000004347	-1.94422	9.29692e-06
ENSMUSG00000052125	1.62199	0.000828085	ENSMUSG00000021750	-2.24507	1.25885e-05	ENSMUSG00000058975	2.09603	6.37516e-12	ENSMUSG00000076439	-1.75217	0.00701793	ENSMUSG00000032878	1.22014	0.00444216	ENSMUSG00000071424	-1.16435	0.00420835
ENSMUSG00000019256	1.46783	0.00222528	ENSMUSG00000095280	-3.02912	8.59283e-06	ENSMUSG00000030839	1.2215	0.000532077	ENSMUSG00000097971	-1.06813	2.79374e-08	ENSMUSG00000069911	2.70398	8.68716e-09	ENSMUSG00000029919	-4.08008	4.31722e-06
ENSMUSG00000035954	1.18419	6.42961e-06	ENSMUSG00000007817	-1.21856	0.00131651	ENSMUSG00000030498	1.24971	0.00752915	ENSMUSG00000103057	-2.23426	1.55869e-14	ENSMUSG00000020436	1.35587	0.0086357	ENSMUSG00000029913	-1.8112	0.00354904
ENSMUSG00000022269	1.17515	0.000176009	ENSMUSG00000055538	-2.26703	0.000105973	ENSMUSG00000063297	2.11867	4.74406e-23	ENSMUSG00000098178	-1.10509	1.36904e-10	ENSMUSG00000010803	1.67496	0.000140723	ENSMUSG00000055799	-2.58931	0.000269709
ENSMUSG00000022353	1.26585	0.000285615	ENSMUSG00000093528	-1.87395	0.00564158	ENSMUSG00000100826	1.00916	8.25306e-09	ENSMUSG00000045999	-1.67019	7.05487e-09	ENSMUSG00000007653	1.86373	6.84501e-07	ENSMUSG00000029999	-2.67051	0.000701777
ENSMUSG00000022558	1.23832	0.000306848	ENSMUSG00000004558	-2.0237	4.4089e-06	ENSMUSG00000097225	1.54189	3.62338e-09	ENSMUSG00000023944	-1.53553	2.67322e-07	ENSMUSG00000018470	2.46128	0.00354904	ENSMUSG00000030020	-2.30581	8.2785e-09
ENSMUSG00000005716	2.46417	0.000200857	ENSMUSG00000040055	-2.0554	0.00206022	ENSMUSG00000030519	1.05253	0.000698604	ENSMUSG00000062591	-1.762	0.000156348	ENSMUSG00000038807	1.54789	0.00756272	ENSMUSG00000030029	-2.11371	0.000207488
ENSMUSG00000016664	1.76563	4.76058e-07	ENSMUSG00000022037	-1.61063	0.000166555	ENSMUSG00000030513	2.60919	3.42629e-15	ENSMUSG00000036438	-1.11718	1.59238e-05	ENSMUSG00000020836	2.28052	1.3224e-06	ENSMUSG00000030067	-1.69521	1.38795e-05
ENSMUSG00000046613	1.11856	0.0087992	ENSMUSG00000022055	-1.91992	3.09839e-07	ENSMUSG00000058145	3.76619	6.3212e-41	ENSMUSG00000102918	-1.15202	0.000530239	ENSMUSG00000020527	2.00567	0.00271881	ENSMUSG00000030102	-2.14936	2.26781e-06
ENSMUSG00000033306	1.05124	0.00194201	ENSMUSG00000003469	-1.62968	0.000226371	ENSMUSG00000097441	2.76376	0.000463809	ENSMUSG00000023036	-1.36361	8.15402e-05	ENSMUSG00000046442	1.6839	0.000264185	ENSMUSG00000056755	-2.05555	1.43621e-08
ENSMUSG00000022537	1.68963	3.47421e-07	ENSMUSG00000022103	-1.15876	0.00802794	ENSMUSG00000025586	1.41313	0.000237616	ENSMUSG00000102543	-1.4151	5.57564e-05	ENSMUSG00000017167	2.12266	0.000517611	ENSMUSG00000030307	-2.08137	2.52974e-05
ENSMUSG00000022935	1.62878	2.11817e-07	ENSMUSG00000022112	-2.43865	4.69262e-14	ENSMUSG00000025813	2.16633	7.96691e-05	ENSMUSG00000024621	-1.85577	0.0049387	ENSMUSG00000018634	2.63625	4.85505e-05	ENSMUSG00000030168	-1.75428	0.000457854
ENSMUSG00000002489	1.00245	0.00320538	ENSMUSG00000058571	-1.2914	8.45181e-06	ENSMUSG00000038623	2.35434	1.54806e-05	ENSMUSG00000056812	-1.13761	0.000100852	ENSMUSG00000020728	1.8886	3.39001e-06	ENSMUSG00000041377	-3.86677	4.36661e-09
ENSMUSG00000053414	1.17317	0.0013742	ENSMUSG00000031997	-1.33603	0.00272463	ENSMUSG00000052353	3.62544	2.69749e-07	ENSMUSG00000025428	-1.38742	1.00161e-05	ENSMUSG00000052949	1.58577	0.00240662	ENSMUSG00000071226	-2.62703	0.00100532
ENSMUSG00000095720	2.34888	8.44961e-06	ENSMUSG00000046240	-2.11429	0.000662093	ENSMUSG00000030621	1.05355	3.6086e-06	ENSMUSG00000040385	-1.62228	0.00485561	ENSMUSG00000052551	1.99013	1.76926e-06	ENSMUSG00000030342	-2.74452	0.00504599
ENSMUSG00000071984	2.91368	1.33494e-10	ENSMUSG00000053310	-1.82306	4.10033e-09	ENSMUSG00000004508	1.17739	4.45133e-05	ENSMUSG00000067889	-1.4207	3.36564e-11	ENSMUSG00000021313	1.52769	0.000121869	ENSMUSG00000038115	-2.41468	0.000679278
ENSMUSG00000090069	1.43456	0.00560346	ENSMUSG00000015656	-1.24285	0.00503087	ENSMUSG00000038244	1.73572	3.20074e-09	ENSMUSG00000056201	-1.6464	8.08158e-05	ENSMUSG00000086363	1.71013	0.000933758	ENSMUSG00000030203	-2.23184	0.000896705
ENSMUSG00000094083	2.13916	1.25885e-05	ENSMUSG00000032017	-1.37327	7.07664e-06	ENSMUSG00000051910	2.46902	8.78403e-33	ENSMUSG00000090291	-1.90812	0.000141227	ENSMUSG00000037989	1.38844	0.00371068	ENSMUSG00000015766	-2.04383	0.0034741
ENSMUSG00000041119	1.74726	3.20823e-06	ENSMUSG00000034584	-1.50132	0.000450608	ENSMUSG00000046321	5.12023	1.56409e-64	ENSMUSG00000024640	-1.50577	0.00976738	ENSMUSG00000021536	1.64299	0.000159626	ENSMUSG00000030287	-1.58381	0.00961697
ENSMUSG00000038048	1.89872	1.86585e-08	ENSMUSG00000049556	-1.18626	0.000820458	ENSMUSG00000030970	1.4688	0.00412237	ENSMUSG00000033863	-1.00782	0.00821607	ENSMUSG00000021708	1.86976	0.000101517	ENSMUSG00000055541	-3.06615	3.07564e-06
ENSMUSG00000033278	1.44163	4.97371e-08	ENSMUSG00000032402	-1.24108	0.00191007	ENSMUSG00000091002	2.28504	2.17781e-05	ENSMUSG00000025203	-1.74664	9.54624e-12	ENSMUSG00000021730	1.20988	0.00929411	ENSMUSG00000030428	-1.69899	0.00493958
ENSMUSG00000096988	2.15822	0.00137047	ENSMUSG00000036466	-2.0372	7.42658e-05	ENSMUSG00000101609	1.30706	1.84473e-09	ENSMUSG00000037126	-1.55937	5.63641e-05	ENSMUSG00000054459	1.79639	0.000112934	ENSMUSG00000004328	-3.3836	0.000195319
ENSMUSG00000091636	2.02658	0.000153989	ENSMUSG00000062151	-1.123	0.00949105	ENSMUSG00000020000	5.26584	5.19029e-41				ENSMUSG00000094002	2.26428	0.00732732	ENSMUSG00000002985	-2.02666	0.000887672
ENSMUSG00000024059	1.44353	6.42961e-06	ENSMUSG00000037742	-1.8862	1.25005e-07	ENSMUSG00000019841	1.06326	1.02448e-05				ENSMUSG00000004151	1.69169	0.00376349	ENSMUSG00000006651	-1.89202	0.000749468
ENSMUSG00000055471	1.85077	3.57844e-09	ENSMUSG00000033350	-1.99231	0.000214148	ENSMUSG00000038248	1.99433	1.21833e-12				ENSMUSG00000021047	1.29486	0.00331884	ENSMUSG00000036634	-3.22685	4.46058e-08
ENSMUSG00000001870	1.35505	0.000895841	ENSMUSG00000032554	-2.18609	0.000568395	ENSMUSG00000037990	2.10331	8.78783e-25				ENSMUSG00000098172	2.59907	0.000451043	ENSMUSG00000036560	-3.03684	0.00433328
ENSMUSG00000040852	1.54299	5.72833e-05	ENSMUSG00000032564	-1.18479	0.000331855	ENSMUSG00000020067	5.09075	8.42835e-19				ENSMUSG00000021268	1.39159	0.00073585	ENSMUSG00000043456	-1.26468	0.00473943
ENSMUSG00000041225	1.08543	0.0038697	ENSMUSG00000032517	-3.46831	1.3317e-21	ENSMUSG00000019947	1.39144	2.17781e-05				ENSMUSG00000021277	1.41746	0.00953054	ENSMUSG00000051504	-3.24086	0.00120192
ENSMUSG00000057766	1.77611	0.000224972	ENSMUSG00000032532	-1.581	0.00331131	ENSMUSG00000052613	3.86226	3.09165e-93				ENSMUSG00000040452	2.04732	3.41338e-06	ENSMUSG00000052040	-2.76026	9.30536e-07
ENSMUSG00000024421	1.56589	0.000116906	ENSMUSG00000035202	-1.77869	6.00031e-12	ENSMUSG00000085176	3.71098	8.87338e-16				ENSMUSG00000040420	1.66376	3.44165e-05	ENSMUSG00000030513	-2.01163	0.00367562
ENSMUSG00000025885	2.80622	2.0125e-16	ENSMUSG00000094483	-1.42138	0.000130857	ENSMUSG00000034771	2.44769	3.02789e-05				ENSMUSG00000022269	1.83277	2.71081e-05	ENSMUSG00000025584	-2.42642	4.61717e-06
ENSMUSG00000024887	1.48852	0.00240854	ENSMUSG00000020422	-2.2738	4.97371e-08	ENSMUSG00000054708	1.87675	0.00369531				ENSMUSG00000022376	1.7173	0.00012448	ENSMUSG00000030638	-1.72963	0.00290014
ENSMUSG00000025006	1.16243	0.000157146	ENSMUSG00000018654	-2.52949	4.70564e-05	ENSMUSG00000020042	2.46627	1.48316e-07				ENSMUSG00000022558	1.64031	0.00192519	ENSMUSG00000001773	-2.77864	0.00109967
ENSMUSG00000042401	1.16395	0.00251037	ENSMUSG00000020122	-1.88352	2.08607e-05	ENSMUSG00000020053	2.60005	0.000201599				ENSMUSG00000023033	1.1941	0.00883016	ENSMUSG00000039361	-1.75104	0.000368003
ENSMUSG00000025207	1.82304	0.00144578	ENSMUSG00000033953	-1.17675	0.000154841	ENSMUSG00000035189	1.05363	0.000116704				ENSMUSG00000022523	1.21965	0.00987474	ENSMUSG00000030616	-2.36913	1.47374e-06
ENSMUSG00000074818	1.76475	0.00775903	ENSMUSG00000078970	-1.41899	4.30957e-06	ENSMUSG00000020181	1.17035	3.73106e-10				ENSMUSG00000022883	1.35292	0.00553434	ENSMUSG00000030774	-1.28482	0.00658479
ENSMUSG00000043639	1.93514	1.25949e-07	ENSMUSG00000020143	-2.31574	3.659e-05	ENSMUSG00000035681	3.05213	3.30728e-28				ENSMUSG00000041134	2.64682	2.09416e-05	ENSMUSG00000030701	-2.85724	1.16781e-06
			ENSMUSG00000036264	-1.03724	0.000176028	ENSMUSG00000020140	3.44546	2.15329e-12				ENSMUSG00000022935	1.60772	0.00352088	ENSMUSG00000030653	-1.69443	0.00309133
			ENSMUSG00000086020	-1.85965	0.00825358	ENSMUSG00000020151	1.20907	0.000271112				ENSMUSG00000042256	1.51331	0.00177403	ENSMUSG00000051041	-3.66137	1.76926e-06
			ENSMUSG00000019505	-2.2204	1.41722e-06	ENSMUSG00000085454	3.74621	6.61526e-08				ENSMUSG00000048915	1.34921	0.00866041	ENSMUSG00000036528	-2.8003	5.08474e-08
			ENSMUSG00000033066	-1.50643	3.01334e-08	ENSMUSG00000034813	3.69155	7.84193e-107				ENSMUSG00000024044	1.15091	0.00766426	ENSMUSG00000038156	-1.90433	0.00033125
			ENSMUSG00000049928	-1.98712	0.00630079	ENSMUSG00000034613	1.30636	2.67134e-06				ENSMUSG00000096988	2.70749	0.00756272	ENSMUSG00000048782	-3.0595	2.47015e-05
			ENSMUSG00000020894	-1.29767	0.00284419	ENSMUSG00000044071	2.98901	3.62263e-50				ENSMUSG00000055471	1.72752	0.000758072	ENSMUSG00000030657	-1.44255	0.00274246
			ENSMUSG00000041329	-2.03851	7.5052e-05	ENSMUSG00000079157	1.53188	1.45202e-15				ENSMUSG00000024064	3.0908	1.72e-09	ENSMUSG00000042246	-2.54944	0.000374275
			ENSMUSG00000011877	-1.24771	0.00271085	ENSMUSG00000047495	1.2178	9.16078e-11				ENSMUSG00000061013	2.49474	0.000462828	ENSMUSG00000033904	-2.412	2.72088e-05
			ENSMUSG00000017390	-2.41028	4.93447e-07	ENSMUSG00000060924	1.0251	1.17753e-09				ENSMUSG00000024421	2.1589	0.000114127	ENSMUSG00000030685	-1.83475	0.00780976
			ENSMUSG00000048895	-1.38812	0.00517953	ENSMUSG00000031543	2.75829	2.85649e-18				ENSMUSG00000034295	2.31474	1.11478e-07	ENSMUSG00000095334	-2.23284	0.000185626
			ENSMUSG00000020703	-2.19248	0.002497	ENSMUSG00000037492	2.53105	8.68052e-27				ENSMUSG00000053441	2.45122	0.00326688	ENSMUSG00000030786	-3.76015	0.000264185
			ENSMUSG00000056158	-1.1992	1.4883e-06	ENSMUSG00000031523	2.81905	3.14747e-34				ENSMUSG00000046318	2.77054	1.00967e-05	ENSMUSG00000070369	-3.65974	3.37728e-06
			ENSMUSG00000038976	-1.98254	1.43974e-08	ENSMUSG00000096914	1.49566	0.00128495				ENSMUSG00000025425	2.17561	9.95463e-05	ENSMUSG00000040268	-1.36731	0.00569502
			ENSMUSG00000061718	-2.01809	0.00624548	ENSMUSG00000061864	1.28567	4.24116e-11				ENSMUSG00000024713	1.9612	0.00194328	ENSMUSG00000006205	-2.87207	3.07426e-06
			ENSMUSG00000006782	-1.83487	0.00788319	ENSMUSG00000036356	1.74953	1.62346e-07				ENSMUSG00000024867	1.85242	0.00267294	ENSMUSG00000030994	-3.02347	1.20381e-09
			ENSMUSG00000020932	-2.1698	0.000828085	ENSMUSG00000037940	2.45675	2.67082e-29				ENSMUSG00000024798	2.92145	1.44112e-06	ENSMUSG00000058325	-2.78969	4.58402e-12
			ENSMUSG00000020723	-2.0174	0.0041864	ENSMUSG00000034656	1.38833	1.09671e-10				ENSMUSG00000063434	1.99352	1.69429e-05	ENSMUSG00000040624	-3.41759	7.0277e-11
			ENSMUSG00000025576	-1.05452	0.000433963	ENSMUSG00000053693	2.43707	1.75809e-05							ENSMUSG00000019996	-1.91711	4.27572e-07
			ENSMUSG00000025582	-2.07384	7.31138e-08	ENSMUSG00000043668	1.47163	0.000566839							ENSMUSG00000019990	-1.58304	0.000891299
			ENSMUSG00000025372	-1.04653	0.00200572	ENSMUSG00000031772	4.21392	5.93779e-72							ENSMUSG00000019978	-1.85391	0.000670252
			ENSMUSG00000062825	-1.80613	0.000837781	ENSMUSG00000004637	1.08104	0.000112482							ENSMUSG00000019899	-3.06085	1.14729e-09
			ENSMUSG00000025153	-1.30676	0.00251037	ENSMUSG00000055435	3.25543	7.83223e-15							ENSMUSG00000019889	-2.63798	4.39549e-11
			ENSMUSG00000052551	-2.3696	3.50758e-18	ENSMUSG00000031841	1.22729	1.84473e-09							ENSMUSG00000069670	-1.71341	9.0953e-06
			ENSMUSG00000021318	-2.60244	1.67873e-09	ENSMUSG00000001995	1.80009	0.000482193							ENSMUSG00000038481	-2.78762	4.56111e-12
			ENSMUSG00000009734	-1.52154	5.44553e-05	ENSMUSG00000021745	2.54451	5.52996e-34							ENSMUSG00000020101	-3.13942	0.00415256
			ENSMUSG00000021423	-1.836	0.0098909	ENSMUSG00000054423	1.60162	6.24295e-19							ENSMUSG00000020099	-2.68839	0.00252815
			ENSMUSG00000047842	-1.46663	0.000394211	ENSMUSG00000015968	1.08586	4.19838e-07							ENSMUSG00000060843	-3.10993	9.39037e-16
			ENSMUSG00000025867	-2.33007	2.6465e-10	ENSMUSG00000041014	1.40752	3.79615e-16							ENSMUSG00000037747	-1.70559	0.00722939
			ENSMUSG00000021536	-1.15739	1.23022e-05	ENSMUSG00000021852	1.7163	7.57062e-09							ENSMUSG00000001119	-2.77817	0.00280646
			ENSMUSG00000021573	-1.23012	0.0012997	ENSMUSG00000035184	1.37132	0.00687023							ENSMUSG00000048240	-2.71961	5.3143e-07
			ENSMUSG00000021614	-1.60661	0.00138682	ENSMUSG00000054733	1.07909	1.60368e-06							ENSMUSG00000020037	-2.38259	0.000243375
			ENSMUSG00000021665	-1.42794	2.81077e-05	ENSMUSG00000097545	1.24162	0.000238417							ENSMUSG00000001786	-1.77133	0.00303793
			ENSMUSG00000041773	-1.84462	4.66461e-08	ENSMUSG00000045875	2.36873	1.29175e-09							ENSMUSG00000020023	-2.77363	1.30457e-10
			ENSMUSG00000021662	-1.90752	1.56913e-06	ENSMUSG00000022012	1.21626	6.73131e-11							ENSMUSG00000035948	-2.51855	0.00174473
			ENSMUSG00000050377	-2.17037	1.68594e-08	ENSMUSG00000072294	1.30863	7.31238e-07							ENSMUSG00000020183	-2.86709	8.04627e-05
			ENSMUSG00000054364	-1.94759	0.000188233	ENSMUSG00000042156	1.4738	0.000268808							ENSMUSG00000044071	-1.6596	0.00643043
			ENSMUSG00000020591	-1.82836	0.00329214	ENSMUSG00000025555	1.01066	0.0041112							ENSMUSG00000018166	-3.46366	0.000207568
			ENSMUSG00000020674	-1.25345	0.004648	ENSMUSG00000075463	1.91977	0.00638942							ENSMUSG00000071176	-2.7704	8.28725e-09
			ENSMUSG00000020672	-1.307	0.00383571	ENSMUSG00000025892	2.10034	1.20305e-31							ENSMUSG00000060924	-1.15535	0.00408004
			ENSMUSG00000050103	-2.00874	0.000295723	ENSMUSG00000031997	1.56063	0.000129903							ENSMUSG00000050271	-2.46345	0.00689106
			ENSMUSG00000002688	-1.306	0.000523529	ENSMUSG00000031932	1.5838	3.37588e-06							ENSMUSG00000031626	-1.20176	0.009339
			ENSMUSG00000021219	-1.75054	1.63693e-12	ENSMUSG00000032172	2.9298	2.42517e-11							ENSMUSG00000038173	-3.74844	2.74872e-06
			ENSMUSG00000021221	-1.71851	0.00725557	ENSMUSG00000036611	1.49489	7.03886e-05							ENSMUSG00000097922	-2.80653	8.96875e-08
			ENSMUSG00000020961	-2.30966	0.000168472	ENSMUSG00000062257	2.05989	9.38455e-38							ENSMUSG00000031605	-1.95913	8.11093e-06
			ENSMUSG00000001175	-1.80335	1.11418e-10	ENSMUSG00000032036	1.12651	1.78299e-09							ENSMUSG00000036469	-2.0501	8.86727e-07
			ENSMUSG00000021097	-2.17385	1.2148e-08	ENSMUSG00000032024	1.47359	0.000416093							ENSMUSG00000036356	-2.63957	0.000235049
			ENSMUSG00000021270	-1.74887	1.71258e-05	ENSMUSG00000032020	1.15596	0.000453332							ENSMUSG00000031833	-3.16559	3.03738e-06
			ENSMUSG00000001270	-1.0601	0.00280356	ENSMUSG00000032017	1.5608	6.53605e-06							ENSMUSG00000002910	-3.82622	0.000128309
			ENSMUSG00000072825	-1.09461	0.00681644	ENSMUSG00000066687	2.2655	8.7494e-07							ENSMUSG00000048148	-1.85884	0.00817812
			ENSMUSG00000025321	-2.08743	4.04689e-06	ENSMUSG00000032289	2.07088	9.0512e-12							ENSMUSG00000064325	-2.65316	0.000821772
			ENSMUSG00000005360	-2.56122	2.56419e-12	ENSMUSG00000036466	3.95793	1.88798e-35							ENSMUSG00000031714	-3.14688	1.90053e-12
			ENSMUSG00000097452	-1.4944	0.000739157	ENSMUSG00000086228	2.4319	0.000128256							ENSMUSG00000001911	-3.0154	1.32573e-07
			ENSMUSG00000045763	-1.03366	0.00203804	ENSMUSG00000033419	1.07618	5.26521e-06							ENSMUSG00000031661	-2.72688	0.00462974
			ENSMUSG00000039007	-1.57615	0.00832633	ENSMUSG00000031129	1.46941	1.15319e-07							ENSMUSG00000031765	-2.27102	0.00755206
			ENSMUSG00000022285	-1.02017	0.0011598	ENSMUSG00000043587	1.60417	0.00624917							ENSMUSG00000031775	-2.97708	0.000122419
			ENSMUSG00000022342	-1.7178	0.000912244	ENSMUSG00000032452	2.75916	1.52636e-34							ENSMUSG00000031673	-1.61406	0.00360822
			ENSMUSG00000022425	-1.06293	0.000884099	ENSMUSG00000042757	3.47378	3.46177e-35							ENSMUSG00000038872	-1.47296	0.00646281
			ENSMUSG00000022421	-2.14698	1.08697e-10	ENSMUSG00000032564	1.37605	0.000570578							ENSMUSG00000033579	-3.21099	5.52108e-09
			ENSMUSG00000089837	-1.00818	0.00501617	ENSMUSG00000010066	1.27982	0.000145991							ENSMUSG00000056296	-1.84117	0.00042951
			ENSMUSG00000016763	-1.50306	0.000192634	ENSMUSG00000040875	2.02598	2.24643e-07							ENSMUSG00000017491	-1.594	0.00550016
			ENSMUSG00000022619	-1.29929	0.00113863	ENSMUSG00000039607	1.25733	2.77422e-10							ENSMUSG00000095280	-3.2312	1.17832e-06
			ENSMUSG00000036218	-1.35353	4.69085e-06	ENSMUSG00000032443	1.2278	0.00881389							ENSMUSG00000034235	-2.10313	6.10161e-05
			ENSMUSG00000051853	-1.16984	0.00102104	ENSMUSG00000041794	1.81969	5.57765e-09							ENSMUSG00000063458	-3.10106	1.90053e-12
			ENSMUSG00000059213	-2.14102	4.08463e-09	ENSMUSG00000020431	1.07575	0.000219414							ENSMUSG00000055538	-2.30761	0.000151429
			ENSMUSG00000023004	-1.55457	0.00852282	ENSMUSG00000050830	5.21997	1.93894e-72							ENSMUSG00000021991	-1.25254	0.00210782
			ENSMUSG00000072235	-1.77635	0.000266983	ENSMUSG00000048834	1.07831	0.00178107							ENSMUSG00000015970	-3.63877	3.02641e-05
			ENSMUSG00000091712	-1.92305	0.00964091	ENSMUSG00000020122	3.68171	7.03153e-60							ENSMUSG00000006522	-2.61937	0.000922237
			ENSMUSG00000076258	-1.91488	1.33356e-12	ENSMUSG00000053519	3.62112	5.76857e-10							ENSMUSG00000004558	-1.81226	0.00646281
			ENSMUSG00000072214	-1.42095	0.000296212	ENSMUSG00000011256	1.49267	0.00989539							ENSMUSG00000021990	-2.60274	0.000173829
			ENSMUSG00000038094	-2.35014	9.01772e-05	ENSMUSG00000036264	1.392	1.50249e-10							ENSMUSG00000097589	-2.59399	2.85928e-07
			ENSMUSG00000022548	-1.81749	0.00926737	ENSMUSG00000020524	1.35508	2.79155e-15							ENSMUSG00000060012	-1.7311	0.000192443
			ENSMUSG00000086324	-1.47207	5.94207e-05	ENSMUSG00000053930	2.90613	4.46166e-19							ENSMUSG00000059456	-2.68164	2.63321e-05
			ENSMUSG00000022656	-1.4895	4.503e-05	ENSMUSG00000020836	4.53004	8.21623e-21							ENSMUSG00000022044	-1.79588	0.00445084
			ENSMUSG00000035258	-1.665	0.000781263	ENSMUSG00000020704	1.45444	3.47364e-15							ENSMUSG00000044447	-3.63796	4.16467e-07
			ENSMUSG00000022748	-1.56955	1.45087e-10	ENSMUSG00000046442	2.80523	5.81798e-26							ENSMUSG00000022091	-3.01384	0.000940976
			ENSMUSG00000022952	-2.44624	7.56114e-05	ENSMUSG00000069769	1.32162	1.1631e-08							ENSMUSG00000055421	-1.20428	0.00336207
			ENSMUSG00000089941	-2.90926	9.00963e-10	ENSMUSG00000056158	1.40413	0.000960611							ENSMUSG00000036777	-2.913	6.41823e-07
			ENSMUSG00000023827	-1.42644	0.000501133	ENSMUSG00000020866	2.0395	0.00397334							ENSMUSG00000001833	-1.92042	9.30536e-07
			ENSMUSG00000023886	-2.20712	6.60904e-05	ENSMUSG00000017493	2.4272	3.77036e-05							ENSMUSG00000031990	-2.24711	0.000152219
			ENSMUSG00000097518	-1.37503	1.08997e-05	ENSMUSG00000020695	2.75354	2.49582e-05							ENSMUSG00000046240	-3.19515	3.83002e-07
			ENSMUSG00000025738	-1.72008	2.06723e-07	ENSMUSG00000050965	1.04927	7.39719e-06							ENSMUSG00000074415	-1.1931	0.00470203
			ENSMUSG00000001525	-1.86537	3.44224e-05	ENSMUSG00000020728	1.35392	3.83066e-06							ENSMUSG00000048537	-2.77462	2.11959e-09
			ENSMUSG00000098178	-1.16109	1.41722e-06	ENSMUSG00000021314	1.23617	6.13684e-08							ENSMUSG00000032089	-3.23834	0.00322125
			ENSMUSG00000040260	-2.12405	1.43979e-06	ENSMUSG00000086363	1.13454	0.00843076							ENSMUSG00000032087	-1.45678	0.000905371
			ENSMUSG00000062591	-1.83746	9.95244e-06	ENSMUSG00000085981	2.53331	0.00197202							ENSMUSG00000066687	-1.5435	0.00756904
			ENSMUSG00000036438	-1.28641	9.08463e-05	ENSMUSG00000038068	3.06126	2.12272e-20							ENSMUSG00000032259	-1.87896	0.0086357
			ENSMUSG00000038128	-1.22877	5.12016e-06	ENSMUSG00000037946	1.83941	0.00142598							ENSMUSG00000032281	-2.91267	0.000905371
			ENSMUSG00000051401	-1.07737	2.59673e-05	ENSMUSG00000033102	1.31478	0.000761379							ENSMUSG00000032402	-1.99833	0.00559937
			ENSMUSG00000001700	-2.09938	0.000914578	ENSMUSG00000033063	1.50378	3.97834e-08							ENSMUSG00000032220	-2.03479	0.00371846
			ENSMUSG00000024593	-2.08704	0.000187026	ENSMUSG00000050334	1.00531	3.87961e-05							ENSMUSG00000062151	-1.69434	0.000150063
			ENSMUSG00000024617	-1.24481	2.03838e-06	ENSMUSG00000100891	1.57079	0.00107284							ENSMUSG00000037742	-1.75687	0.00378502
			ENSMUSG00000024621	-2.01141	0.00217857	ENSMUSG00000034488	1.02615	4.66744e-07							ENSMUSG00000033577	-1.40318	0.00163202
			ENSMUSG00000060534	-1.17612	1.92961e-05	ENSMUSG00000021613	2.11936	0.00014152							ENSMUSG00000043289	-2.68234	0.000232266
			ENSMUSG00000024558	-1.56779	1.58529e-07	ENSMUSG00000021708	1.8301	6.53605e-06							ENSMUSG00000090639	-3.28575	1.60696e-11
			ENSMUSG00000067889	-1.46821	4.97371e-08	ENSMUSG00000050919	2.2788	0.00151366							ENSMUSG00000032554	-3.48873	6.18236e-12
			ENSMUSG00000056201	-1.83252	0.000107807	ENSMUSG00000021699	1.95179	3.64751e-20							ENSMUSG00000032936	-2.50988	0.0057988
			ENSMUSG00000024661	-2.44421	1.65059e-10	ENSMUSG00000021754	1.55406	2.69415e-05							ENSMUSG00000053646	-3.04138	4.2803e-05
			ENSMUSG00000024665	-1.74242	0.00605046	ENSMUSG00000049985	3.63402	5.61559e-12							ENSMUSG00000039115	-2.34103	0.000384299
			ENSMUSG00000036192	-1.24014	1.27419e-05	ENSMUSG00000021730	2.89483	3.59961e-43							ENSMUSG00000032517	-2.80851	3.24241e-15
			ENSMUSG00000052387	-2.22561	2.3146e-14	ENSMUSG00000020627	1.21979	2.25065e-10							ENSMUSG00000079227	-3.61658	0.000616253
			ENSMUSG00000052085	-2.17689	0.00133985	ENSMUSG00000043673	4.29709	1.74268e-14							ENSMUSG00000020422	-2.71835	2.80592e-08
			ENSMUSG00000032702	-2.11435	6.36376e-05	ENSMUSG00000054459	3.29783	9.1456e-33							ENSMUSG00000018654	-3.24223	1.98447e-05
			ENSMUSG00000052942	-2.25195	2.22045e-07	ENSMUSG00000002900	2.90892	3.65109e-26							ENSMUSG00000020173	-2.10642	0.000117133
			ENSMUSG00000052920	-1.2344	1.61012e-06	ENSMUSG00000052125	2.37561	6.80052e-05							ENSMUSG00000020458	-1.26113	0.00521985
			ENSMUSG00000025203	-1.30871	0.000146476	ENSMUSG00000004698	1.66008	1.93055e-07							ENSMUSG00000020143	-2.30283	0.000572264
			ENSMUSG00000037071	-2.11871	0.000422668	ENSMUSG00000004151	1.93617	1.98994e-10							ENSMUSG00000036545	-3.14976	9.09087e-05
			ENSMUSG00000063434	-1.82495	1.17222e-11	ENSMUSG00000020598	1.68543	4.41884e-20							ENSMUSG00000052298	-1.74421	0.00425902
			ENSMUSG00000024985	-2.20877	2.56168e-05	ENSMUSG00000098172	2.85405	9.91792e-05							ENSMUSG00000086020	-2.2924	1.28278e-05
						ENSMUSG00000066438	2.11481	0.00989411							ENSMUSG00000033066	-2.68429	1.92943e-07
						ENSMUSG00000021139	1.05569	6.47702e-06							ENSMUSG00000003934	-2.78616	6.4417e-05
						ENSMUSG00000091803	1.16683	2.39259e-06							ENSMUSG00000041329	-1.97769	0.00271881
						ENSMUSG00000042724	1.69077	0.000830727							ENSMUSG00000020774	-3.90619	2.19843e-10
						ENSMUSG00000021221	2.22439	1.17511e-06							ENSMUSG00000070354	-2.87098	0.000546159
						ENSMUSG00000012609	1.17968	6.55327e-05							ENSMUSG00000035441	-2.46494	1.26326e-06
						ENSMUSG00000021253	1.97078	0.00614126							ENSMUSG00000018427	-1.84969	0.000380354
						ENSMUSG00000021268	1.46117	7.65634e-18							ENSMUSG00000020486	-1.436	0.00736365
						ENSMUSG00000041992	1.82176	4.00496e-16							ENSMUSG00000034177	-2.89883	0.000285837
						ENSMUSG00000048004	2.5948	7.57062e-09							ENSMUSG00000020541	-2.52753	0.00434289
						ENSMUSG00000022144	2.22342	0.00122302							ENSMUSG00000049807	-2.05254	3.41338e-06
						ENSMUSG00000054115	2.66517	1.84708e-10							ENSMUSG00000006782	-2.92449	6.10489e-07
						ENSMUSG00000040452	1.29784	2.70262e-06							ENSMUSG00000020932	-2.01251	0.00127427
						ENSMUSG00000022269	1.51786	9.30663e-07							ENSMUSG00000020719	-1.34847	0.00314187
						ENSMUSG00000022231	1.43526	0.000120285							ENSMUSG00000040430	-1.27559	0.00625738
						ENSMUSG00000022257	1.72512	0.00252521							ENSMUSG00000020723	-2.87472	3.44165e-05
						ENSMUSG00000022324	1.85541	0.000881925							ENSMUSG00000020599	-2.99969	8.62081e-09
						ENSMUSG00000051359	2.78107	3.10137e-30							ENSMUSG00000020620	-1.74397	0.00631766
						ENSMUSG00000022307	2.25553	2.58275e-33							ENSMUSG00000041828	-2.93458	0.000709497
						ENSMUSG00000038679	1.86174	1.37303e-25							ENSMUSG00000034714	-2.44159	9.38054e-06
						ENSMUSG00000022353	2.24094	1.74268e-14							ENSMUSG00000025372	-2.21609	0.000149008
						ENSMUSG00000022377	1.09185	2.9212e-06							ENSMUSG00000021318	-3.13995	2.95838e-06
						ENSMUSG00000022376	3.79779	1.76353e-32							ENSMUSG00000021423	-4.52721	1.38886e-09
						ENSMUSG00000015002	1.40079	0.0004497							ENSMUSG00000039087	-1.77584	0.00642803
						ENSMUSG00000022558	1.67721	4.94275e-05							ENSMUSG00000054728	-1.40585	0.00254949
						ENSMUSG00000019146	1.22083	0.0004023							ENSMUSG00000021375	-1.49236	0.00185958
						ENSMUSG00000097536	1.13438	0.00567698							ENSMUSG00000056222	-1.57013	0.000111676
						ENSMUSG00000013539	1.1893	0.00309952							ENSMUSG00000021573	-1.85154	0.00161754
						ENSMUSG00000046613	2.08766	0.00110734							ENSMUSG00000074794	-2.39339	6.538e-05
						ENSMUSG00000022861	1.43419	7.02237e-06							ENSMUSG00000097098	-2.19261	3.26751e-05
						ENSMUSG00000033306	1.26327	2.23155e-05							ENSMUSG00000005583	-2.21501	0.000121545
						ENSMUSG00000038168	2.57687	4.08217e-13							ENSMUSG00000034488	-1.77471	3.04955e-06
						ENSMUSG00000075254	2.00396	2.23155e-05							ENSMUSG00000021614	-3.19016	6.94049e-08
						ENSMUSG00000061080	1.1655	1.60026e-11							ENSMUSG00000021615	-1.66829	0.00671818
						ENSMUSG00000022696	2.78828	3.60337e-06							ENSMUSG00000021676	-3.58379	4.55158e-06
						ENSMUSG00000033149	2.09987	0.000613517							ENSMUSG00000021662	-2.84075	1.74759e-08
						ENSMUSG00000052504	1.42202	3.40224e-05							ENSMUSG00000041417	-1.48676	0.00254958
						ENSMUSG00000022867	1.15791	0.000654563							ENSMUSG00000021624	-3.40085	0.000209138
						ENSMUSG00000022894	3.74686	1.49888e-12							ENSMUSG00000034751	-1.40313	0.000374528
						ENSMUSG00000022935	2.07131	0.000214964							ENSMUSG00000021709	-1.93232	2.67464e-06
						ENSMUSG00000002489	1.87642	8.87338e-16							ENSMUSG00000020591	-2.8395	3.94932e-05
						ENSMUSG00000053414	2.20968	0.000165045							ENSMUSG00000020672	-2.24357	0.00689968
						ENSMUSG00000043301	3.61585	1.5854e-18							ENSMUSG00000050103	-2.59268	1.15777e-05
						ENSMUSG00000040732	2.26632	0.00419397							ENSMUSG00000002688	-2.30018	3.34377e-05
						ENSMUSG00000050272	1.31694	7.05076e-07							ENSMUSG00000046768	-1.87337	0.00992666
						ENSMUSG00000071984	1.50663	0.00284251							ENSMUSG00000052609	-2.72157	3.41284e-05
						ENSMUSG00000078247	2.2303	2.25489e-05							ENSMUSG00000060716	-2.82554	2.10504e-08
						ENSMUSG00000041119	2.11859	1.72848e-09							ENSMUSG00000061533	-2.13679	0.000572264
						ENSMUSG00000042256	1.06248	0.00111338							ENSMUSG00000020961	-2.08887	0.00258434
						ENSMUSG00000039153	1.85517	4.10299e-07							ENSMUSG00000033713	-1.32897	0.00377405
						ENSMUSG00000038954	1.15314	0.000377327							ENSMUSG00000045404	-2.32468	0.000564106
						ENSMUSG00000040490	1.52232	0.00146037							ENSMUSG00000041771	-2.70644	9.58836e-07
						ENSMUSG00000048915	1.74789	4.50012e-14							ENSMUSG00000041669	-2.41969	0.000616253
						ENSMUSG00000033278	1.18696	5.83379e-07							ENSMUSG00000021097	-3.04941	9.06257e-11
						ENSMUSG00000096988	3.02448	4.83253e-05							ENSMUSG00000058070	-2.1333	0.000111676
						ENSMUSG00000091636	3.98987	2.64525e-10							ENSMUSG00000037679	-2.58208	3.88711e-05
						ENSMUSG00000003279	2.76492	9.57004e-62							ENSMUSG00000025321	-2.40141	0.000115974
						ENSMUSG00000055471	2.21628	1.45784e-17							ENSMUSG00000064373	-1.8819	0.00889472
						ENSMUSG00000024064	2.96492	4.14443e-34							ENSMUSG00000022148	-3.37413	0.000368003
						ENSMUSG00000001870	1.91802	0.00239082							ENSMUSG00000005360	-2.31436	7.59992e-07
						ENSMUSG00000024245	3.14689	1.19415e-09							ENSMUSG00000072663	-2.71244	0.00707719
						ENSMUSG00000040852	2.07617	6.94165e-08							ENSMUSG00000022197	-2.26816	1.03189e-06
						ENSMUSG00000061013	4.54726	9.07001e-39							ENSMUSG00000022321	-1.37283	0.00155653
						ENSMUSG00000036103	2.11311	0.000383084							ENSMUSG00000039007	-1.91965	0.00325009
						ENSMUSG00000049411	1.54588	0.00382851							ENSMUSG00000038679	-1.17615	0.00951212
						ENSMUSG00000057766	1.88557	0.00353879							ENSMUSG00000022425	-3.16464	3.0513e-14
						ENSMUSG00000024421	4.78485	2.01896e-58							ENSMUSG00000071757	-1.8028	0.00183805
						ENSMUSG00000024424	2.13193	5.74028e-13							ENSMUSG00000022358	-2.00202	0.00961697
						ENSMUSG00000034295	1.3249	0.00570274							ENSMUSG00000005125	-2.45244	0.002361
						ENSMUSG00000036585	1.43961	0.00609007							ENSMUSG00000075590	-2.11967	8.58945e-05
						ENSMUSG00000071856	1.94573	1.67674e-06							ENSMUSG00000075555	-3.16439	0.000129377
						ENSMUSG00000054477	1.10253	2.92709e-05							ENSMUSG00000063260	-2.69611	0.00621131
						ENSMUSG00000052713	1.97135	1.08917e-13							ENSMUSG00000022454	-1.88795	0.000572264
						ENSMUSG00000096948	2.47274	2.96198e-07							ENSMUSG00000037280	-3.03375	1.94353e-05
						ENSMUSG00000032735	1.92294	1.21057e-05							ENSMUSG00000022488	-2.6665	0.00703124
						ENSMUSG00000053477	2.57846	1.04491e-46							ENSMUSG00000091712	-4.00239	1.41213e-10
						ENSMUSG00000052928	1.19267	0.000285175							ENSMUSG00000022678	-3.09024	0.000823661
						ENSMUSG00000025425	2.7702	4.16509e-10							ENSMUSG00000022514	-1.66367	0.000295123
						ENSMUSG00000024548	1.21218	1.64599e-08							ENSMUSG00000038094	-2.37044	0.000131877
						ENSMUSG00000103866	1.23636	1.01852e-08							ENSMUSG00000022548	-3.80253	2.12169e-12
						ENSMUSG00000036278	1.85588	0.00634191							ENSMUSG00000022770	-1.66618	7.66822e-05
						ENSMUSG00000024697	4.16232	1.02869e-17							ENSMUSG00000022817	-2.99691	0.000159493
						ENSMUSG00000039652	1.00387	3.84886e-05							ENSMUSG00000022901	-3.25789	0.00220965
						ENSMUSG00000067242	1.32227	4.07866e-06							ENSMUSG00000022790	-1.93086	1.48343e-05
						ENSMUSG00000042401	4.37024	2.44965e-45							ENSMUSG00000022708	-1.4598	0.000222027
						ENSMUSG00000043639	1.99292	0.000193331							ENSMUSG00000022636	-1.53215	0.000379238
						ENSMUSG00000025085	1.77902	2.89215e-09							ENSMUSG00000022864	-3.02293	0.00349619
						ENSMUSG00000054843	1.37535	8.58304e-12							ENSMUSG00000046160	-2.67807	0.00701929
															ENSMUSG00000022952	-2.7565	0.00037644
															ENSMUSG00000047109	-3.50181	0.00012448
															ENSMUSG00000023800	-2.27131	0.00283513
															ENSMUSG00000034265	-1.39105	0.00379811
															ENSMUSG00000023805	-3.53108	4.81587e-10
															ENSMUSG00000062078	-2.58494	4.03565e-13
															ENSMUSG00000089941	-3.74781	4.25102e-19
															ENSMUSG00000091475	-3.29277	0.000385811
															ENSMUSG00000024008	-2.31405	0.00370606
															ENSMUSG00000024300	-3.62249	0.000254995
															ENSMUSG00000073418	-2.30151	0.00874795
															ENSMUSG00000076439	-3.53899	3.57865e-10
															ENSMUSG00000034165	-2.89537	2.23718e-05
															ENSMUSG00000040260	-2.62028	3.01655e-08
															ENSMUSG00000039316	-3.17965	6.23943e-06
															ENSMUSG00000023923	-1.15041	0.00684599
															ENSMUSG00000035580	-2.4703	0.00707719
															ENSMUSG00000002831	-3.54377	0.000264088
															ENSMUSG00000062591	-2.76816	6.84501e-07
															ENSMUSG00000056515	-3.02258	7.75055e-10
															ENSMUSG00000071042	-1.98307	0.00280848
															ENSMUSG00000024074	-1.94894	0.00190214
															ENSMUSG00000024077	-1.42939	0.00462974
															ENSMUSG00000024070	-2.56166	0.000256667
															ENSMUSG00000024381	-1.63357	0.000206772
															ENSMUSG00000037815	-1.95369	0.0053619
															ENSMUSG00000036585	-2.54173	0.000107356
															ENSMUSG00000024431	-1.87619	0.000197638
															ENSMUSG00000057719	-2.52434	0.00217622
															ENSMUSG00000039954	-2.82273	4.85505e-05
															ENSMUSG00000019647	-1.40367	0.00564107
															ENSMUSG00000001700	-2.23929	0.00744474
															ENSMUSG00000024597	-1.58819	0.000844488
															ENSMUSG00000024621	-3.36045	0.000102906
															ENSMUSG00000024527	-1.85057	9.15971e-05
															ENSMUSG00000025429	-3.30145	1.87189e-09
															ENSMUSG00000041607	-2.67012	1.71562e-14
															ENSMUSG00000075289	-2.86144	0.00461475
															ENSMUSG00000092274	-2.15378	0.000200327
															ENSMUSG00000024654	-2.1738	0.00305151
															ENSMUSG00000024661	-2.16061	1.29495e-07
															ENSMUSG00000036098	-2.94063	4.62724e-06
															ENSMUSG00000024642	-1.40835	0.00871215
															ENSMUSG00000024640	-2.24461	0.00357301
															ENSMUSG00000047368	-1.6777	0.0063482
															ENSMUSG00000052387	-2.63722	1.16538e-13
															ENSMUSG00000033863	-2.08148	0.00376349
															ENSMUSG00000024812	-2.44703	3.42382e-05
															ENSMUSG00000052085	-4.19178	7.25626e-07
															ENSMUSG00000032702	-2.81761	3.02641e-05
															ENSMUSG00000024810	-3.423	4.30534e-07
															ENSMUSG00000052920	-1.51131	0.000468399
															ENSMUSG00000024998	-2.29958	4.16732e-06
															ENSMUSG00000061132	-3.30041	0.00229502
															ENSMUSG00000050121	-2.97424	2.24033e-06
															ENSMUSG00000025203	-2.13871	1.22341e-06
															ENSMUSG00000037071	-1.82781	0.00828544
															ENSMUSG00000024985	-2.23753	1.99232e-05
															ENSMUSG00000025089	-2.24773	0.00379645

## Sheet: Fig. 3-2
Figure 3-2: Differentially accessible ATAC-seq peaks between PV+ and PV- populations in each brain region
Cortex, PV+ enriched				Cortex, PV- enriched				Striatum, PV+ enriched				Striatum, PV- enriched				GPe, PV+ enriched				GPe, PV- enriched
Peak	log2FoldDifference	padj	Summit centered regions	Peak	log2FoldDifference	padj	Summit centered regions	Peak	log2FoldDifference	padj	Summit centered regions	Peak	log2FoldDifference	padj	Summit centered regions	Peak	log2FoldDifference	padj	Summit centered regions	Peak	log2FoldDifference	padj	Summit centered regions
chr1.20454547.20455184	2.00515	0.00386358	chr1.20454587.20455087	chr1.5176852.5177941	-1.57019	0.0070904	chr1.5177164.5177664	chr1.3360814.3361281	1.96428	0.000599043	chr1.3360762.3361262	chr1.3264898.3265859	-1.47787	0.0074766	chr1.3264784.3265284	chr1.3207015.3207538	2.01206	0.00589227	chr1.3206922.3207422	chr1.3212628.3213231	-2.30588	0.000303943	chr1.3212677.3213177
chr1.22526280.22527610	1.84073	0.00209273	chr1.22526095.22526595	chr1.5249239.5250001	-2.42139	0.00154509	chr1.5177417.5177917	chr1.6081641.6082406	1.593	0.00266119	chr1.6081856.6082356	chr1.3333509.3334155	-2.51794	2.01638e-05	chr1.3265008.3265508	chr1.5791628.5792309	2.6514	2.64016e-06	chr1.3207077.3207577	chr1.3324130.3324690	-2.20762	0.000507816	chr1.3324086.3324586
chr1.23204322.23204933	2.64832	0.000457799	chr1.22526473.22526973	chr1.6320461.6320905	-2.14205	0.00407857	chr1.5177592.5178092	chr1.6734524.6735094	1.45988	0.00427059	chr1.6734501.6735001	chr1.3367950.3368709	-1.27697	0.008057	chr1.3265173.3265673	chr1.6287210.6287929	2.00876	0.000252707	chr1.5791756.5792256	chr1.3333509.3334155	-3.26216	1.2084e-09	chr1.3324291.3324791
chr1.29260888.29261782	2.15305	0.00218234	chr1.22526843.22527343	chr1.6482801.6484054	-1.29579	0.00857805	chr1.5249276.5249776	chr1.6757404.6757999	2.39676	4.9855e-08	chr1.6734723.6735223	chr1.3399793.3400496	-1.2526	0.00839464	chr1.3265557.3266057	chr1.7318890.7319322	1.62557	0.00979997	chr1.6287341.6287841	chr1.3367950.3368709	-2.9057	8.31464e-09	chr1.3333592.3334092
chr1.35495785.35496588	2.19568	0.00104046	chr1.22527182.22527682	chr1.6729165.6730264	-1.75836	0.00443543	chr1.5249555.5250055	chr1.6866143.6867646	1.01494	0.00557869	chr1.6757470.6757970	chr1.3457673.3458115	-1.25699	0.00684996	chr1.3333592.3334092	chr1.9915426.9916246	1.96735	0.00130397	chr1.7318875.7319375	chr1.3405869.3406558	-2.19868	0.00039577	chr1.3368168.3368668
chr1.37392868.37393806	1.87707	0.0040633	chr1.23204367.23204867	chr1.6810025.6810869	-1.81359	0.00618758	chr1.6320498.6320998	chr1.6972721.6973582	2.31736	5.31126e-09	chr1.6866143.6866643	chr1.3466122.3467106	-1.57952	0.00137884	chr1.3368168.3368668	chr1.10477496.10478329	1.66342	0.0037018	chr1.9915538.9916038	chr1.3466122.3467106	-2.28578	2.1546e-05	chr1.3406064.3406564
chr1.39730620.39731567	2.43848	0.000676359	chr1.29260807.29261307	chr1.10570603.10571405	-1.72196	0.00579226	chr1.6482827.6483327	chr1.10141178.10142673	1.71417	1.87744e-05	chr1.6866377.6866877	chr1.3912532.3913223	-1.61232	0.000474406	chr1.3399765.3400265	chr1.11139763.11140257	1.38657	0.00934622	chr1.10477423.10477923	chr1.3514589.3515329	-2.83456	1.49586e-06	chr1.3466003.3466503
chr1.52353918.52355012	1.50726	0.00839006	chr1.29261019.29261519	chr1.10636405.10637710	-1.74991	0.00627783	chr1.6482953.6483453	chr1.10477496.10478329	3.0813	2.87248e-10	chr1.6866681.6867181	chr1.3942496.3943336	-1.4202	0.00275005	chr1.3399960.3400460	chr1.11144465.11145035	1.84232	0.00284859	chr1.10477786.10478286	chr1.3670547.3672624	-1.84776	1.49673e-05	chr1.3466289.3466789
chr1.61587404.61588493	2.05829	0.00305888	chr1.29261296.29261796	chr1.11177562.11178468	-1.90119	0.00107731	chr1.6483283.6483783	chr1.10510456.10510893	1.84128	0.00930275	chr1.6866797.6867297	chr1.3994513.3995480	-2.33098	0.000266434	chr1.3457711.3458211	chr1.11147399.11148730	1.92846	0.000141238	chr1.10477973.10478473	chr1.3978654.3979552	-2.7849	0.000103233	chr1.3514510.3515010
chr1.67170143.67171029	1.97909	0.00866429	chr1.35495919.35496419	chr1.12010455.12011093	-1.47489	0.0027148	chr1.6483522.6484022	chr1.10871225.10872460	2.18696	3.73583e-09	chr1.6866919.6867419	chr1.4053477.4053995	-1.47714	0.000451588	chr1.3466003.3466503	chr1.11427157.11428202	1.70148	0.00328703	chr1.11139610.11140110	chr1.3994513.3995480	-3.6473	1.16928e-10	chr1.3514724.3515224
chr1.69326773.69327495	1.95961	0.00813708	chr1.37392854.37393354	chr1.12519097.12520004	-1.74381	0.00208479	chr1.6729060.6729560	chr1.11230858.11231705	1.3976	0.00985419	chr1.6867185.6867685	chr1.4135093.4135683	-1.52764	0.0041686	chr1.3466289.3466789	chr1.11442565.11443727	1.79735	0.000829963	chr1.11139848.11140348	chr1.4571213.4572317	-1.67839	0.000253093	chr1.3670413.3670913
chr1.75381375.75383039	1.49477	0.0082278	chr1.37393092.37393592	chr1.13599030.13600110	-1.95732	0.000351288	chr1.6729277.6729777	chr1.11252268.11253249	1.85979	7.59705e-05	chr1.6972943.6973443	chr1.4332152.4332820	-1.57987	0.000198963	chr1.3912481.3912981	chr1.11457522.11459168	1.41144	0.00736192	chr1.11144369.11144869	chr1.4722256.4723429	-3.81578	1.89452e-15	chr1.3670602.3671102
chr1.75486441.75488278	1.50222	0.00345564	chr1.37393250.37393750	chr1.14234048.14234690	-1.86141	0.000582823	chr1.6729595.6730095	chr1.11457522.11459168	1.00865	0.00418743	chr1.10141074.10141574	chr1.4722256.4723429	-2.25358	1.04096e-06	chr1.3912834.3913334	chr1.11587879.11588877	2.00807	0.000945904	chr1.11144657.11145157	chr1.4785207.4786306	-1.48386	0.00231218	chr1.3670844.3671344
chr1.75565116.75566290	1.96438	0.0011259	chr1.39730679.39731179	chr1.15943682.15944482	-1.56922	0.00921784	chr1.6729826.6730326	chr1.11977605.11978530	1.2961	0.007329	chr1.10141374.10141874	chr1.4819476.4820394	-1.34361	0.00641274	chr1.3942730.3943230	chr1.12195431.12196347	1.5607	0.00598136	chr1.11147468.11147968	chr1.4807350.4808361	-1.44963	0.00202231	chr1.3671504.3672004
chr1.78576481.78577293	2.67182	6.6332e-05	chr1.39730897.39731397	chr1.16987191.16988293	-1.81839	0.000669531	chr1.6810198.6810698	chr1.12499976.12501070	1.27671	0.00670838	chr1.10141817.10142317	chr1.4831031.4831776	-1.18984	0.00754765	chr1.3994639.3995139	chr1.12285197.12286141	1.74742	0.00739415	chr1.11147700.11148200	chr1.4857344.4858769	-1.35055	0.00229404	chr1.3671995.3672495
chr1.92202509.92203354	2.22694	0.00500747	chr1.39731229.39731729	chr1.18180992.18181795	-1.72715	0.00736858	chr1.6810519.6811019	chr1.12636025.12636904	2.88399	2.0168e-12	chr1.10141997.10142497	chr1.4872906.4874043	-1.219	0.00617788	chr1.3995129.3995629	chr1.12636025.12636904	2.32612	4.8041e-05	chr1.11148094.11148594	chr1.5015333.5015988	-2.21141	7.36291e-05	chr1.3672297.3672797
chr1.92424412.92425148	2.003	0.00955583	chr1.52353732.52354232	chr1.18550961.18551715	-2.00498	0.0057632	chr1.10570765.10571265	chr1.12877369.12878494	1.58341	0.000314668	chr1.10142273.10142773	chr1.4934603.4935384	-1.31155	0.000205471	chr1.4053511.4054011	chr1.12783768.12784676	1.80393	0.00329087	chr1.11148397.11148897	chr1.5020302.5021049	-1.53382	0.00483677	chr1.3978903.3979403
chr1.94671406.94672272	2.05164	0.00193536	chr1.52354096.52354596	chr1.20368861.20369904	-1.86149	0.00701305	chr1.10636268.10636768	chr1.12964719.12965379	1.68202	0.00396167	chr1.10477423.10477923	chr1.5015333.5015988	-1.03163	0.00174538	chr1.4135183.4135683	chr1.13018160.13019036	1.52873	0.00349679	chr1.11427032.11427532	chr1.5022580.5023745	-2.72777	6.30996e-09	chr1.3994639.3995139
chr1.95617023.95617647	1.94585	0.00912917	chr1.52354580.52355080	chr1.20376100.20377275	-1.85882	0.0027422	chr1.10636564.10637064	chr1.13146706.13147414	1.86219	0.000143657	chr1.10477786.10478286	chr1.5020302.5021049	-1.08908	0.00254648	chr1.4332012.4332512	chr1.13437460.13438312	1.83421	0.00100382	chr1.11427270.11427770	chr1.5033133.5033742	-2.22673	0.000294175	chr1.3995129.3995629
chr1.97793039.97794076	1.84542	0.00940345	chr1.61587256.61587756	chr1.24611463.24612069	-2.08275	0.00162246	chr1.10636900.10637400	chr1.13561234.13562315	2.83462	2.28006e-15	chr1.10477973.10478473	chr1.5022580.5023745	-1.51407	8.26515e-06	chr1.4332214.4332714	chr1.13561234.13562315	1.95498	0.000192494	chr1.11427598.11428098	chr1.5183278.5184019	-1.91507	0.00523198	chr1.4571029.4571529
chr1.118604642.118605139	2.28048	0.00492769	chr1.61587475.61587975	chr1.26276259.26277350	-1.55009	0.00347021	chr1.10637328.10637828	chr1.14011346.14012147	1.81451	0.000157189	chr1.10510441.10510941	chr1.5029379.5030207	-1.23389	0.000694483	chr1.4332362.4332862	chr1.13640500.13641417	2.26486	3.59204e-05	chr1.11442396.11442896	chr1.5209793.5210542	-2.30248	0.00380161	chr1.4571369.4571869
chr1.121394642.121395533	2.06515	0.00338378	chr1.61587790.61588290	chr1.31095506.31096703	-1.74249	0.00290603	chr1.11177462.11177962	chr1.14124906.14125475	2.06956	1.93738e-05	chr1.10871127.10871627	chr1.5031540.5031960	-1.38681	0.00114648	chr1.4722108.4722608	chr1.14181448.14182317	1.37936	0.00560198	chr1.11442659.11443159	chr1.5228578.5229341	-2.75668	1.39259e-06	chr1.4571489.4571989
chr1.123156710.123157294	1.96945	0.00699969	chr1.67170193.67170693	chr1.47050467.47051703	-1.45095	0.00873238	chr1.11177612.11178112	chr1.14164913.14165888	1.56972	0.000110831	chr1.10871389.10871889	chr1.5033133.5033742	-1.51141	0.00614205	chr1.4722558.4723058	chr1.14370351.14371201	1.61922	0.00837675	chr1.11442869.11443369	chr1.5232792.5233253	-2.20325	0.00443225	chr1.4571643.4572143
chr1.129756210.129757224	2.28434	0.000851599	chr1.67170423.67170923	chr1.47488460.47489201	-1.65059	0.00644011	chr1.11177768.11178268	chr1.14181448.14182317	2.42841	1.1902e-12	chr1.10871673.10872173	chr1.5055638.5056338	-1.32871	0.00800596	chr1.4722820.4723320	chr1.14460670.14461352	1.68028	0.00624617	chr1.11443152.11443652	chr1.5753086.5754104	-2.39627	0.000385932	chr1.4571761.4572261
chr1.132805271.132806440	2.1365	0.00360336	chr1.67170673.67171173	chr1.48608705.48609586	-1.71538	0.00246464	chr1.11178040.11178540	chr1.14460670.14461352	1.69458	0.00115891	chr1.10871848.10872348	chr1.5070066.5070784	-1.32814	0.000182621	chr1.4819457.4819957	chr1.14710019.14710735	2.12654	0.0007325	chr1.11457346.11457846	chr1.5814825.5815786	-2.45345	0.00195786	chr1.4722108.4722608
chr1.132820763.132821243	2.30295	0.0031964	chr1.69326857.69327357	chr1.51991755.51992898	-1.51579	0.0064212	chr1.12010542.12011042	chr1.14686813.14687556	2.25987	2.90029e-05	chr1.10872149.10872649	chr1.5183278.5184019	-1.39608	0.00126705	chr1.4819999.4820499	chr1.15307347.15308120	1.98315	0.000949319	chr1.11457507.11458007	chr1.6482801.6484054	-2.65298	1.81877e-07	chr1.4722558.4723058
chr1.134645847.134646869	2.24104	0.000336775	chr1.75381362.75381862	chr1.52601448.52601861	-1.75526	0.00586884	chr1.12519031.12519531	chr1.14899757.14900280	1.71212	0.00668991	chr1.11230727.11231227	chr1.5185372.5185804	-1.47322	0.00554112	chr1.4831235.4831735	chr1.15440699.15441346	1.68627	0.00419793	chr1.11457641.11458141	chr1.6486945.6487477	-3.0031	1.19159e-08	chr1.4722820.4723320
chr1.134682318.134683026	1.95219	0.00667125	chr1.75381801.75382301	chr1.61288166.61288758	-1.90193	0.00454769	chr1.12519244.12519744	chr1.15336826.15337585	1.65552	0.000770995	chr1.11230906.11231406	chr1.5207900.5208735	-1.30781	0.00337541	chr1.4872730.4873230	chr1.15456758.15457726	2.22867	1.07582e-05	chr1.11458023.11458523	chr1.6592741.6593678	-1.75956	0.00683381	chr1.4785238.4785738
chr1.134719069.134720390	1.85964	0.0047055	chr1.75382223.75382723	chr1.62908069.62909163	-1.39869	0.0094289	chr1.12519507.12520007	chr1.15616307.15617063	1.97394	8.00831e-05	chr1.11231144.11231644	chr1.5209793.5210542	-1.60491	0.000452528	chr1.4873261.4873761	chr1.15474492.15475690	1.37629	0.00995457	chr1.11458279.11458779	chr1.6594382.6595197	-3.56343	2.28193e-10	chr1.4785480.4785980
chr1.134755047.134756953	1.70212	0.00553438	chr1.75382362.75382862	chr1.65333808.65335235	-1.39543	0.00390165	chr1.13599229.13599729	chr1.15656740.15657373	1.44427	0.00795236	chr1.11231378.11231878	chr1.5220543.5221448	-1.40789	0.00330219	chr1.4873703.4874203	chr1.15637945.15638828	1.85557	0.0019431	chr1.11458607.11459107	chr1.6805005.6805632	-2.46688	2.73692e-05	chr1.4785759.4786259
chr1.134846097.134847318	2.02089	0.00166477	chr1.75382619.75383119	chr1.67397493.67398532	-1.8753	0.00560323	chr1.13599578.13600078	chr1.16091754.16092080	1.36361	0.00402654	chr1.11252411.11252911	chr1.5249239.5250001	-1.24902	0.00536986	chr1.4934592.4935092	chr1.15677520.15678406	1.40228	0.00919161	chr1.11458800.11459300	chr1.7088184.7089509	-1.34891	0.00263783	chr1.4785932.4786432
chr1.138614560.138614900	1.75981	0.00677187	chr1.75486438.75486938	chr1.69241613.69242554	-1.46172	0.00909442	chr1.14234083.14234583	chr1.16227443.16228166	1.37559	0.00538565	chr1.11252764.11253264	chr1.5588151.5589688	-1.24753	6.83238e-05	chr1.4934831.4935331	chr1.15695388.15696464	1.71283	0.00171901	chr1.11587857.11588357	chr1.7104898.7105649	-2.08473	0.00024321	chr1.4807531.4808031
chr1.138653983.138655074	1.78998	0.00269545	chr1.75486765.75487265	chr1.70067020.70068004	-1.97247	0.00431044	chr1.15943577.15944077	chr1.16274435.16275490	1.98348	3.93117e-06	chr1.11457346.11457846	chr1.5655440.5656555	-1.50827	0.000159171	chr1.5015260.5015760	chr1.16215709.16217052	1.46358	0.00329233	chr1.11588042.11588542	chr1.7138154.7139850	-1.35802	0.00690841	chr1.4807826.4808326
chr1.143836377.143837876	1.81311	0.0031143	chr1.75487036.75487536	chr1.71326484.71327229	-1.99277	0.00913438	chr1.16987015.16987515	chr1.16330440.16330866	1.54509	0.00844282	chr1.11457507.11458007	chr1.5728636.5729653	-1.60427	3.7818e-05	chr1.5015583.5016083	chr1.16227443.16228166	1.77133	0.00194998	chr1.11588239.11588739	chr1.7315645.7316788	-1.80462	0.00235018	chr1.4857458.4857958
chr1.144216912.144217651	1.94927	0.0048397	chr1.75487249.75487749	chr1.71848403.71849154	-1.75435	0.00156572	chr1.16987268.16987768	chr1.16334532.16335173	1.72454	0.00144084	chr1.11457641.11458141	chr1.5753086.5754104	-1.59783	4.07168e-06	chr1.5020183.5020683	chr1.16346910.16347600	2.69704	2.83724e-07	chr1.11588504.11589004	chr1.7397394.7398706	-1.31477	0.00244559	chr1.4857773.4858273
chr1.153075883.153076887	2.14442	0.00389237	chr1.75487504.75488004	chr1.72045819.72046661	-1.88027	0.00454833	chr1.16987565.16988065	chr1.16544946.16545623	1.62279	0.000611884	chr1.11458023.11458523	chr1.5814825.5815786	-1.52965	3.85322e-05	chr1.5020611.5021111	chr1.17754949.17755661	1.80123	0.00518514	chr1.12195436.12195936	chr1.7758475.7759128	-2.56544	0.000122045	chr1.4858091.4858591
chr1.153129786.153130520	2.18478	0.000587974	chr1.75487748.75488248	chr1.72054489.72055065	-1.99207	0.00308296	chr1.16987836.16988336	chr1.16636166.16637549	1.46885	0.000295966	chr1.11458279.11458779	chr1.5827598.5827963	-1.74699	0.000569023	chr1.5022638.5023138	chr1.18145637.18146221	1.95247	0.00518134	chr1.12195638.12196138	chr1.8744400.8745480	-2.6805	9.34018e-06	chr1.4858359.4858859
chr1.157417376.157418255	2.14306	0.00108092	chr1.75564980.75565480	chr1.79485283.79486244	-1.55956	0.00694428	chr1.18181128.18181628	chr1.17087891.17088398	1.59702	0.001273	chr1.11458607.11459107	chr1.5829227.5830353	-1.67521	3.31967e-06	chr1.5022779.5023279	chr1.18852604.18853816	1.80454	0.00175989	chr1.12195850.12196350	chr1.8747332.8747683	-2.19035	0.00595263	chr1.5015260.5015760
chr1.165618001.165618730	1.79522	0.00492285	chr1.75565419.75565919	chr1.97600241.97601215	-1.60977	0.00857952	chr1.18551145.18551645	chr1.17302773.17303105	2.40417	9.16201e-06	chr1.11458800.11459300	chr1.5866106.5867146	-1.50273	1.07455e-05	chr1.5029388.5029888	chr1.18911279.18912059	2.52518	1.98678e-05	chr1.12285075.12285575	chr1.9554043.9554840	-2.1955	0.0050937	chr1.5015583.5016083
chr1.169848058.169849073	2.06006	0.00422281	chr1.75565525.75566025	chr1.98162006.98162906	-1.81881	0.00273275	chr1.20368798.20369298	chr1.17304908.17305820	2.65999	5.19818e-14	chr1.11977525.11978025	chr1.5916544.5918150	-1.01992	0.00177531	chr1.5029752.5030252	chr1.18955620.18956548	2.2711	0.000613229	chr1.12285458.12285958	chr1.9564186.9565087	-2.23288	4.39752e-05	chr1.5020183.5020683
chr1.170507289.170507776	1.9727	0.00611133	chr1.78576403.78576903	chr1.99502403.99503036	-2.01016	0.0067948	chr1.20369073.20369573	chr1.17416868.17417299	1.73538	0.000619446	chr1.11977819.11978319	chr1.6094053.6094915	-1.6018	0.000106661	chr1.5031520.5032020	chr1.19040238.19040896	2.45685	0.002614	chr1.12285633.12286133	chr1.9586731.9587113	-2.40356	0.0014545	chr1.5020611.5021111
chr1.180777287.180778779	1.46104	0.00735517	chr1.78576785.78577285	chr1.102105466.102106213	-1.74024	0.00873565	chr1.20369273.20369773	chr1.17544623.17545687	1.61565	0.000669443	chr1.11978191.11978691	chr1.6178519.6179283	-1.35789	0.00310344	chr1.5033127.5033627	chr1.19281753.19282425	1.93033	0.00390649	chr1.12635928.12636428	chr1.9611499.9612383	-2.50242	2.64531e-06	chr1.5022638.5023138
chr1.181422686.181423320	1.91915	0.00870436	chr1.92202598.92203098	chr1.102352742.102353715	-1.53579	0.00863603	chr1.20369467.20369967	chr1.17570254.17570714	1.71725	0.00274079	chr1.12499798.12500298	chr1.6190017.6190901	-1.61008	3.12405e-05	chr1.5055660.5056160	chr1.19326872.19327965	2.06127	0.00014422	chr1.12636236.12636736	chr1.9629744.9631407	-1.68556	0.00194587	chr1.5022779.5023279
chr1.183640144.183641146	1.95807	0.00855222	chr1.92424260.92424760	chr1.110067252.110067847	-1.71569	0.00363422	chr1.20376059.20376559	chr1.17856798.17857531	1.63912	0.00183678	chr1.12500010.12500510	chr1.6221033.6221590	-1.39265	0.00703375	chr1.5055934.5056434	chr1.19388656.19389903	1.45736	0.00464121	chr1.12636519.12637019	chr1.9699979.9701183	-1.47573	0.00100444	chr1.5033127.5033627
chr1.186979280.186980866	1.82283	0.00648095	chr1.92424664.92425164	chr1.110504286.110505048	-1.77972	0.00673446	chr1.20376422.20376922	chr1.19849657.19850649	1.48984	0.000380101	chr1.12500359.12500859	chr1.6482801.6484054	-1.50792	1.43202e-06	chr1.5069915.5070415	chr1.19638881.19639783	2.33416	1.06514e-05	chr1.12783809.12784309	chr1.9747757.9748904	-1.26722	0.00411144	chr1.5183435.5183935
chr1.187881821.187882585	1.97824	0.00773292	chr1.94671252.94671752	chr1.112192321.112193184	-1.93847	0.00157516	chr1.20376739.20377239	chr1.20839904.20840504	1.65247	0.00805366	chr1.12635928.12636428	chr1.6486945.6487477	-1.55747	0.00809269	chr1.5070158.5070658	chr1.19938714.19939545	1.90284	0.00133262	chr1.12784129.12784629	chr1.9815648.9816721	-2.46232	2.99195e-06	chr1.5209866.5210366
chr10.12445618.12446341	1.77461	0.00599924	chr1.94671592.94672092	chr1.113992203.113993166	-1.76694	0.00407774	chr1.20376841.20377341	chr1.20922395.20923715	1.34729	0.00318661	chr1.12636236.12636736	chr1.6538865.6540061	-1.29849	0.00194604	chr1.5070407.5070907	chr1.20170559.20171495	1.62701	0.00722268	chr1.13018160.13018660	chr1.9829436.9829705	-2.50458	0.0025794	chr1.5210073.5210573
chr10.12656997.12658117	1.9683	0.00422281	chr1.94671920.94672420	chr1.114456213.114456959	-1.65609	0.00646001	chr1.24611314.24611814	chr1.20995304.20996012	1.50784	0.000910728	chr1.12636519.12637019	chr1.6592741.6593678	-1.59939	8.58731e-06	chr1.5183435.5183935	chr1.20213781.20214879	2.28746	9.46535e-06	chr1.13018396.13018896	chr1.9859024.9859702	-2.10753	0.00121622	chr1.5228616.5229116
chr10.43006209.43007404	1.69693	0.00759269	chr1.95616961.95617461	chr1.117418935.117419635	-1.94392	0.00866429	chr1.24611578.24612078	chr1.20997701.20998391	1.21013	0.00951557	chr1.12877443.12877943	chr1.6594382.6595197	-1.79484	0.00100443	chr1.5185378.5185878	chr1.21012554.21013026	1.90722	0.00460615	chr1.13018678.13019178	chr1.9966909.9968600	-1.45939	0.00770461	chr1.5228838.5229338
chr10.58269346.58269955	2.22356	0.0011259	chr1.97792933.97793433	chr1.117496857.117497448	-1.82172	0.00734725	chr1.26276123.26276623	chr1.21010226.21010866	1.78135	8.23032e-05	chr1.12877700.12878200	chr1.6654908.6655641	-1.77821	1.65359e-06	chr1.5207738.5208238	chr1.21204637.21205342	1.74125	0.00392931	chr1.13437381.13437881	chr1.10057519.10058724	-2.22064	0.000222057	chr1.5232731.5233231
chr10.58657846.58658865	1.89413	0.00751693	chr1.97793199.97793699	chr1.120115361.120116451	-2.05969	0.000609894	chr1.26276536.26277036	chr1.21014393.21015327	1.64055	1.80504e-05	chr1.12877974.12878474	chr1.6801286.6801970	-1.54526	0.000216027	chr1.5208074.5208574	chr1.21274506.21275267	2.29908	0.000100947	chr1.13437749.13438249	chr1.10990729.10991427	-1.99489	0.000189375	chr1.5752923.5753423
chr10.61035817.61037383	2.1258	0.00202263	chr1.97793330.97793830	chr1.129421180.129422024	-1.49697	0.00774679	chr1.26276842.26277342	chr1.21484616.21485510	1.30298	0.0037643	chr1.12964588.12965088	chr1.6818273.6818796	-1.77253	0.00484304	chr1.5209866.5210366	chr1.21304526.21305200	2.31246	2.42997e-05	chr1.13561509.13562009	chr1.11177562.11178468	-1.87534	0.00158652	chr1.5753312.5753812
chr10.61662263.61663164	2.01523	0.00703289	chr1.97793530.97794030	chr1.142441177.142442314	-1.60962	0.00665014	chr1.26276969.26277469	chr1.21698552.21699249	1.7351	0.00208066	chr1.12964891.12965391	chr1.7104898.7105649	-1.47973	1.38035e-05	chr1.5210073.5210573	chr1.21305366.21305883	1.58579	0.00638597	chr1.13561843.13562343	chr1.12640711.12641514	-1.72142	0.00373296	chr1.5753573.5754073
chr10.76397455.76398290	2.44469	0.00161942	chr1.97793759.97794259	chr1.150141647.150142466	-1.65877	0.00414636	chr1.31095656.31096156	chr1.21748169.21748420	1.87541	0.006213	chr1.13146576.13147076	chr1.7112786.7113612	-1.03442	0.00553865	chr1.5220597.5221097	chr1.21436560.21437405	2.51539	1.04209e-05	chr1.13640460.13640960	chr1.13290204.13290612	-2.01382	0.00255555	chr1.5814921.5815421
chr10.77456282.77456978	2.09279	0.00684564	chr1.118604669.118605169	chr1.151171546.151172597	-1.45956	0.00819344	chr1.31095952.31096452	chr1.21868391.21869094	1.96814	0.000344302	chr1.13146852.13147352	chr1.7125977.7126751	-1.73043	0.00073457	chr1.5220941.5221441	chr1.21531447.21532164	1.61729	0.0021712	chr1.13640704.13641204	chr1.13313376.13315246	-1.43003	0.00537687	chr1.5815200.5815700
chr10.79716118.79717639	1.55165	0.00587937	chr1.121394782.121395282	chr1.162108069.162109118	-1.62762	0.00510823	chr1.31096175.31096675	chr1.22319993.22320433	2.45928	8.5249e-06	chr1.13561509.13562009	chr1.7170612.7171368	-1.32455	0.000235144	chr1.5249276.5249776	chr1.22142477.22143192	1.98383	0.00923676	chr1.13641026.13641526	chr1.13362327.13362950	-2.37767	0.00013204	chr1.6482827.6483327
chr10.85299314.85300764	2.44197	0.000194419	chr1.121395192.121395692	chr1.167407060.167407581	-1.98529	0.00937249	chr1.47050407.47050907	chr1.22502124.22502556	1.63222	0.00904591	chr1.13561843.13562343	chr1.7315645.7316788	-1.5709	1.84819e-05	chr1.5249555.5250055	chr1.22315531.22316522	1.87242	0.000362066	chr1.14181549.14182049	chr1.13366486.13367409	-1.83774	0.000305722	chr1.6482953.6483453
chr10.85639634.85640526	2.6767	0.00054307	chr1.123156758.123157258	chr10.5876905.5877676	-1.82247	0.00322019	chr1.47051023.47051523	chr1.22508605.22509661	1.98984	4.20016e-07	chr1.14011412.14011912	chr1.7347583.7348318	-1.07136	0.00710348	chr1.5588166.5588666	chr1.22338846.22339777	1.73325	0.00390265	chr1.14181786.14182286	chr1.14129062.14129901	-2.03744	0.00272982	chr1.6483283.6483783
chr10.85664756.85665964	2.68882	3.29937e-05	chr1.129756075.129756575	chr10.10562775.10563505	-1.92375	0.00417987	chr1.47051287.47051787	chr1.22612150.22613366	1.3439	0.00494098	chr1.14124749.14125249	chr1.7494904.7495682	-1.63787	0.000207834	chr1.5588434.5588934	chr1.22344907.22346073	1.50495	0.00905037	chr1.14181897.14182397	chr1.14180223.14180802	-3.38698	5.73532e-12	chr1.6483522.6484022
chr10.86818647.86819143	2.06104	0.00134679	chr1.129756192.129756692	chr10.10697457.10698322	-1.63724	0.00784102	chr1.47488506.47489006	chr1.22640406.22641156	1.58	0.00104001	chr1.14125024.14125524	chr1.7543339.7543841	-1.23485	0.0060408	chr1.5588748.5589248	chr1.22508605.22509661	1.8145	0.000177132	chr1.14370200.14370700	chr1.14218589.14219339	-2.24365	6.21016e-05	chr1.6486923.6487423
chr10.86836583.86837425	2.26181	0.00173663	chr1.129756296.129756796	chr10.11659784.11660817	-1.65424	0.00089265	chr1.47488756.47489256	chr1.23204322.23204933	2.01737	0.00115749	chr1.14164934.14165434	chr1.7758475.7759128	-1.70385	3.33223e-07	chr1.5589147.5589647	chr1.22526280.22527610	1.76437	0.0011001	chr1.14370428.14370928	chr1.14234048.14234690	-1.86403	0.00131739	chr1.6592835.6593335
chr10.93273220.93274009	2.48207	5.27527e-05	chr1.129756517.129757017	chr10.12821078.12822023	-1.43463	0.00475971	chr1.48608721.48609221	chr1.23332141.23332956	2.59911	2.2899e-09	chr1.14165284.14165784	chr1.8063235.8064161	-1.52844	9.24781e-05	chr1.5589334.5589834	chr1.22612150.22613366	1.7433	0.0016533	chr1.14370830.14371330	chr1.14244536.14245392	-1.98966	0.000724911	chr1.6593159.6593659
chr10.93703915.93704337	2.65459	0.000911131	chr1.129756619.129757119	chr10.13391938.13392338	-1.91893	0.00779147	chr1.48609009.48609509	chr1.23352962.23353842	2.05037	0.00012347	chr1.14165493.14165993	chr1.8468409.8469467	-1.1906	0.000626456	chr1.5655321.5655821	chr1.22626207.22627817	1.34874	0.00680157	chr1.14460833.14461333	chr1.14823245.14823550	-2.15569	0.00812431	chr1.6594380.6594880
chr10.95824811.95825993	1.78013	0.00431044	chr1.132805433.132805933	chr10.17801690.17802332	-1.81926	0.00667125	chr1.51991591.51992091	chr1.23670008.23671467	2.58577	2.01198e-12	chr1.14181549.14182049	chr1.8494112.8494755	-2.21677	0.00051203	chr1.5655574.5656074	chr1.22653516.22654472	1.49289	0.00814565	chr1.14709978.14710478	chr1.15992542.15993084	-2.06125	0.00232776	chr1.6804907.6805407
chr10.108525318.108525980	2.26877	0.000340302	chr1.132805649.132806149	chr10.22631157.22632342	-1.61126	0.00175543	chr1.51991974.51992474	chr1.23825152.23825387	2.37877	0.000318917	chr1.14181786.14182286	chr1.8685762.8686486	-1.42538	0.000118222	chr1.5656001.5656501	chr1.22902871.22903742	2.39694	1.1728e-05	chr1.14710204.14710704	chr1.16091754.16092080	-2.5749	9.94233e-05	chr1.6805203.6805703
chr10.109358350.109359720	1.88506	0.0023374	chr1.132806009.132806509	chr10.24433563.24434192	-1.70927	0.00868656	chr1.51992310.51992810	chr1.24120173.24120949	1.45941	0.00283771	chr1.14181897.14182397	chr1.8921594.8922226	-1.61516	2.74854e-06	chr1.5656196.5656696	chr1.23359325.23359897	1.82407	0.00402389	chr1.15307325.15307825	chr1.16253708.16254236	-2.43548	0.000347153	chr1.7088008.7088508
chr10.119414712.119415626	2.13393	0.00454833	chr1.132820726.132821226	chr10.26815367.26816172	-1.86944	0.000559074	chr1.51992562.51993062	chr1.24349195.24350699	1.12232	0.000403967	chr1.14460833.14461333	chr1.9126257.9126977	-1.5686	0.00520742	chr1.5728545.5729045	chr1.23670008.23671467	1.54381	0.00513735	chr1.15307542.15308042	chr1.16544946.16545623	-2.06384	0.0022066	chr1.7088579.7089079
chr10.121980056.121980881	2.61671	0.000307836	chr1.134645686.134646186	chr10.27046941.27047765	-1.67166	0.00411222	chr1.52601429.52601929	chr1.24362029.24362921	2.07123	9.71046e-07	chr1.14686995.14687495	chr1.9171753.9172989	-1.09105	0.00132197	chr1.5728814.5729314	chr1.23842200.23843108	1.66339	0.00275353	chr1.15440575.15441075	chr1.16546486.16547507	-2.51261	1.21702e-06	chr1.7089171.7089671
chr11.3508909.3509650	2.72239	0.000340302	chr1.134646322.134646822	chr10.27116632.27118264	-1.57463	0.00290104	chr1.61288153.61288653	chr1.24470812.24471825	2.3966	6.71736e-09	chr1.14899597.14900097	chr1.9300670.9301020	-1.15874	0.0018581	chr1.5729140.5729640	chr1.24010897.24011330	2.14493	0.00139169	chr1.15440825.15441325	chr1.16586795.16587726	-1.6687	0.00829038	chr1.7104996.7105496
chr11.10002122.10002521	2.41448	0.00209273	chr1.134682152.134682652	chr10.28492671.28493953	-1.41912	0.00677187	chr1.62908138.62908638	chr1.24495286.24495962	2.80727	8.40848e-11	chr1.14899872.14900372	chr1.9619228.9620104	-1.26164	0.00500113	chr1.5752923.5753423	chr1.24299795.24300561	1.96635	0.000241279	chr1.15456678.15457178	chr1.16964489.16965177	-1.73185	0.00694381	chr1.7105283.7105783
chr11.10840841.10841861	1.55915	0.00443543	chr1.134682408.134682908	chr10.33366328.33366994	-1.84439	0.0013735	chr1.62908518.62909018	chr1.24515359.24515794	1.6675	0.00348068	chr1.15336987.15337487	chr1.9649223.9650171	-1.19413	0.00600312	chr1.5753312.5753812	chr1.24349195.24350699	1.44705	0.00223384	chr1.15456919.15457419	chr1.17001832.17002372	-2.24338	0.000267003	chr1.7137997.7138497
chr11.16317880.16318591	2.14909	0.00209273	chr1.134718946.134719446	chr10.34666392.34668286	-1.36422	0.00791581	chr1.62908789.62909289	chr1.24557780.24558504	1.86704	0.000160108	chr1.15337231.15337731	chr1.9800673.9801414	-1.48378	4.02319e-05	chr1.5753573.5754073	chr1.24562835.24563611	1.74182	0.00253114	chr1.15457175.15457675	chr1.17009015.17010319	-2.9229	3.74331e-09	chr1.7138407.7138907
chr11.17532768.17533437	2.05511	0.00831681	chr1.134719098.134719598	chr10.35229322.35229991	-1.64731	0.00472813	chr1.65333897.65334397	chr1.24675620.24675875	3.27379	2.66816e-07	chr1.15616349.15616849	chr1.9993445.9994366	-1.40511	9.51153e-06	chr1.5814921.5815421	chr1.24570210.24570872	2.77691	3.45245e-06	chr1.15474490.15474990	chr1.17010655.17011234	-1.97895	0.0085509	chr1.7138520.7139020
chr11.26721851.26722887	1.85765	0.00302541	chr1.134719592.134720092	chr10.36951659.36952995	-1.57452	0.00343449	chr1.65334321.65334821	chr1.25057124.25058185	1.10061	0.00411042	chr1.15656804.15657304	chr1.10014436.10014966	-1.5626	0.00490199	chr1.5815200.5815700	chr1.25191957.25193232	2.23312	1.25731e-05	chr1.15474720.15475220	chr1.17060540.17061242	-2.45745	1.73143e-05	chr1.7139085.7139585
chr11.31653765.31654342	2.02965	0.00982731	chr1.134719890.134720390	chr10.37314728.37315517	-1.89158	0.00134679	chr1.65334724.65335224	chr1.25075784.25077226	1.01651	0.00551309	chr1.16091637.16092137	chr1.10096873.10097395	-1.69114	2.10312e-05	chr1.5827522.5828022	chr1.25242270.25242982	2.29231	4.28292e-05	chr1.15474958.15475458	chr1.17087891.17088398	-2.07796	0.00346758	chr1.7139411.7139911
chr11.33912917.33913700	2.27557	0.000725216	chr1.134720073.134720573	chr10.38447046.38448103	-1.6156	0.00641729	chr1.67397666.67398166	chr1.25185801.25186436	2.40881	1.02045e-07	chr1.16227545.16228045	chr1.10126948.10127946	-1.46473	9.90337e-05	chr1.5829109.5829609	chr1.25311593.25312732	2.08635	0.00104223	chr1.15475089.15475589	chr1.17096698.17098798	-2.69004	3.43713e-10	chr1.7315844.7316344
chr11.34138894.34140107	2.20014	0.00128687	chr1.134755207.134755707	chr10.51056963.51057828	-2.04788	0.00313485	chr1.67398049.67398549	chr1.25198432.25198926	1.95684	0.000443615	chr1.16227787.16228287	chr1.10156875.10158028	-1.0016	0.00484223	chr1.5829515.5830015	chr1.25343497.25344665	1.81013	0.00173748	chr1.15475352.15475852	chr1.17116798.17117741	-3.74254	1.15282e-12	chr1.7316152.7316652
chr11.42523154.42524125	2.21442	0.00133254	chr1.134755525.134756025	chr10.52368284.52368880	-1.63845	0.00669114	chr1.69241443.69241943	chr1.25242270.25242982	1.74448	0.00061103	chr1.16274402.16274902	chr1.10247149.10248137	-1.45359	0.000134563	chr1.5829880.5830380	chr1.25414915.25415858	2.31224	0.000166019	chr1.15637914.15638414	chr1.17337067.17338368	-3.04671	4.07206e-13	chr1.7316409.7316909
chr11.50397019.50397775	2.32297	0.00274753	chr1.134755792.134756292	chr10.52463804.52464993	-1.91545	0.00219639	chr1.69241677.69242177	chr1.25384073.25384536	1.77372	0.00520416	chr1.16274659.16275159	chr1.10370620.10371153	-1.65072	0.00223973	chr1.5866001.5866501	chr1.25448692.25449830	1.82067	0.00151528	chr1.15638251.15638751	chr1.17377485.17378353	-2.04919	0.00104026	chr1.7397208.7397708
chr11.53538915.53539580	1.84218	0.00998655	chr1.134756148.134756648	chr10.56058737.56059752	-1.61893	0.00610229	chr1.69241881.69242381	chr1.25490048.25490914	1.91973	5.57303e-06	chr1.16274800.16275300	chr1.10793871.10795023	-1.39002	0.000445295	chr1.5866234.5866734	chr1.26160482.26161182	2.06049	0.00122933	chr1.15638493.15638993	chr1.17421155.17421596	-2.01728	0.00534496	chr1.7397434.7397934
chr11.56789643.56790146	2.09628	0.00664664	chr1.134756386.134756886	chr10.56167617.56168167	-1.84658	0.00431713	chr1.69242241.69242741	chr1.25970820.25971208	1.90141	0.00287614	chr1.16274997.16275497	chr1.10954702.10955813	-1.53195	3.86486e-05	chr1.5866518.5867018	chr1.26217889.26218499	2.04934	0.00213843	chr1.15677453.15677953	chr1.17426535.17427026	-3.43222	1.69123e-08	chr1.7397732.7398232
chr11.57163092.57163948	1.82181	0.0055771	chr1.134756527.134757027	chr10.57623298.57623913	-1.92575	0.00555569	chr1.70066916.70067416	chr1.26528662.26529344	2.16019	3.86178e-06	chr1.16330423.16330923	chr1.11037506.11038302	-1.54414	0.000856177	chr1.5866719.5867219	chr1.26355904.26357511	2.15421	8.85018e-05	chr1.15677602.15678102	chr1.17449257.17449800	-2.76453	1.41463e-05	chr1.7397852.7398352
chr11.59899511.59900623	1.99911	0.00348224	chr1.134845993.134846493	chr10.64243347.64243979	-1.95104	0.00360336	chr1.70067345.70067845	chr1.27556849.27557490	2.33693	2.75221e-05	chr1.16334374.16334874	chr1.11043872.11046209	-1.17594	0.000147187	chr1.5916580.5917080	chr1.27954107.27954579	1.83292	0.00759429	chr1.15677916.15678416	chr1.17480402.17481599	-2.6645	1.71496e-06	chr1.7398130.7398630
chr11.60175509.60177795	1.38284	0.00735517	chr1.134846243.134846743	chr10.65947781.65948995	-1.46854	0.00984042	chr1.70067604.70068104	chr1.27625232.27625703	1.91252	0.00396444	chr1.16334696.16335196	chr1.11065205.11066975	-1.04425	0.00140749	chr1.5916871.5917371	chr1.28373315.28374109	1.77994	0.00136687	chr1.15695657.15696157	chr1.18415820.18416878	-1.88892	0.0047799	chr1.7398379.7398879
chr11.62044342.62045101	1.9135	0.00378003	chr1.134846493.134846993	chr10.88776035.88776636	-1.54598	0.00648484	chr1.71326539.71327039	chr1.27963194.27963890	1.5303	0.00414221	chr1.16545103.16545603	chr1.11183434.11183921	-1.54763	0.000739177	chr1.5917168.5917668	chr1.28602116.28602954	1.59731	0.00823088	chr1.15695853.15696353	chr1.18464136.18465001	-1.85144	0.00387596	chr1.7758511.7759011
chr11.62094833.62095724	1.94492	0.00389237	chr1.134846947.134847447	chr10.96397575.96398924	-2.19985	0.000194419	chr1.71326834.71327334	chr1.28217853.28218443	2.31579	1.84626e-06	chr1.16545334.16545834	chr1.11202561.11203331	-1.30926	0.00380618	chr1.5917403.5917903	chr1.29098729.29099898	1.95723	0.000249689	chr1.16215802.16216302	chr1.20677915.20678398	-3.47283	1.3548e-11	chr1.7758797.7759297
chr11.68041344.68042266	2.1434	0.00587947	chr1.138614452.138614952	chr10.99115675.99116589	-1.55268	0.00866429	chr1.71848341.71848841	chr1.28373315.28374109	1.54889	4.44877e-05	chr1.16636108.16636608	chr1.11365177.11366075	-1.50621	0.00141719	chr1.5917589.5918089	chr1.29231084.29232095	1.55809	0.00787287	chr1.16216064.16216564	chr1.20724489.20725272	-2.38126	6.65696e-06	chr1.8744489.8744989
chr11.68801169.68801875	2.39708	0.00111005	chr1.138653873.138654373	chr10.100030393.100031458	-1.58293	0.00318303	chr1.71848591.71849091	chr1.28964764.28965536	1.73682	0.00323802	chr1.16636424.16636924	chr1.11740190.11740666	-1.64121	0.000119881	chr1.5917750.5918250	chr1.29444999.29445824	2.45292	0.000114929	chr1.16216281.16216781	chr1.20743663.20744625	-1.74969	0.00376793	chr1.8744943.8745443
chr11.69059155.69060341	1.32386	0.00937249	chr1.138654124.138654624	chr10.100281966.100283181	-1.71027	0.00424548	chr1.72045661.72046161	chr1.29098729.29099898	1.493	7.9947e-05	chr1.16636687.16637187	chr1.11740949.11741609	-1.55812	0.000227944	chr1.6094142.6094642	chr1.30017341.30018187	1.48886	0.00680522	chr1.16227545.16228045	chr1.20788234.20789006	-1.86914	0.0062912	chr1.8747286.8747786
chr11.69098640.69099035	1.6712	0.00934405	chr1.138654524.138655024	chr10.100865173.100866333	-1.61432	0.00984721	chr1.72046021.72046521	chr1.30116249.30116694	1.75515	0.00719702	chr1.16636864.16637364	chr1.11936909.11937774	-1.5921	0.000116428	chr1.6094381.6094881	chr1.30094512.30095207	2.17649	0.0012867	chr1.16227787.16228287	chr1.20845503.20846232	-2.18896	1.56719e-05	chr1.9554010.9554510
chr11.69758078.69759699	1.32119	0.00662104	chr1.143836458.143836958	chr10.103448123.103448996	-2.3056	0.00232884	chr1.72054471.72054971	chr1.30632482.30633404	1.94025	1.94869e-05	chr1.16637052.16637552	chr1.11938223.11938524	-1.75822	0.000706743	chr1.6178639.6179139	chr1.30409935.30410485	2.10184	0.00170848	chr1.16346995.16347495	chr1.20882912.20883656	-2.55076	7.99019e-06	chr1.9554311.9554811
chr11.69802459.69803149	1.85624	0.00998055	chr1.143836792.143837292	chr10.103715111.103715920	-1.60945	0.00827255	chr1.79485198.79485698	chr1.30649606.30650643	1.44265	0.00128403	chr1.17087972.17088472	chr1.12010455.12011093	-1.25334	0.00181297	chr1.6190016.6190516	chr1.30624951.30625782	2.53124	1.44835e-05	chr1.17754982.17755482	chr1.20885819.20886222	-2.85678	2.72978e-06	chr1.9564031.9564531
chr11.70653785.70655542	1.56946	0.00587947	chr1.143837170.143837670	chr10.105611893.105612939	-2.23877	0.000496943	chr1.79485499.79485999	chr1.31049948.31050677	2.14075	4.35712e-05	chr1.17302702.17303202	chr1.12148193.12149087	-1.3388	0.00553164	chr1.6190497.6190997	chr1.30632482.30633404	2.05598	0.00049395	chr1.17755220.17755720	chr1.20905414.20906785	-2.09642	1.75958e-05	chr1.9564389.9564889
chr11.70843832.70845593	1.45573	0.00935799	chr1.143837490.143837990	chr10.105801962.105802795	-1.78981	0.00349936	chr1.79485881.79486381	chr1.32649662.32650408	2.48771	2.77915e-11	chr1.17304736.17305236	chr1.12163007.12163899	-1.3826	6.66613e-05	chr1.6221113.6221613	chr1.30649606.30650643	1.68319	0.00146872	chr1.18145454.18145954	chr1.21074159.21074567	-1.64828	0.00882171	chr1.9564728.9565228
chr11.71819570.71820375	1.85284	0.00670658	chr1.144216992.144217492	chr10.105926270.105927447	-1.89278	0.000582823	chr1.97600328.97600828	chr1.33102387.33103241	1.83763	9.74182e-05	chr1.17304910.17305410	chr1.12288337.12289040	-1.63608	0.000148441	chr1.6482827.6483327	chr1.32087538.32088647	1.59682	0.00688443	chr1.18145732.18146232	chr1.21229452.21230400	-2.58959	3.59633e-07	chr1.9586717.9587217
chr11.72133044.72133354	2.08764	0.00466345	chr1.144217265.144217765	chr10.106351682.106352201	-1.83013	0.00989454	chr1.97600632.97601132	chr1.33333992.33334595	1.78623	0.000381801	chr1.17305178.17305678	chr1.12367391.12368748	-1.02552	0.00643656	chr1.6482953.6483453	chr1.32316385.32317617	2.79126	3.41012e-08	chr1.18852458.18852958	chr1.21245957.21246621	-2.91352	8.84255e-08	chr1.9611545.9612045
chr11.76469499.76470308	1.96676	0.00620509	chr1.153075839.153076339	chr10.107751824.107753110	-1.4904	0.00667125	chr1.98161885.98162385	chr1.33534546.33535076	1.60413	0.00704832	chr1.17416787.17417287	chr1.12488734.12489634	-1.40634	0.00354436	chr1.6483283.6483783	chr1.32339147.32339816	1.78128	0.00410614	chr1.18852681.18853181	chr1.21343393.21343963	-2.53429	0.000127788	chr1.9611813.9612313
chr11.76529427.76530216	2.02821	0.001346	chr1.153076032.153076532	chr10.113985152.113986139	-1.63985	0.00458147	chr1.98162154.98162654	chr1.33751175.33751746	3.17007	8.57514e-14	chr1.17544634.17545134	chr1.12691718.12693590	-1.13017	0.000177291	chr1.6483522.6484022	chr1.32397250.32398498	1.85788	0.000841637	chr1.18852916.18853416	chr1.21411083.21412485	-1.23524	0.00830132	chr1.9611922.9612422
chr11.77462008.77463172	1.73661	0.00868656	chr1.153129720.153130220	chr10.114188931.114189639	-2.05028	0.000981843	chr1.99502403.99502903	chr1.33754124.33754497	2.59377	9.22094e-08	chr1.17545219.17545719	chr1.12770630.12771925	-1.17235	0.00516513	chr1.6486923.6487423	chr1.32434268.32435481	1.64703	0.00218487	chr1.18853277.18853777	chr1.23231198.23232199	-2.14437	0.000893052	chr1.9629589.9630089
chr11.78496889.78498224	1.47161	0.00499712	chr1.153129939.153130439	chr10.114508533.114509637	-1.52438	0.00751693	chr1.99502508.99503008	chr1.33776068.33777217	1.29847	0.00221021	chr1.17570194.17570694	chr1.12880438.12881171	-1.55597	0.000156474	chr1.6538850.6539350	chr1.32568341.32569292	2.16381	0.000140334	chr1.18911113.18911613	chr1.23255814.23257098	-1.22198	0.00501378	chr1.9629902.9630402
chr11.79992465.79993703	1.43322	0.00699969	chr1.157417336.157417836	chr10.116364680.116365294	-1.86174	0.00736858	chr1.102105604.102106104	chr1.33940330.33940903	1.35795	0.00428224	chr1.17856891.17857391	chr1.13288827.13289719	-1.18956	0.000897095	chr1.6539536.6540036	chr1.32649662.32650408	1.49498	0.00828396	chr1.18911409.18911909	chr1.23382499.23383833	-1.55486	0.000412733	chr1.9630036.9630536
chr11.80300458.80302400	1.7008	0.00335447	chr1.157417592.157418092	chr10.121205861.121206775	-2.25431	0.00109607	chr1.102352609.102353109	chr1.33969509.33969969	2.40253	1.07053e-05	chr1.17857155.17857655	chr1.13362327.13362950	-1.25367	0.00498902	chr1.6592835.6593335	chr1.32865961.32866523	2.02786	0.00149745	chr1.18955721.18956221	chr1.23433644.23433994	-2.48054	0.00201483	chr1.9630189.9630689
chr11.80476417.80477778	1.35277	0.00855222	chr1.157417863.157418363	chr11.7826969.7828051	-1.66448	0.00478862	chr1.102352995.102353495	chr1.33991017.33991385	2.94282	2.30451e-06	chr1.19849600.19850100	chr1.13738523.13739347	-1.38535	0.000529813	chr1.6593159.6593659	chr1.32919123.32920222	1.58238	0.00773901	chr1.18956016.18956516	chr1.23750740.23751481	-2.48558	9.94928e-06	chr1.9630636.9631136
chr11.80518321.80519682	1.78781	0.00173142	chr1.165618047.165618547	chr11.8975525.8976171	-1.77747	0.00988276	chr1.102353217.102353717	chr1.34182735.34183836	1.52681	9.47706e-05	chr1.19849844.19850344	chr1.13864280.13865456	-1.34536	0.00491155	chr1.6594380.6594880	chr1.33245938.33246873	1.55761	0.00843529	chr1.18956219.18956719	chr1.24212063.24212406	-2.05012	0.00851987	chr1.9630895.9631395
chr11.81188912.81190288	1.71815	0.00439015	chr1.165618308.165618808	chr11.9568159.9568995	-1.76733	0.00118982	chr1.110067320.110067820	chr1.34229735.34230173	1.99319	0.00604833	chr1.20839811.20840311	chr1.13979207.13980068	-1.30891	0.0018315	chr1.6654975.6655475	chr1.33350259.33351232	1.53118	0.00786812	chr1.19040213.19040713	chr1.24229413.24230053	-2.39676	0.00270401	chr1.9631064.9631564
chr11.84067627.84068737	1.69676	0.00312766	chr1.169847920.169848420	chr11.10872218.10872806	-1.76752	0.00512578	chr1.110504570.110505070	chr1.34244512.34245292	3.51199	2.04821e-11	chr1.20922274.20922774	chr1.13992698.13993309	-1.26309	0.00731385	chr1.6801356.6801856	chr1.33906286.33906526	2.02157	0.00194421	chr1.19040458.19040958	chr1.24230374.24231040	-3.68078	2.31271e-14	chr1.9700173.9700673
chr11.86920089.86921118	2.06121	0.00121258	chr1.169848242.169848742	chr11.13112283.13113258	-1.4713	0.00759269	chr1.112192519.112193019	chr1.34409528.34410353	1.39423	0.00886076	chr1.20922564.20923064	chr1.13997728.13998767	-1.08496	0.00480109	chr1.6801596.6802096	chr1.33940330.33940903	1.6134	0.0075646	chr1.19281596.19282096	chr1.24244932.24245313	-2.53993	9.62593e-05	chr1.9700415.9700915
chr11.87571122.87572215	1.80215	0.00492769	chr1.169848519.169849019	chr11.16001868.16002477	-1.9261	0.00170596	chr1.113992451.113992951	chr1.34485210.34486310	1.06267	0.0074413	chr1.20922833.20923333	chr1.14074889.14075750	-1.57178	0.00122751	chr1.6818211.6818711	chr1.33945003.33945622	1.6915	0.00167399	chr1.19281799.19282299	chr1.24245763.24246253	-2.47944	4.95163e-05	chr1.9700821.9701321
chr11.87577682.87579492	1.536	0.0044174	chr1.170507209.170507709	chr11.16989516.16990380	-1.9098	0.0024448	chr1.114456067.114456567	chr1.34583705.34584334	1.07101	0.00793291	chr1.20922985.20923485	chr1.14100448.14101442	-1.28122	0.000253008	chr1.6818364.6818864	chr1.33989524.33990233	2.03489	0.00401889	chr1.19282023.19282523	chr1.24428122.24428782	-2.83542	9.18593e-07	chr1.9747645.9748145
chr11.88489164.88490493	1.94001	0.00812843	chr1.170507410.170507910	chr11.17305802.17306848	-1.48756	0.00801127	chr1.114456365.114456865	chr1.34750253.34751829	1.15881	0.000636843	chr1.20923292.20923792	chr1.14176496.14177197	-1.69037	0.000257828	chr1.7104996.7105496	chr1.34096882.34098111	1.35946	0.00816091	chr1.19326746.19327246	chr1.24705922.24706505	-1.97002	0.00110084	chr1.9747936.9748436
chr11.88541401.88542311	2.29832	0.00223974	chr1.180777248.180777748	chr11.20849170.20850251	-1.68174	0.00477468	chr1.114456626.114457126	chr1.34768773.34769657	2.67426	1.04957e-09	chr1.20995216.20995716	chr1.14180223.14180802	-1.9207	5.0868e-05	chr1.7105283.7105783	chr1.34229735.34230173	1.82871	0.00630909	chr1.19327140.19327640	chr1.24869594.24870260	-2.3726	5.03472e-05	chr1.9748232.9748732
chr11.94082697.94083171	2.06983	0.00462281	chr1.180777509.180778009	chr11.22551995.22552749	-1.88467	0.00449276	chr1.117419059.117419559	chr1.34783867.34785313	3.34147	7.70035e-21	chr1.20997892.20998392	chr1.14234048.14234690	-1.54526	6.2912e-06	chr1.7112750.7113250	chr1.34803084.34803421	1.67305	0.00992939	chr1.19327617.19328117	chr1.25542803.25543647	-1.82737	0.00551957	chr1.9748610.9749110
chr11.94407776.94408336	1.90897	0.00983575	chr1.180777752.180778252	chr11.22888969.22889710	-1.77048	0.00380417	chr1.117496679.117497179	chr1.34793103.34794303	2.48263	2.01408e-08	chr1.21010089.21010589	chr1.14263582.14264661	-1.21929	0.00119417	chr1.7112976.7113476	chr1.35180806.35181774	2.01585	0.00196242	chr1.19388531.19389031	chr1.25685266.25686635	-1.89208	0.00197159	chr1.9815507.9816007
chr11.95712484.95713813	1.46241	0.00761097	chr1.180778065.180778565	chr11.24043856.24044588	-1.50672	0.00884288	chr1.117496956.117497456	chr1.34826024.34826519	2.15381	6.05696e-05	chr1.21010353.21010853	chr1.14484429.14485086	-1.33257	0.000784473	chr1.7113194.7113694	chr1.35323043.35323896	1.90403	0.00210701	chr1.19388771.19389271	chr1.25697663.25698088	-2.55198	0.000141222	chr1.9815685.9816185
chr11.97187690.97188760	1.33354	0.00652554	chr1.180778316.180778816	chr11.24757887.24758640	-1.50604	0.00650241	chr1.120115511.120116011	chr1.34983881.34984383	3.1152	5.80798e-08	chr1.21014394.21014894	chr1.14584869.14585755	-1.61071	0.00859097	chr1.7126020.7126520	chr1.35400423.35401324	1.56491	0.0058436	chr1.19389054.19389554	chr1.25824553.25825077	-2.18496	0.000231069	chr1.9815907.9816407
chr11.97361762.97363404	1.41734	0.00656577	chr1.181422771.181423271	chr11.26137944.26138489	-1.87891	0.0031143	chr1.120115699.120116199	chr1.34987859.34988838	1.62188	0.00152351	chr1.21014775.21015275	chr1.15179741.15180454	-1.2349	0.00833181	chr1.7126254.7126754	chr1.35495785.35496588	2.06974	0.000210693	chr1.19389307.19389807	chr1.25846090.25846531	-2.86265	0.000343245	chr1.9816199.9816699
chr11.97546727.97547570	2.09329	0.00505585	chr1.183640194.183640694	chr11.40647044.40647823	-1.82506	0.00238623	chr1.120116094.120116594	chr1.35180806.35181774	1.5514	0.00821299	chr1.21484538.21485038	chr1.15293474.15294649	-1.46788	4.26436e-05	chr1.7170522.7171022	chr1.35706849.35707865	2.55523	1.95623e-05	chr1.19389507.19390007	chr1.26329846.26330554	-2.03919	0.00394081	chr1.9829319.9829819
chr11.97744080.97745456	1.35321	0.00805579	chr1.183640492.183640992	chr11.42857367.42858219	-1.6599	0.00815622	chr1.129421018.129421518	chr1.35216159.35216876	2.13746	7.08814e-05	chr1.21484774.21485274	chr1.15358114.15358896	-1.24515	3.54281e-05	chr1.7170634.7171134	chr1.35713629.35714815	1.87781	0.00243151	chr1.19639051.19639551	chr1.26909720.26910773	-1.82615	0.000482491	chr1.9858972.9859472
chr11.97798809.97800405	1.60202	0.00348224	chr1.186979158.186979658	chr11.43189868.43190764	-1.83725	0.00134679	chr1.129421473.129421973	chr1.35234682.35235321	2.5402	7.02141e-06	chr1.21484972.21485472	chr1.15423516.15424719	-1.38827	5.66865e-05	chr1.7170840.7171340	chr1.35849518.35850558	1.45856	0.00895424	chr1.19639278.19639778	chr1.27235134.27235978	-2.35653	0.00470269	chr1.9859264.9859764
chr11.97987576.97989341	1.41617	0.00736858	chr1.186979318.186979818	chr11.44922999.44923597	-2.20651	0.00096475	chr1.142440999.142441499	chr1.35362451.35363154	2.17232	0.000339935	chr1.21485168.21485668	chr1.16120356.16121097	-1.10521	0.00365321	chr1.7315844.7316344	chr1.35857012.35857708	2.44274	8.68559e-06	chr1.19938960.19939460	chr1.28047171.28048316	-1.78091	0.00365916	chr1.9966797.9967297
chr11.98034855.98036590	1.7106	0.00660631	chr1.186979494.186979994	chr11.45446265.45446921	-1.52456	0.00855222	chr1.142441234.142441734	chr1.35393598.35394486	2.51852	4.75385e-09	chr1.21698378.21698878	chr1.16224247.16225857	-1.18565	0.000175374	chr1.7316152.7316652	chr1.35913638.35914479	1.97054	0.00176638	chr1.20170431.20170931	chr1.28836157.28836739	-2.81569	0.000193031	chr1.9967062.9967562
chr11.98051552.98053075	2.07387	0.001346	chr1.186979739.186980239	chr11.90538538.90539207	-1.76509	0.00684564	chr1.142441487.142441987	chr1.35415618.35416741	1.37562	0.00472099	chr1.21698842.21699342	chr1.16253708.16254236	-1.61989	1.22351e-05	chr1.7316409.7316909	chr1.36139457.36139715	2.15987	0.00396054	chr1.20170598.20171098	chr1.30920616.30921510	-3.42703	3.22282e-09	chr1.9967195.9967695
chr11.98192703.98193671	1.57187	0.00734722	chr1.186979900.186980400	chr12.9292405.9293440	-1.49449	0.00492769	chr1.150141892.150142392	chr1.35495785.35496588	3.66128	1.25132e-23	chr1.21748038.21748538	chr1.16371983.16372658	-1.23649	0.00265927	chr1.7347508.7348008	chr1.36173064.36174209	2.0831	6.0466e-05	chr1.20170880.20171380	chr1.30936359.30937028	-3.28392	1.21959e-10	chr1.9967354.9967854
chr11.98202502.98203867	1.60177	0.00368773	chr1.186980278.186980778	chr12.10571705.10572897	-1.51265	0.00759269	chr1.151171520.151172020	chr1.35624693.35625491	2.99417	3.87806e-11	chr1.21868443.21868943	chr1.16374824.16375464	-1.34443	0.00182644	chr1.7347735.7348235	chr1.36758962.36759499	1.9701	0.00751769	chr1.20213760.20214260	chr1.30948987.30950474	-1.26656	0.00536657	chr1.9967537.9968037
chr11.98981407.98983044	1.49047	0.00640901	chr1.186980461.186980961	chr12.12807812.12808531	-1.61135	0.00764407	chr1.151171767.151172267	chr1.35682063.35683077	2.67152	3.0457e-10	chr1.21868763.21869263	chr1.16435474.16436182	-1.05269	0.00419824	chr1.7347919.7348419	chr1.36847152.36847861	1.54159	0.00478978	chr1.20214201.20214701	chr1.31175245.31175954	-3.22835	2.50359e-10	chr1.9967732.9968232
chr11.99122638.99123217	3.1132	3.41338e-05	chr1.187881819.187882319	chr12.13497234.13497772	-1.70387	0.00706355	chr1.151172223.151172723	chr1.35685614.35685984	1.74317	0.00367637	chr1.22320029.22320529	chr1.16676609.16677451	-1.24759	0.000738954	chr1.7494756.7495256	chr1.36890941.36891437	1.99587	0.00200815	chr1.21012528.21013028	chr1.31233265.31234162	-1.47021	0.00902102	chr1.9967997.9968497
chr11.99147104.99147756	1.92992	0.0027367	chr1.187882228.187882728	chr12.13825709.13826615	-1.72849	0.00699969	chr1.162108043.162108543	chr1.35691445.35691696	2.58705	0.000364348	chr1.22502012.22502512	chr1.16868255.16869072	-1.53858	0.000271221	chr1.7495008.7495508	chr1.37076900.37077754	1.69902	0.00328162	chr1.21204602.21205102	chr1.33042017.33042996	-2.90991	1.68681e-09	chr1.9968263.9968763
chr11.100071575.100072181	1.88404	0.00823953	chr10.12445637.12446137	chr12.13939252.13940112	-2.02662	8.58603e-05	chr1.162108369.162108869	chr1.35849518.35850558	1.8371	0.000181534	chr1.22508424.22508924	chr1.17009015.17010319	-1.22734	0.00569471	chr1.7495279.7495779	chr1.37348389.37349097	1.82642	0.00500541	chr1.21204950.21205450	chr1.33207796.33208329	-2.19292	0.00565028	chr1.10057341.10057841
chr11.101176704.101177382	1.96396	0.00752915	chr10.12445937.12446437	chr12.24893634.24894610	-1.79934	0.00984042	chr1.162108623.162109123	chr1.35934909.35936038	1.43642	0.00036677	chr1.22508679.22509179	chr1.17116798.17117741	-1.79625	0.000974673	chr1.7543193.7543693	chr1.37392868.37393806	1.90947	0.00382729	chr1.21274399.21274899	chr1.33214511.33215427	-1.63373	0.00404259	chr1.10057716.10058216
chr11.102284314.102285578	1.4458	0.00976557	chr10.12656870.12657370	chr12.35824526.35825262	-1.86366	0.00912917	chr1.167407139.167407639	chr1.35945377.35946162	1.39835	0.00778225	chr1.22508833.22509333	chr1.17449257.17449800	-1.57325	0.00320726	chr1.7543429.7543929	chr1.37399111.37399916	1.74975	0.00235658	chr1.21274583.21275083	chr1.33967020.33967697	-2.14315	0.000206263	chr1.10057977.10058477
chr11.102296532.102297739	1.47603	0.00375557	chr10.12657179.12657679	chr12.35853093.35853989	-2.07708	0.000116724	chr10.5877040.5877540	chr1.35957666.35958596	2.33904	5.79603e-07	chr1.22509110.22509610	chr1.17892336.17893073	-1.70001	0.000127471	chr1.7758511.7759011	chr1.37783230.37783616	2.34935	0.00157996	chr1.21274807.21275307	chr1.34016628.34017184	-2.28774	0.00013594	chr1.10058333.10058833
chr11.102407049.102408068	1.74176	0.00614388	chr10.12657710.12658210	chr12.37521718.37522379	-1.641	0.00359342	chr10.10562766.10563266	chr1.36173064.36174209	2.79365	9.49341e-10	chr1.22612195.22612695	chr1.18030003.18030916	-1.32541	0.000126595	chr1.7758797.7759297	chr1.38206812.38207586	2.05046	0.00288357	chr1.21304563.21305063	chr1.34150509.34151197	-1.91974	0.00118468	chr1.10990921.10991421
chr11.102956641.102957617	2.07926	0.00380315	chr10.43006448.43006948	chr12.39289482.39290288	-1.79461	0.00345692	chr10.10697337.10697837	chr1.36254663.36255374	1.38989	0.00954641	chr1.22612476.22612976	chr1.18041356.18042062	-1.45548	3.88579e-05	chr1.8063219.8063719	chr1.38247239.38248482	1.84979	0.00042976	chr1.21305445.21305945	chr1.34154982.34155657	-1.89333	0.00192362	chr1.11177462.11177962
chr11.103198885.103199913	1.62491	0.00654217	chr10.43006764.43007264	chr12.39974304.39974662	-1.98578	0.00614335	chr10.10697559.10698059	chr1.36304746.36305205	3.19891	4.70272e-14	chr1.22612861.22613361	chr1.18043885.18044346	-1.63582	0.000174281	chr1.8063446.8063946	chr1.38298069.38299091	2.04486	6.83233e-05	chr1.21436604.21437104	chr1.34156054.34156635	-1.68998	0.00554983	chr1.11177612.11178112
chr11.107323168.107323605	2.63932	0.000725216	chr10.43006865.43007365	chr12.40231433.40232542	-1.66063	0.00193929	chr10.10697786.10698286	chr1.36523274.36523986	1.71493	0.00673084	chr1.22640230.22640730	chr1.18129716.18130358	-1.74583	3.97562e-06	chr1.8468288.8468788	chr1.38368918.38369864	1.6475	0.0062879	chr1.21436852.21437352	chr1.34165980.34166705	-1.89335	0.00255469	chr1.11177768.11178268
chr11.108159893.108160656	2.95562	3.02908e-05	chr10.58269411.58269911	chr12.41563423.41563842	-2.03897	0.00305157	chr10.11659703.11660203	chr1.36611741.36612160	2.02698	0.0014886	chr1.22640500.22641000	chr1.18336925.18337865	-1.57226	0.00260505	chr1.8468631.8469131	chr1.38380832.38382036	2.0384	0.0013097	chr1.21531579.21532079	chr1.34167192.34167916	-2.1035	0.00163571	chr1.11178040.11178540
chr11.113910117.113911218	1.73807	0.00352736	chr10.58657703.58658203	chr12.41620916.41622131	-1.36255	0.00868656	chr10.11660277.11660777	chr1.36744227.36744956	1.1634	0.00785634	chr1.23204367.23204867	chr1.18404250.18404872	-1.54498	0.00957819	chr1.8494047.8494547	chr1.38389559.38390829	2.28471	4.65517e-06	chr1.22142335.22142835	chr1.34189194.34190626	-2.60002	6.96495e-09	chr1.12640580.12641080
chr11.114526506.114527460	2.27839	0.00359342	chr10.58657979.58658479	chr12.41877073.41877946	-1.52728	0.00439915	chr10.12821246.12821746	chr1.36860289.36861252	1.90381	5.80321e-05	chr1.23332144.23332644	chr1.18415820.18416878	-1.67926	4.42855e-06	chr1.8685857.8686357	chr1.38418061.38419563	1.80706	0.00118196	chr1.22142638.22143138	chr1.34664084.34665035	-2.06309	0.000793904	chr1.12640909.12641409
chr11.116935387.116936572	2.0365	0.00208479	chr10.58658393.58658893	chr12.43462331.43462969	-1.84	0.00237968	chr10.13391919.13392419	chr1.36921539.36922278	1.79659	0.000304948	chr1.23332577.23333077	chr1.18535371.18537074	-1.32722	0.000386119	chr1.8686069.8686569	chr1.38616216.38616854	2.06014	0.0044357	chr1.22315543.22316043	chr1.34666182.34666855	-2.08013	6.43388e-05	chr1.13290165.13290665
chr11.117114393.117115760	1.49884	0.00538577	chr10.61035678.61036178	chr12.45467039.45467741	-1.87372	0.000981843	chr10.17801749.17802249	chr1.37076900.37077754	1.87201	3.6556e-06	chr1.23352842.23353342	chr1.18578552.18579428	-1.36345	0.00628038	chr1.8921461.8921961	chr1.38725389.38726209	1.8719	0.00635486	chr1.22315954.22316454	chr1.34690335.34690979	-1.88198	0.00777146	chr1.13313283.13313783
chr11.117169789.117170660	1.95294	0.00322019	chr10.61035840.61036340	chr12.46040131.46041183	-1.4903	0.00292355	chr10.22631219.22631719	chr1.37078014.37078486	2.53342	2.39997e-05	chr1.23353302.23353802	chr1.18588698.18589950	-1.29292	0.00193718	chr1.8921698.8922198	chr1.38933572.38934017	2.57846	0.00209906	chr1.22316208.22316708	chr1.34696415.34697075	-1.87036	0.00336327	chr1.13313533.13314033
chr11.117174115.117175098	1.752	0.00751693	chr10.61036179.61036679	chr12.47162542.47163668	-1.82251	0.00202263	chr10.22631447.22631947	chr1.37081507.37082147	2.95616	8.50254e-11	chr1.23670035.23670535	chr1.18616098.18616708	-1.70756	0.000334707	chr1.9126128.9126628	chr1.39007062.39007990	1.87939	0.000149604	chr1.22338862.22339362	chr1.34893840.34894403	-1.61897	0.00121483	chr1.13313987.13314487
chr11.118275950.118276894	1.952	0.00453738	chr10.61036458.61036958	chr12.50169579.50170533	-1.73563	0.00868656	chr10.22631850.22632350	chr1.37097273.37098255	1.28981	0.00271676	chr1.23670456.23670956	chr1.18766029.18766971	-1.41354	0.00891676	chr1.9126377.9126877	chr1.39063239.39064584	1.46949	0.00648719	chr1.22339377.22339877	chr1.35469121.35469714	-1.92729	0.00737303	chr1.13314376.13314876
chr11.120377852.120379469	1.73131	0.00349936	chr10.61036604.61037104	chr12.51142753.51144391	-1.46236	0.00273275	chr10.24433573.24434073	chr1.37182794.37183402	2.74127	1.36093e-05	chr1.23670746.23671246	chr1.19031994.19033345	-1.15549	0.00123502	chr1.9126550.9127050	chr1.39563246.39563967	2.06016	0.00419463	chr1.22344776.22345276	chr1.35811178.35811858	-2.25803	7.58616e-05	chr1.13314621.13315121
chr11.120783417.120784886	1.59893	0.00868656	chr10.61036763.61037263	chr12.56233091.56233704	-1.80259	0.00202263	chr10.26815565.26816065	chr1.37305802.37306504	1.91254	0.000616875	chr1.23671098.23671598	chr1.19877745.19878204	-1.66121	0.00402229	chr1.9171846.9172346	chr1.39820674.39821001	2.46802	0.00021897	chr1.22344963.22345463	chr1.35879300.35880280	-1.55751	0.00208433	chr1.13362214.13362714
chr12.8103069.8103673	1.95712	0.00812548	chr10.61036875.61037375	chr12.57144132.57144758	-1.92209	0.00656577	chr10.27047106.27047606	chr1.37348389.37349097	1.84162	0.000980057	chr1.23825015.23825515	chr1.19955319.19956280	-1.43268	0.000197069	chr1.9172220.9172720	chr1.40007666.40008536	1.83495	0.00129592	chr1.22345240.22345740	chr1.36030161.36031070	-1.6102	0.00876726	chr1.13362527.13363027
chr12.12371161.12372059	1.80887	0.00193929	chr10.61037009.61037509	chr12.59177666.59178666	-2.04741	0.000351288	chr10.27116656.27117156	chr1.37358451.37359390	1.60389	0.0088605	chr1.24120255.24120755	chr1.20038979.20040054	-1.57943	7.01919e-05	chr1.9172501.9173001	chr1.40111982.40112750	2.23675	0.000398086	chr1.22345633.22346133	chr1.36140020.36140774	-1.71388	0.00212123	chr1.13366326.13366826
chr12.31218710.31219225	2.01598	0.00896754	chr10.61662234.61662734	chr12.59479340.59479810	-1.97248	0.00492285	chr10.27116890.27117390	chr1.37392868.37393806	3.81868	6.50696e-24	chr1.24120605.24121105	chr1.20352088.20352823	-1.49186	2.14837e-05	chr1.9300552.9301052	chr1.40183237.40183979	1.76169	0.0056911	chr1.22508424.22508924	chr1.36309380.36310018	-2.64351	4.01082e-07	chr1.13366558.13367058
chr12.33261793.33263084	1.72826	0.00627783	chr10.61662459.61662959	chr12.60532134.60532856	-2.03558	0.00208479	chr10.27117221.27117721	chr1.37399111.37399916	1.82953	0.00152212	chr1.24349354.24349854	chr1.20376100.20377275	-1.27927	0.000219683	chr1.9619275.9619775	chr1.40375270.40376008	1.60074	0.00907521	chr1.22508679.22509179	chr1.36379467.36380007	-2.4712	0.000201368	chr1.13366966.13367466
chr12.35770826.35771804	1.85182	0.00451711	chr10.61662565.61663065	chr12.61321755.61322771	-1.79462	0.00821217	chr10.27117464.27117964	chr1.37496378.37497428	2.13164	2.66109e-07	chr1.24349647.24350147	chr1.20494385.20495246	-1.63567	2.64622e-05	chr1.9619531.9620031	chr1.40438222.40439044	1.81246	0.00573295	chr1.22508833.22509333	chr1.36582056.36582455	-2.82425	1.8601e-05	chr1.14129310.14129810
chr12.40294537.40295383	2.04225	0.00761097	chr10.76397458.76397958	chr12.63653055.63654000	-1.66381	0.0094289	chr10.27117735.27118235	chr1.37959298.37959878	1.57355	0.00717585	chr1.24349886.24350386	chr1.20503568.20504638	-1.62735	0.000315793	chr1.9649170.9649670	chr1.40537629.40537924	1.8545	0.00724131	chr1.22509110.22509610	chr1.36595953.36596513	-2.26613	0.000220783	chr1.14129528.14130028
chr12.70497901.70498773	1.80688	0.00667125	chr10.76397757.76398257	chr12.65112420.65113238	-1.88154	0.00148062	chr10.28492721.28493221	chr1.38218067.38218808	1.4293	0.0014614	chr1.24350113.24350613	chr1.20620316.20621166	-1.29342	0.000293426	chr1.9649699.9650199	chr1.40694309.40695064	1.89534	0.000437553	chr1.22526095.22526595	chr1.36603079.36603969	-2.01601	0.000810972	chr1.14180226.14180726
chr12.71578857.71579370	3.05171	3.02908e-05	chr10.77456261.77456761	chr12.65258179.65260049	-1.33506	0.00855222	chr10.28492897.28493397	chr1.38221899.38222633	1.89872	9.26554e-06	chr1.24350351.24350851	chr1.20622846.20623702	-1.5981	3.53541e-05	chr1.9800590.9801090	chr1.40889641.40890093	2.05699	0.00255555	chr1.22526473.22526973	chr1.36633796.36634597	-3.48688	3.20445e-12	chr1.14218631.14219131
chr12.71896835.71897358	1.91002	0.00862976	chr10.77456470.77456970	chr12.65944002.65944915	-1.61314	0.00787573	chr10.28493168.28493668	chr1.38247239.38248482	1.75567	5.53404e-05	chr1.24362149.24362649	chr1.20655030.20655715	-1.78394	0.000150819	chr1.9800971.9801471	chr1.41240204.41240961	2.02555	0.000400384	chr1.22526843.22527343	chr1.36652264.36652763	-2.74845	0.000904586	chr1.14218744.14219244
chr12.76676127.76677502	1.76777	0.00385263	chr10.79715999.79716499	chr12.90743668.90744056	-2.08396	0.00667125	chr10.28493523.28494023	chr1.38262287.38264012	1.21317	0.00419201	chr1.24362585.24363085	chr1.20670621.20671686	-1.05008	0.00244188	chr1.9993303.9993803	chr1.41430970.41431866	1.65544	0.00122964	chr1.22527182.22527682	chr1.36672750.36673581	-3.26563	6.77301e-10	chr1.14234083.14234583
chr12.77637740.77638797	1.79575	0.00857952	chr10.79716347.79716847	chr12.94943768.94944349	-2.1379	0.00579226	chr10.33366177.33366677	chr1.38298069.38299091	1.94392	0.000125193	chr1.24471057.24471557	chr1.20677915.20678398	-2.24217	4.8228e-05	chr1.9993723.9994223	chr1.41446334.41446816	1.9261	0.00872203	chr1.22612195.22612695	chr1.36918590.36919309	-1.74357	0.00737575	chr1.14244462.14244962
chr12.82304043.82305014	1.99651	0.00388207	chr10.79716631.79717131	chr12.104557696.104558317	-2.14407	0.00526765	chr10.33366453.33366953	chr1.38307833.38309027	1.74429	8.7471e-06	chr1.24471281.24471781	chr1.20685218.20685837	-1.57181	0.000191525	chr1.10014348.10014848	chr1.41560809.41561646	2.26093	7.94551e-05	chr1.22612476.22612976	chr1.37024681.37025459	-2.44168	7.13622e-05	chr1.14244723.14245223
chr12.83146675.83147838	2.07317	0.00627783	chr10.79716761.79717261	chr12.119291448.119292168	-1.71235	0.00915995	chr10.34666368.34666868	chr1.38333875.38334701	1.23013	0.00437478	chr1.24495381.24495881	chr1.20743663.20744625	-1.48729	0.00177821	chr1.10096944.10097444	chr1.41933740.41934384	2.48361	1.84844e-05	chr1.22612861.22613361	chr1.37037563.37037945	-2.67483	0.00125512	chr1.14823152.14823652
chr12.86071108.86071814	2.29016	0.00322019	chr10.79716963.79717463	chr13.3862983.3863741	-1.82634	0.00337301	chr10.34666600.34667100	chr1.38368918.38369864	2.18401	6.07534e-08	chr1.24515289.24515789	chr1.20788234.20789006	-1.47538	7.65753e-05	chr1.10126880.10127380	chr1.41999035.41999896	2.01964	0.000250911	chr1.22626260.22626760	chr1.37332719.37333220	-2.07935	0.00254642	chr1.15992525.15993025
chr12.87343052.87343985	1.82041	0.00790411	chr10.85299312.85299812	chr13.5301950.5302785	-1.49913	0.009633	chr10.34667086.34667586	chr1.38389559.38390829	2.1814	1.46741e-08	chr1.24557770.24558270	chr1.21028800.21029459	-1.24077	0.00217023	chr1.10127227.10127727	chr1.42047347.42048308	1.71374	0.0026664	chr1.22626370.22626870	chr1.37347273.37347714	-2.52741	6.01279e-05	chr1.16091637.16092137
chr12.88726052.88727086	2.24507	0.00111005	chr10.85300048.85300548	chr13.5744669.5745647	-1.68751	0.00955583	chr10.34667346.34667846	chr1.38418061.38419563	2.9906	1.36874e-12	chr1.24557933.24558433	chr1.21245957.21246621	-1.69907	0.00345325	chr1.10127556.10128056	chr1.42102108.42102616	1.87132	0.00246462	chr1.22626646.22627146	chr1.37350663.37351605	-2.85266	6.6189e-10	chr1.16253534.16254034
chr12.99715210.99716773	1.75952	0.0014575	chr10.85300429.85300929	chr13.5768570.5769193	-1.74945	0.00583199	chr10.34667570.34668070	chr1.38884933.38885681	1.7413	0.00151212	chr1.24558126.24558626	chr1.21256307.21257096	-1.35328	0.00269961	chr1.10156747.10157247	chr1.42149887.42150943	1.90963	0.00142594	chr1.22626889.22627389	chr1.37922367.37923573	-2.98838	6.31044e-07	chr1.16253785.16254285
chr12.102586113.102587841	1.59191	0.00894005	chr10.85639784.85640284	chr13.8405662.8406558	-1.87452	0.00478862	chr10.35229485.35229985	chr1.38945908.38946291	2.27886	0.000534871	chr1.24675492.24675992	chr1.22744474.22745257	-1.2528	0.00279315	chr1.10157222.10157722	chr1.42255653.42256481	1.33347	0.00945929	chr1.22627163.22627663	chr1.38012165.38013045	-2.05608	0.00393696	chr1.16545103.16545603
chr12.106277708.106278455	2.11777	0.00642686	chr10.85640085.85640585	chr13.13480904.13481548	-1.94135	0.00672144	chr10.36951672.36952172	chr1.39007062.39007990	2.07659	3.41352e-08	chr1.25057120.25057620	chr1.22763249.22764163	-1.39666	1.46832e-05	chr1.10157511.10158011	chr1.42816330.42817080	2.35706	9.12795e-06	chr1.22627427.22627927	chr1.38221899.38222633	-1.53658	0.00829069	chr1.16545334.16545834
chr12.106389078.106390187	2.11537	0.00390165	chr10.85664623.85665123	chr13.16348578.16350012	-1.59212	0.00735517	chr10.36952002.36952502	chr1.39083674.39085112	1.75921	4.19999e-05	chr1.25057609.25058109	chr1.22939766.22940352	-1.30473	0.00490105	chr1.10247044.10247544	chr1.42888309.42890117	1.38087	0.00396234	chr1.22653663.22654163	chr1.38401810.38402383	-2.2853	0.000144533	chr1.16546522.16547022
chr12.106692668.106694185	1.97566	0.00193929	chr10.85664971.85665471	chr13.16732249.16733534	-1.87958	0.00906548	chr10.36952243.36952743	chr1.39098879.39099636	1.65018	0.00174485	chr1.25057855.25058355	chr1.23023561.23024198	-1.16711	0.00367637	chr1.10247274.10247774	chr1.42897496.42898094	1.98872	0.000791619	chr1.22653909.22654409	chr1.38426746.38427322	-2.76051	3.09708e-05	chr1.16546666.16547166
chr12.108532836.108533958	1.78044	0.00359342	chr10.85665176.85665676	chr13.16825458.16826444	-1.77028	0.00293469	chr10.36952595.36953095	chr1.39196162.39196665	1.44885	0.000405766	chr1.25075887.25076387	chr1.23231198.23232199	-1.23223	0.00229542	chr1.10247557.10248057	chr1.43067315.43067792	1.80633	0.00542657	chr1.22902951.22903451	chr1.38450512.38451244	-2.42851	5.08872e-07	chr1.16547109.16547609
chr12.108997215.108997737	2.2906	0.00163623	chr10.86818704.86819204	chr13.16977554.16978454	-1.69705	0.000985416	chr10.37314707.37315207	chr1.39257053.39257638	2.72058	1.54065e-07	chr1.25076081.25076581	chr1.23537825.23538755	-1.45246	0.00125299	chr1.10247817.10248317	chr1.43347081.43347764	1.6689	0.00207763	chr1.22903219.22903719	chr1.38506319.38507223	-1.93568	0.000516804	chr1.16586902.16587402
chr12.109566632.109567553	2.169	0.00111005	chr10.86836593.86837093	chr13.18824444.18825620	-1.75826	0.00453738	chr10.37314983.37315483	chr1.39284665.39285536	1.15044	0.00143079	chr1.25076453.25076953	chr1.23689088.23690113	-1.59997	0.00135472	chr1.10370726.10371226	chr1.43439110.43439954	1.69322	0.00262068	chr1.23359361.23359861	chr1.38552891.38553694	-2.06474	0.000807046	chr1.16587388.16587888
chr12.111243438.111244061	2.52711	0.000981843	chr10.86836699.86837199	chr13.23258193.23259089	-1.73857	0.00292355	chr10.38447164.38447664	chr1.39395995.39396803	2.0964	1.13874e-05	chr1.25185859.25186359	chr1.23744725.23746087	-1.19539	0.00449549	chr1.10793964.10794464	chr1.43844720.43846117	2.04499	0.000321786	chr1.23670035.23670535	chr1.38562321.38563329	-1.85336	0.00060369	chr1.16964485.16964985
chr12.117512772.117513572	1.9627	0.00641729	chr10.93273059.93273559	chr13.26281985.26282797	-1.80694	0.00396065	chr10.38447462.38447962	chr1.39636261.39637885	1.08958	0.00697053	chr1.25198445.25198945	chr1.23849484.23850290	-1.17553	0.00690637	chr1.10794066.10794566	chr1.44561014.44561889	1.90286	0.00224701	chr1.23670456.23670956	chr1.39085924.39086822	-1.9063	0.00101805	chr1.16964606.16965106
chr13.11218770.11219827	1.84512	0.00563258	chr10.93273360.93273860	chr13.31885509.31886537	-1.8198	0.00106046	chr10.38447652.38448152	chr1.39720348.39721745	1.72637	1.54716e-05	chr1.25242100.25242600	chr1.23865279.23866299	-1.2166	0.00247999	chr1.10794356.10794856	chr1.45385988.45386641	1.95144	0.00128792	chr1.23670746.23671246	chr1.39567868.39568522	-1.69653	0.0083149	chr1.17001796.17002296
chr13.12070511.12071048	2.01596	0.00882344	chr10.93273570.93274070	chr13.75867731.75868467	-1.5947	0.00359342	chr10.51056972.51057472	chr1.39730620.39731567	2.72566	1.45534e-10	chr1.25242351.25242851	chr1.23950580.23951272	-1.08122	0.0087551	chr1.10794686.10795186	chr1.45859677.45860772	1.54457	0.00594687	chr1.23671098.23671598	chr1.39646255.39646764	-2.52307	1.26916e-06	chr1.17008992.17009492
chr13.15212124.15213118	1.85088	0.00736858	chr10.93703920.93704420	chr13.76258595.76259478	-1.29357	0.00984721	chr10.51057226.51057726	chr1.39812205.39812838	1.49256	0.00676459	chr1.25383937.25384437	chr1.24033820.24034554	-1.2147	0.00470344	chr1.10954566.10955066	chr1.47297997.47298863	2.21486	0.000187416	chr1.23842180.23842680	chr1.39698337.39698886	-2.28872	0.00104221	chr1.17009212.17009712
chr13.24489893.24490547	2.33199	0.00123403	chr10.95824885.95825385	chr13.76827734.76828303	-1.70663	0.00627166	chr10.52368336.52368836	chr1.39856572.39857968	1.28047	0.00377619	chr1.25384152.25384652	chr1.24036981.24037236	-1.42602	0.00992142	chr1.10955085.10955585	chr1.47446394.47446911	1.86861	0.00394113	chr1.23842465.23842965	chr1.39701210.39701675	-2.60274	1.11797e-05	chr1.17009585.17010085
chr13.25838067.25838823	2.06208	0.00229586	chr10.95825085.95825585	chr13.78631429.78632182	-1.87418	0.0092042	chr10.52463893.52464393	chr1.39944443.39944821	1.60988	0.000572453	chr1.25489890.25490390	chr1.24102561.24102822	-1.32566	0.00341098	chr1.10955444.10955944	chr1.47464741.47465669	1.99482	0.00218419	chr1.23842721.23843221	chr1.39773848.39774761	-1.92343	0.000658774	chr1.17009912.17010412
chr13.35417415.35418163	2.11194	0.00313485	chr10.95825598.95826098	chr13.79056728.79058291	-1.63715	0.001346	chr10.52464245.52464745	chr1.40111982.40112750	2.90682	5.62577e-07	chr1.25490116.25490616	chr1.24188784.24189720	-1.29932	0.000736165	chr1.11037751.11038251	chr1.47910516.47911347	2.34846	6.81848e-05	chr1.24010858.24011358	chr1.39838559.39839606	-2.27882	1.54326e-05	chr1.17010605.17011105
chr13.38654518.38655042	1.86387	0.00694428	chr10.108525282.108525782	chr13.80641146.80641783	-1.8562	0.00965016	chr10.52464472.52464972	chr1.40171791.40172482	1.06267	0.00579443	chr1.25490374.25490874	chr1.24230374.24231040	-1.45632	0.00105982	chr1.11044102.11044602	chr1.48781546.48781936	2.30442	0.00477329	chr1.24299822.24300322	chr1.39941732.39942220	-2.54296	1.97295e-07	chr1.17010847.17011347
chr13.42895708.42896393	1.94826	0.00759269	chr10.108525479.108525979	chr13.80880760.80881142	-1.64498	0.00454593	chr10.52464656.52465156	chr1.40180548.40181286	1.42687	0.00669336	chr1.25490562.25491062	chr1.24250742.24251331	-1.26001	0.00122969	chr1.11044253.11044753	chr1.48792233.48793209	2.09976	5.06174e-05	chr1.24349354.24349854	chr1.39947570.39948279	-1.97451	5.31477e-05	chr1.17060471.17060971
chr13.45842406.45843256	2.00537	0.00273275	chr10.109358251.109358751	chr13.81159688.81160369	-1.73858	0.00711382	chr10.56058580.56059080	chr1.40224711.40225620	1.30543	0.00504577	chr1.25970825.25971325	chr1.24446209.24446882	-1.2763	0.00545451	chr1.11044463.11044963	chr1.49039605.49040363	2.08262	0.000927429	chr1.24349647.24350147	chr1.39982005.39982529	-1.56738	0.00766271	chr1.17060726.17061226
chr13.46038528.46039703	1.75821	0.00718988	chr10.109358551.109359051	chr13.81609756.81610842	-1.59166	0.00615592	chr10.56058835.56059335	chr1.40360338.40361977	1.26665	0.00146392	chr1.26528903.26529403	chr1.24458678.24459579	-1.2093	0.00454278	chr1.11044808.11045308	chr1.50362334.50363123	2.00926	0.00140143	chr1.24349886.24350386	chr1.40313829.40314641	-1.95231	0.00250738	chr1.17060908.17061408
chr13.46217978.46219186	1.62744	0.00820137	chr10.109358763.109359263	chr13.84448697.84449933	-1.65444	0.00178131	chr10.56059064.56059564	chr1.40376645.40377287	1.91855	0.000451641	chr1.27557080.27557580	chr1.24551493.24552264	-1.20789	0.00274967	chr1.11044980.11045480	chr1.50525743.50526314	2.34253	0.00128177	chr1.24350113.24350613	chr1.41605698.41606203	-2.14485	0.000268203	chr1.17087972.17088472
chr13.51476402.51477366	2.01252	0.00349936	chr10.109359103.109359603	chr13.84570900.84572070	-2.04564	0.001346	chr10.56059430.56059930	chr1.40618972.40619592	1.33326	0.00550315	chr1.27625246.27625746	chr1.24780976.24781674	-1.33085	0.00139019	chr1.11045210.11045710	chr1.51105139.51105794	1.89963	0.00447025	chr1.24350351.24350851	chr1.41651755.41653370	-1.49493	0.00429849	chr1.17096603.17097103
chr13.53864835.53865993	2.12852	0.00161942	chr10.109359345.109359845	chr13.86004883.86005956	-1.70066	0.00477468	chr10.56167675.56168175	chr1.40758383.40759294	1.48275	0.000233888	chr1.27963322.27963822	chr1.24866563.24867427	-1.44233	0.0050435	chr1.11045570.11046070	chr1.51191326.51192692	1.62526	0.000576803	chr1.24563011.24563511	chr1.41885085.41886207	-1.63887	0.00870405	chr1.17096958.17097458
chr13.54948449.54950051	1.51842	0.00477468	chr10.119414539.119415039	chr13.88026138.88027551	-1.97205	0.000351288	chr10.57623211.57623711	chr1.40805218.40806131	1.95573	9.22905e-06	chr1.28217858.28218358	chr1.25203065.25203706	-1.10832	0.00332341	chr1.11045811.11046311	chr1.51362935.51363592	1.88266	0.00395987	chr1.24570213.24570713	chr1.42230446.42231378	-1.81564	0.00164621	chr1.17097240.17097740
chr13.57089317.57090533	1.66949	0.00975204	chr10.119415009.119415509	chr13.88610532.88611159	-2.03776	0.00154509	chr10.64243313.64243813	chr1.40837055.40838201	1.67037	2.79881e-05	chr1.28373273.28373773	chr1.25857253.25858000	-1.62278	0.00326557	chr1.11065103.11065603	chr1.51382673.51383369	2.22258	0.000205586	chr1.25191957.25192457	chr1.42532678.42533349	-1.61319	0.00729714	chr1.17097621.17098121
chr13.58928408.58929219	1.91633	0.00896889	chr10.121979903.121980403	chr13.90493409.90494396	-1.85375	0.00104841	chr10.65947643.65948143	chr1.40889641.40890093	1.95898	0.0014819	chr1.28373740.28374240	chr1.26256056.26256930	-1.4029	0.00201971	chr1.11065296.11065796	chr1.51449408.51450002	1.98581	0.00190362	chr1.25192504.25193004	chr1.42538684.42541253	-1.30301	0.00627267	chr1.17098165.17098665
chr13.58964663.58965406	2.07409	0.00414636	chr10.121980159.121980659	chr13.90894560.90895343	-1.66124	0.00863603	chr10.65947822.65948322	chr1.40942576.40943815	1.731	0.000381598	chr1.28964638.28965138	chr1.26282590.26283893	-1.03564	0.000509699	chr1.11065612.11066112	chr1.51761786.51762621	2.07021	0.000315915	chr1.25192883.25193383	chr1.42628611.42629220	-1.77147	0.00486431	chr1.17098425.17098925
chr13.59065579.59066388	1.8365	0.00823953	chr11.3508776.3509276	chr13.91274151.91275073	-1.83953	0.000796788	chr10.65948221.65948721	chr1.42047347.42048308	1.74955	0.000163573	chr1.28965154.28965654	chr1.26329846.26330554	-1.82169	5.39797e-06	chr1.11065945.11066445	chr1.52056444.52057014	2.88236	1.58814e-05	chr1.25242100.25242600	chr1.42648054.42649235	-1.87291	0.000827787	chr1.17116698.17117198
chr13.82721546.82722414	2.61133	0.00036096	chr11.3509038.3509538	chr13.92053265.92054251	-1.52255	0.007336	chr10.65948524.65949024	chr1.42353795.42354413	1.5404	0.00299816	chr1.29098532.29099032	chr1.26909720.26910773	-1.48292	6.20287e-07	chr1.11066459.11066959	chr1.52250727.52251590	2.00419	0.000761364	chr1.25242351.25242851	chr1.42667439.42668253	-2.0151	0.000636407	chr1.17117214.17117714
chr13.84931029.84931811	1.82526	0.00736858	chr11.3509322.3509822	chr13.104580509.104581385	-1.6667	0.00360089	chr10.88776152.88776652	chr1.42368263.42369156	1.6953	0.000210619	chr1.29099146.29099646	chr1.27110171.27110975	-1.53669	0.000598063	chr1.11066646.11067146	chr1.52336454.52337295	1.93341	8.43423e-05	chr1.25311426.25311926	chr1.42714096.42715004	-1.84712	6.10047e-05	chr1.17337172.17337672
chr13.91644741.91645921	1.67299	0.00941252	chr11.10002109.10002609	chr13.106723116.106724213	-1.70235	0.00335447	chr10.96397473.96397973	chr1.42472472.42474000	1.32502	0.000932189	chr1.30116294.30116794	chr1.27393353.27394093	-1.59326	0.000422311	chr1.11183388.11183888	chr1.52338683.52339236	2.10732	0.000168478	chr1.25311995.25312495	chr1.42868978.42869398	-2.19488	0.00228854	chr1.17337379.17337879
chr13.95306572.95307604	2.03316	0.00701751	chr11.10841013.10841513	chr13.115005379.115006688	-1.77941	0.0017216	chr10.96397859.96398359	chr1.42554398.42554984	2.33688	5.95353e-05	chr1.30632450.30632950	chr1.27459142.27459942	-1.62614	6.67829e-06	chr1.11202452.11202952	chr1.52353918.52355012	2.02229	1.42004e-05	chr1.25312264.25312764	chr1.42875154.42875748	-1.65584	0.0027888	chr1.17337677.17338177
chr13.95439558.95439999	1.85221	0.00618182	chr11.16317773.16318273	chr13.116879495.116880434	-1.7818	0.000553582	chr10.96398118.96398618	chr1.42771840.42772582	1.79379	0.000564912	chr1.30632704.30633204	chr1.27503404.27504441	-1.3442	0.00584335	chr1.11202946.11203446	chr1.52453237.52453882	2.43919	0.000345742	chr1.25343619.25344119	chr1.43029752.43030271	-2.42177	6.67674e-05	chr1.17377314.17377814
chr13.95748863.95749714	2.9739	1.26346e-05	chr11.16318016.16318516	chr14.8329471.8330171	-1.8254	0.00404081	chr10.96398464.96398964	chr1.42834139.42834829	2.29424	7.6374e-06	chr1.30632987.30633487	chr1.27948323.27948712	-1.58402	0.00384397	chr1.11365151.11365651	chr1.52703688.52704851	1.67773	0.00466778	chr1.25343878.25344378	chr1.43049244.43049865	-2.37685	2.6078e-06	chr1.17377682.17378182
chr13.103697902.103698783	2.41018	0.000219656	chr11.17532668.17533168	chr14.10192616.10193171	-1.97588	0.00482835	chr10.99115742.99116242	chr1.42877164.42877653	1.33143	0.00997713	chr1.30649537.30650037	chr1.27965237.27965967	-1.3366	0.00101537	chr1.11365397.11365897	chr1.52876350.52877638	1.55869	0.00249436	chr1.25414981.25415481	chr1.43109694.43110422	-2.52467	0.00016062	chr1.17377927.17378427
chr13.107209574.107210673	2.45747	0.000157051	chr11.17533090.17533590	chr14.13399088.13400025	-1.58083	0.00562336	chr10.99116119.99116619	chr1.42923769.42924525	1.78058	0.000120892	chr1.30649743.30650243	chr1.28083539.28084389	-1.50613	0.000487696	chr1.11740072.11740572	chr1.52918089.52919286	1.55114	0.00668106	chr1.25415257.25415757	chr1.43137272.43137881	-2.18884	0.000269747	chr1.17421131.17421631
chr14.7767990.7768546	2.17854	0.00422281	chr11.26721697.26722197	chr14.15319095.15319963	-1.54556	0.0077147	chr10.100030325.100030825	chr1.43045318.43045987	1.57982	0.00058957	chr1.30650274.30650774	chr1.28329275.28330097	-1.84412	2.6186e-05	chr1.11740829.11741329	chr1.53892488.53892955	2.23371	0.000934798	chr1.25448594.25449094	chr1.43358198.43358687	-2.95989	1.21362e-08	chr1.17426493.17426993
chr14.8159977.8160711	2.04285	0.00134679	chr11.26721992.26722492	chr14.15377186.15377832	-1.64136	0.00997478	chr10.100030770.100031270	chr1.43143330.43143812	1.60748	4.95492e-05	chr1.31049917.31050417	chr1.28533419.28534058	-1.65545	0.00605324	chr1.11741190.11741690	chr1.54094956.54096066	1.70838	0.00103057	chr1.25448881.25449381	chr1.43360237.43360615	-2.75279	0.000265026	chr1.17449225.17449725
chr14.28678795.28679769	2.12816	0.00525637	chr11.26722152.26722652	chr14.15385531.15385915	-1.85448	0.00896889	chr10.100030892.100031392	chr1.43337142.43338859	1.48648	0.000337038	chr1.31050155.31050655	chr1.28643400.28644115	-1.57766	0.00736205	chr1.11936792.11937292	chr1.54474317.54475327	1.84391	0.00130932	chr1.25449050.25449550	chr1.43360672.43361117	-2.38983	0.000121921	chr1.17480560.17481060
chr14.29029850.29031059	2.11971	0.00134679	chr11.31653848.31654348	chr14.76254528.76255717	-1.96452	0.00208479	chr10.100031040.100031540	chr1.43698254.43699131	1.07719	0.00273256	chr1.32649770.32650270	chr1.28808552.28809610	-1.34861	0.000429271	chr1.11937000.11937500	chr1.54514715.54515636	1.67771	0.00867747	chr1.25449247.25449747	chr1.43467630.43468049	-1.8929	0.00229276	chr1.17480932.17481432
chr14.29591982.29592838	2.48074	0.000377705	chr11.33913160.33913660	chr14.79346369.79347013	-1.59911	0.00616401	chr10.100282046.100282546	chr1.43767738.43768344	1.66273	0.001642	chr1.33102267.33102767	chr1.28836157.28836739	-1.95425	0.00366602	chr1.11937450.11937950	chr1.54597426.54598632	2.11049	0.000101243	chr1.25449488.25449988	chr1.43482806.43483914	-1.57134	0.00361008	chr1.18415818.18416318
chr14.29752794.29753650	1.86769	0.00513107	chr11.34138752.34139252	chr14.83246778.83247717	-2.09369	4.02512e-05	chr10.100282415.100282915	chr1.43783575.43784469	2.07666	2.15213e-06	chr1.33102474.33102974	chr1.28976302.28977251	-1.30096	0.00390153	chr1.11938124.11938624	chr1.54611690.54612383	2.43986	0.000370662	chr1.26160367.26160867	chr1.43583392.43584181	-1.73331	0.00321951	chr1.18416154.18416654
chr14.30045151.30046073	2.30655	0.00239498	chr11.34138918.34139418	chr14.83638153.83638768	-1.81998	0.00107518	chr10.100282717.100283217	chr1.44027477.44028329	1.63326	0.00134553	chr1.33102752.33103252	chr1.29057001.29058114	-1.54952	5.39175e-05	chr1.12010542.12011042	chr1.54667926.54668528	2.58211	0.000222032	chr1.26160618.26161118	chr1.43599178.43599758	-2.3814	0.000667793	chr1.18464040.18464540
chr14.31414710.31415486	1.84367	0.00652232	chr11.34139167.34139667	chr14.85965147.85966156	-1.73754	0.00594085	chr10.100865009.100865509	chr1.45021895.45022815	1.79273	0.000178093	chr1.33334051.33334551	chr1.29182386.29183561	-1.49322	2.08292e-05	chr1.12148259.12148759	chr1.54732793.54733720	1.81124	0.00373384	chr1.26217766.26218266	chr1.43607549.43608230	-2.87549	6.77041e-07	chr1.18464510.18465010
chr14.34963614.34964475	1.55715	0.00945682	chr11.42523213.42523713	chr14.86326547.86328503	-1.76816	0.000981843	chr10.100865182.100865682	chr1.45801002.45801757	1.48815	0.0011082	chr1.33534626.33535126	chr1.29515649.29516426	-1.71269	0.000494389	chr1.12148712.12149212	chr1.54738990.54739451	1.79856	0.0044713	chr1.26217958.26218458	chr1.43615633.43616483	-3.25167	1.42855e-11	chr1.20677901.20678401
chr14.48162066.48163137	2.44431	0.000212843	chr11.42523460.42523960	chr14.87582353.87583111	-1.42174	0.00850016	chr10.100865441.100865941	chr1.45859677.45860772	1.69197	0.000108602	chr1.33751280.33751780	chr1.29529898.29530825	-1.58576	0.000460673	chr1.12163159.12163659	chr1.54787826.54788740	1.75845	0.00161983	chr1.26355732.26356232	chr1.43694571.43695418	-1.97179	0.000362401	chr1.20724721.20725221
chr14.55305986.55306863	2.28452	0.00441554	chr11.50397117.50397617	chr14.87683039.87683694	-1.54686	0.00964733	chr10.100865666.100866166	chr1.46160951.46161474	1.70222	0.000271039	chr1.33753979.33754479	chr1.29858243.29859325	-1.44842	3.62424e-05	chr1.12288359.12288859	chr1.54814908.54816029	2.12143	2.73722e-05	chr1.26355919.26356419	chr1.43729989.43731192	-2.09677	5.35601e-05	chr1.20743607.20744107
chr14.58003800.58004580	2.55606	0.000194419	chr11.50397407.50397907	chr14.91889047.91890056	-1.67592	0.00152679	chr10.100865780.100866280	chr1.50970771.50971395	1.86009	0.000718405	chr1.33754153.33754653	chr1.30233756.30234383	-1.31377	0.00352911	chr1.12367194.12367694	chr1.55449004.55449592	1.89687	0.000290037	chr1.26356245.26356745	chr1.45438069.45439156	-2.10789	0.00364535	chr1.20743821.20744321
chr14.58823600.58824644	2.0593	0.00116632	chr11.53538890.53539390	chr14.100864013.100864629	-1.92946	0.00134679	chr10.100865998.100866498	chr1.51216115.51217133	1.19555	0.000128021	chr1.33775933.33776433	chr1.30564322.30565138	-1.72744	0.000553076	chr1.12367318.12367818	chr1.55518958.55519390	1.91323	0.0099585	chr1.26356797.26357297	chr1.46178677.46179156	-1.9691	0.00552472	chr1.20744074.20744574
chr14.64145969.64147402	1.43389	0.00815103	chr11.53539118.53539618	chr14.102199265.102199960	-1.33637	0.00751693	chr10.103448269.103448769	chr1.51330771.51331032	2.82375	6.61263e-07	chr1.33776286.33776786	chr1.30594866.30595997	-1.02846	0.00262843	chr1.12367646.12368146	chr1.55671080.55671844	2.01867	0.000429074	chr1.26357112.26357612	chr1.46852690.46854306	-1.41125	0.000986697	chr1.20744218.20744718
chr14.64203076.64203448	2.59919	0.000779928	chr11.56789617.56790117	chr14.102934853.102935516	-1.60632	0.0064212	chr10.103714960.103715460	chr1.51359752.51360556	3.18838	8.74326e-15	chr1.33776558.33777058	chr1.30715952.30716852	-1.25992	0.00313235	chr1.12367791.12368291	chr1.56256197.56256803	2.14748	0.00107451	chr1.27954058.27954558	chr1.46885990.46886564	-3.27945	1.35698e-08	chr1.20788305.20788805
chr14.64573752.64575429	1.62044	0.00735517	chr11.57163252.57163752	chr14.104803866.104804734	-1.74033	0.00330318	chr10.103715252.103715752	chr1.51362935.51363592	1.59999	0.00640049	chr1.33776723.33777223	chr1.30740571.30741817	-1.33618	5.06563e-06	chr1.12368173.12368673	chr1.57333647.57334321	1.71941	0.00466948	chr1.28373273.28373773	chr1.46924920.46925507	-1.67495	0.00450861	chr1.20788654.20789154
chr14.64594815.64595659	1.52999	0.00833691	chr11.59899353.59899853	chr14.104805157.104805748	-1.72886	0.00490147	chr10.105612044.105612544	chr1.51397819.51398167	2.12999	0.000537103	chr1.33940310.33940810	chr1.30936359.30937028	-2.00237	0.000199946	chr1.12368476.12368976	chr1.57468670.57469132	2.19681	0.00342296	chr1.28373740.28374240	chr1.46982707.46983739	-2.07963	0.000389866	chr1.20845619.20846119
chr14.65117876.65118871	1.84273	0.00854774	chr11.59899546.59900046	chr14.106178108.106178785	-1.92372	0.0024448	chr10.105612463.105612963	chr1.51514332.51515899	1.39161	0.00058957	chr1.33969351.33969851	chr1.31044287.31045256	-1.50994	0.00405435	chr1.12488721.12489221	chr1.57484898.57485745	1.77895	0.00422293	chr1.28601954.28602454	chr1.47050467.47051703	-2.41507	3.0614e-05	chr1.20883033.20883533
chr14.65465596.65466632	2.19773	0.00183109	chr11.59899857.59900357	chr14.106506504.106507518	-1.32099	0.00614335	chr10.105802051.105802551	chr1.51521640.51522173	2.05006	0.000470692	chr1.33969566.33970066	chr1.31057102.31057676	-1.56993	0.00466614	chr1.12489108.12489608	chr1.57595204.57596367	1.55628	0.00244298	chr1.28602107.28602607	chr1.49513714.49514370	-2.54056	0.00084215	chr1.20885724.20886224
chr14.69830235.69831448	1.43401	0.00684564	chr11.59900215.59900715	chr14.109793929.109795097	-1.6228	0.00759269	chr10.105926151.105926651	chr1.51590677.51591459	1.55122	0.00208826	chr1.33991005.33991505	chr1.31097278.31097705	-1.44253	0.00426103	chr1.12691793.12692293	chr1.57622776.57624119	1.4442	0.00947482	chr1.28602305.28602805	chr1.50510706.50511435	-2.61411	0.00204529	chr1.20905372.20905872
chr14.71198963.71200571	2.33107	0.000294392	chr11.60175523.60176023	chr14.110014992.110015612	-1.81027	0.00292355	chr10.105926458.105926958	chr1.52156227.52156979	1.21079	0.00410349	chr1.34182833.34183333	chr1.31128595.31129332	-1.42857	0.00188512	chr1.12692226.12692726	chr1.57641918.57644097	1.88921	3.9485e-05	chr1.29098532.29099032	chr1.50685347.50686415	-1.42399	0.00688807	chr1.20905521.20906021
chr14.75568379.75568883	2.06625	0.00921784	chr11.60175760.60176260	chr14.111100129.111100831	-1.64426	0.00351314	chr10.105926666.105927166	chr1.52158334.52159549	2.3996	3.70063e-13	chr1.34183128.34183628	chr1.31156779.31157265	-1.14726	0.00546254	chr1.12692436.12692936	chr1.57658401.57659102	1.9573	0.009087	chr1.29099146.29099646	chr1.50765569.50766252	-3.42956	2.12748e-08	chr1.20906063.20906563
chr14.76811183.76811668	2.3179	0.0027148	chr11.60176314.60176814	chr14.112680702.112681165	-1.78043	0.00927408	chr10.105926799.105927299	chr1.52265813.52266716	1.64522	0.00102165	chr1.34229654.34230154	chr1.31175245.31175954	-1.58802	0.000972457	chr1.12692764.12693264	chr1.57820203.57821395	1.60683	0.00254021	chr1.29230923.29231423	chr1.50770129.50770776	-2.89406	4.70467e-09	chr1.20906407.20906907
chr14.77825103.77826420	2.20189	0.00252137	chr11.60176424.60176924	chr14.112685634.112686553	-1.441	0.00839006	chr10.105927072.105927572	chr1.52353918.52355012	2.6571	9.89756e-15	chr1.34244632.34245132	chr1.31259700.31261140	-1.1289	0.000689738	chr1.12693036.12693536	chr1.57952823.57953847	1.39834	0.00856827	chr1.29231195.29231695	chr1.50822927.50823693	-3.14034	7.54571e-08	chr1.21074214.21074714
chr14.84495278.84496032	1.96939	0.0092042	chr11.60176541.60177041	chr14.114910038.114910678	-1.93598	0.0070904	chr10.106351590.106352090	chr1.52364261.52364731	1.5537	0.00789846	chr1.34409479.34409979	chr1.31322337.31323212	-1.39748	0.00703315	chr1.12693175.12693675	chr1.58038945.58039821	2.06499	0.000468782	chr1.29231431.29231931	chr1.50828457.50829406	-1.98418	0.00572903	chr1.21229354.21229854
chr14.110401879.110402323	2.00821	0.00884288	chr11.60177030.60177530	chr14.116108250.116109168	-1.69533	0.00859669	chr10.107751853.107752353	chr1.52366210.52366963	1.7708	1.00641e-05	chr1.34409812.34410312	chr1.31570146.31570796	-1.50943	0.0022497	chr1.12770490.12770990	chr1.58140180.58140498	2.16841	0.00358956	chr1.29231771.29232271	chr1.50865245.50866079	-3.30511	5.56617e-08	chr1.21229862.21230362
chr14.111210394.111210965	2.18853	0.00324878	chr11.60177311.60177811	chr15.9435355.9436392	-1.84338	0.00209322	chr10.107752055.107752555	chr1.52470354.52471652	1.37458	0.00240617	chr1.34485473.34485973	chr1.31716193.31716736	-1.57115	0.00449555	chr1.12770677.12771177	chr1.58144155.58145310	1.33301	0.00709777	chr1.29445041.29445541	chr1.50897451.50898357	-3.57238	7.40384e-13	chr1.21246024.21246524
chr14.120150994.120151477	1.94235	0.00644009	chr11.60177431.60177931	chr15.10620922.10621610	-1.78508	0.000796788	chr10.107752341.107752841	chr1.53206465.53207400	1.84817	0.000219789	chr1.34485764.34486264	chr1.31751039.31751780	-1.31879	0.00517114	chr1.12770953.12771453	chr1.58165147.58166130	1.64654	0.0017967	chr1.30017231.30017731	chr1.50940088.50941236	-1.69914	0.00585417	chr1.21343390.21343890
chr14.120306804.120307312	1.99067	0.00858888	chr11.62044532.62045032	chr15.10750034.10750856	-1.43075	0.00489748	chr10.107752705.107753205	chr1.54094956.54096066	1.48506	0.000333832	chr1.34583682.34584182	chr1.32074844.32075435	-1.45434	0.00277352	chr1.12771280.12771780	chr1.58287892.58288737	1.82123	0.00255816	chr1.30017464.30017964	chr1.51617115.51618217	-1.98573	0.000324553	chr1.21410906.21411406
chr15.58675054.58675993	1.98529	0.00389237	chr11.62094797.62095297	chr15.12557717.12558564	-1.74697	0.00423729	chr10.113985107.113985607	chr1.54112738.54113281	1.75932	0.00406941	chr1.34583922.34584422	chr1.32105204.32106119	-1.70287	2.76606e-05	chr1.12771558.12772058	chr1.59161358.59162273	2.13439	0.00038035	chr1.30017791.30018291	chr1.51934521.51934948	-1.9251	0.00494053	chr1.21411153.21411653
chr15.60033054.60034032	1.75129	0.00443543	chr11.62095053.62095553	chr15.13635198.13636212	-1.72553	0.0063015	chr10.113985322.113985822	chr1.54578273.54579116	1.38747	0.00490305	chr1.34750071.34750571	chr1.32234346.32235169	-1.4692	0.000240514	chr1.12880473.12880973	chr1.59192851.59193538	2.33816	0.000128613	chr1.30094619.30095119	chr1.52597051.52598741	-1.46785	0.00878507	chr1.21411404.21411904
chr15.64098057.64099367	1.54524	0.00710175	chr11.68041190.68041690	chr15.19686971.19687818	-1.64539	0.00521955	chr10.113985761.113986261	chr1.54597426.54598632	1.80718	0.00107396	chr1.34750294.34750794	chr1.32242032.32243144	-1.37408	0.00039829	chr1.12880832.12881332	chr1.59229255.59229905	2.43403	0.000386186	chr1.30409864.30410364	chr1.52681857.52682436	-2.1578	0.000296906	chr1.21411505.21412005
chr15.74052892.74053399	2.03574	0.00389237	chr11.68041549.68042049	chr15.21999427.22000358	-1.86609	0.00845901	chr10.114188960.114189460	chr1.54655105.54656030	2.24191	7.38662e-06	chr1.34750695.34751195	chr1.32412679.32412986	-1.43813	0.00933002	chr1.13288759.13289259	chr1.59462666.59463276	1.67183	0.00792305	chr1.30410074.30410574	chr1.52689403.52690047	-2.37928	4.60439e-05	chr1.21412149.21412649
chr15.75661000.75661881	2.75311	5.40872e-05	chr11.68041933.68042433	chr15.25290955.25292029	-1.9438	0.00359342	chr10.114508492.114508992	chr1.54679484.54680032	1.84956	0.00166718	chr1.34750944.34751444	chr1.32414652.32415139	-1.54506	0.000192752	chr1.13289029.13289529	chr1.59632961.59634163	1.84169	0.00102526	chr1.30625161.30625661	chr1.52717975.52718736	-1.99391	8.84448e-05	chr1.23231026.23231526
chr15.76722061.76723203	1.50945	0.00528078	chr11.68801070.68801570	chr15.33038060.33038755	-1.89867	0.00414636	chr10.114508863.114509363	chr1.54837820.54838848	1.40512	0.00797866	chr1.34751223.34751723	chr1.32443546.32444569	-1.31464	1.86337e-05	chr1.13362214.13362714	chr1.59635026.59635768	1.71296	0.00911047	chr1.30625495.30625995	chr1.53079835.53080264	-2.35908	0.00376018	chr1.23231271.23231771
chr15.77036718.77038115	1.87174	0.00473643	chr11.68801353.68801853	chr15.40832378.40833144	-1.89065	0.00740684	chr10.114509121.114509621	chr1.54877407.54878163	1.91033	7.12561e-06	chr1.34751461.34751961	chr1.32472364.32472793	-1.31838	0.00734915	chr1.13362527.13363027	chr1.59895207.59896068	1.70817	0.00123602	chr1.30632450.30632950	chr1.53194362.53195627	-1.94368	0.000877264	chr1.23231545.23232045
chr15.77979283.77980151	1.52491	0.00693177	chr11.69059003.69059503	chr15.42375898.42376984	-1.93564	0.000677081	chr10.116364729.116365229	chr1.55605846.55607073	1.61149	0.000463175	chr1.34768822.34769322	chr1.32476608.32477637	-1.21873	0.00248849	chr1.13738356.13738856	chr1.59968622.59969255	2.08835	0.00243402	chr1.30632704.30633204	chr1.53281574.53282278	-2.74227	1.07077e-05	chr1.23255910.23256410
chr15.78085448.78086301	2.19375	0.00166608	chr11.69059366.69059866	chr15.42708108.42708790	-1.76241	0.00611133	chr10.121205827.121206327	chr1.55643974.55644546	2.33383	8.22169e-05	chr1.34769101.34769601	chr1.32533199.32534166	-1.56706	0.00101594	chr1.13738793.13739293	chr1.60503449.60504044	1.86277	0.000912971	chr1.30632987.30633487	chr1.53739911.53741322	-1.91188	0.000910975	chr1.23256485.23256985
chr15.78203831.78204776	1.91679	0.00827255	chr11.69059839.69060339	chr15.45453615.45454331	-1.70563	0.00834	chr10.121206171.121206671	chr1.55848517.55849497	2.39705	3.10143e-10	chr1.34783756.34784256	chr1.32537302.32537764	-1.47093	0.00924213	chr1.13864106.13864606	chr1.60518882.60519126	2.22942	0.00388183	chr1.30649537.30650037	chr1.53784300.53785786	-1.59462	0.000897326	chr1.23256608.23257108
chr15.79803930.79805153	1.57698	0.00684564	chr11.69098553.69099053	chr15.47485511.47486376	-1.82442	0.00896754	chr11.7826843.7827343	chr1.55849885.55850472	1.7131	0.0076145	chr1.34783924.34784424	chr1.32552561.32553141	-1.54315	0.00114036	chr1.13864410.13864910	chr1.60520917.60521660	2.34954	6.99528e-05	chr1.30649743.30650243	chr1.54074241.54075165	-2.06727	0.000255163	chr1.23382333.23382833
chr15.80091069.80092033	1.85816	0.00369925	chr11.69757992.69758492	chr15.51757975.51758817	-1.97564	0.000553582	chr11.7827094.7827594	chr1.57217429.57218365	2.45738	5.05004e-09	chr1.34784153.34784653	chr1.32598656.32599630	-1.29197	0.00117797	chr1.13864838.13865338	chr1.60902268.60903228	1.65647	0.00189878	chr1.30650274.30650774	chr1.54128592.54129427	-2.61925	7.38298e-08	chr1.23382641.23383141
chr15.81016354.81017295	2.03359	0.00759269	chr11.69758476.69758976	chr15.57820574.57821420	-1.90601	0.00484675	chr11.7827345.7827845	chr1.57224124.57225422	1.52284	9.84206e-06	chr1.34784622.34785122	chr1.32611649.32612453	-1.57615	0.00148789	chr1.13979303.13979803	chr1.61017260.61017666	2.31309	0.00334543	chr1.32087378.32087878	chr1.54867361.54868521	-2.12549	0.000100369	chr1.23382939.23383439
chr15.83432371.83433348	2.02101	0.00845901	chr11.69758826.69759326	chr15.68071001.68072134	-1.9909	0.00184026	chr11.8975457.8975957	chr1.57321255.57321806	1.82383	0.00293982	chr1.34793048.34793548	chr1.32625808.32626728	-1.44876	6.62991e-06	chr1.13992585.13993085	chr1.61130475.61131488	1.91447	0.00039193	chr1.32087621.32088121	chr1.55160950.55161874	-2.48652	1.64586e-06	chr1.23383084.23383584
chr15.83901769.83902598	2.12604	0.00161942	chr11.69759279.69759779	chr16.15723454.15724489	-1.98171	0.00137213	chr11.8975768.8976268	chr1.57413071.57414026	2.42941	1.27241e-06	chr1.34793481.34793981	chr1.32632400.32633319	-1.47696	0.00011826	chr1.13992849.13993349	chr1.61587404.61588493	2.00378	5.30906e-05	chr1.32087904.32088404	chr1.55201415.55202744	-1.65009	0.00471405	chr1.23433582.23434082
chr15.87579532.87580388	1.86572	0.00335447	chr11.69802323.69802823	chr16.15955870.15957084	-1.72317	0.00993684	chr11.9568250.9568750	chr1.57445612.57446248	1.91348	0.000591231	chr1.34793721.34794221	chr1.32638834.32639984	-1.49077	4.95622e-06	chr1.13997894.13998394	chr1.62009978.62010800	1.74853	0.00429137	chr1.32088255.32088755	chr1.55205839.55206401	-2.47741	3.8177e-05	chr1.23750823.23751323
chr15.89453106.89454792	1.47384	0.00845901	chr11.69802706.69803206	chr16.26439824.26440381	-1.8437	0.00528914	chr11.9568552.9569052	chr1.57497314.57498225	1.54542	0.000696368	chr1.34793946.34794446	chr1.32786619.32787892	-1.54404	1.2777e-05	chr1.13998187.13998687	chr1.62197111.62197946	2.23561	5.86772e-05	chr1.32316404.32316904	chr1.55224028.55224550	-1.91684	0.00396921	chr1.23751072.23751572
chr15.90806463.90807370	2.12015	0.00536437	chr11.70653612.70654112	chr16.45890448.45891255	-1.66864	0.00219639	chr11.10872199.10872699	chr1.57512392.57513312	1.17147	0.00203985	chr1.34825935.34826435	chr1.32830258.32831466	-1.28792	0.00059932	chr1.14074793.14075293	chr1.62254883.62255252	2.17244	0.00231385	chr1.32316869.32317369	chr1.55225062.55225869	-3.12344	1.99263e-07	chr1.24211944.24212444
chr15.93510634.93511419	1.73308	0.00667125	chr11.70653825.70654325	chr16.47025815.47026430	-1.75609	0.00202263	chr11.13112430.13112930	chr1.57826147.57826727	2.46514	2.32285e-09	chr1.34826144.34826644	chr1.32871722.32873394	-1.25083	0.000334898	chr1.14074939.14075439	chr1.62267770.62268170	1.82639	0.00989608	chr1.32339054.32339554	chr1.55399757.55400370	-2.04923	0.00255989	chr1.24229330.24229830
chr15.98286112.98287265	2.35192	0.000788821	chr11.70654367.70654867	chr16.47487994.47489077	-1.67796	0.00559966	chr11.13112779.13113279	chr1.57851870.57852379	2.16403	2.92561e-05	chr1.34983771.34984271	chr1.32992303.32992778	-1.55833	0.00637219	chr1.14075181.14075681	chr1.62328812.62329279	2.0447	0.00419363	chr1.32397263.32397763	chr1.55453894.55454765	-2.01258	9.35784e-05	chr1.24230307.24230807
chr15.99125826.99126945	1.93953	0.000851599	chr11.70654817.70655317	chr16.47791223.47791962	-2.13515	0.000582823	chr11.16001897.16002397	chr1.57911516.57912636	1.92898	4.95591e-06	chr1.34987836.34988336	chr1.33042017.33042996	-1.57308	0.000687708	chr1.14100404.14100904	chr1.62454138.62454675	2.22611	0.000140929	chr1.32397493.32397993	chr1.55489219.55489808	-2.95373	1.45572e-06	chr1.24244877.24245377
chr15.100806264.100807423	2.51829	0.000351288	chr11.70655119.70655619	chr16.47875099.47875673	-1.80589	0.00352736	chr11.16989382.16989882	chr1.58046574.58047495	2.81791	1.83641e-17	chr1.34988121.34988621	chr1.33061689.33062589	-1.49807	0.00050626	chr1.14100728.14101228	chr1.62573571.62574371	1.94372	0.00126691	chr1.32397760.32398260	chr1.55500907.55501599	-1.64024	0.00341665	chr1.24245641.24246141
chr16.5733143.5734104	1.92532	0.00501816	chr11.70843789.70844289	chr16.48536912.48537876	-1.76144	0.00735517	chr11.16989813.16990313	chr1.58056280.58057659	1.0871	0.00293402	chr1.34988416.34988916	chr1.33127813.33128833	-1.47837	0.00219422	chr1.14176637.14177137	chr1.63578740.63579755	1.9757	0.000101938	chr1.32397921.32398421	chr1.55748053.55748978	-1.98714	0.000148916	chr1.24245916.24246416
chr16.17833082.17834839	1.33965	0.00998655	chr11.70844014.70844514	chr16.50717211.50718098	-1.55537	0.0070587	chr11.17305858.17306358	chr1.58078672.58079233	2.78594	1.58181e-08	chr1.35180686.35181186	chr1.33278748.33279188	-1.51415	0.00281764	chr1.14180226.14180726	chr1.63962687.63963153	2.39794	0.00167122	chr1.32434219.32434719	chr1.55866417.55867090	-2.2053	0.00384338	chr1.24428282.24428782
chr16.23652645.23653799	1.84694	0.00736858	chr11.70844443.70844943	chr16.55259533.55260514	-1.69065	0.00604582	chr11.17306081.17306581	chr1.58090090.58090963	1.69159	0.000100063	chr1.35180916.35181416	chr1.33454108.33455195	-1.19254	0.00918808	chr1.14234083.14234583	chr1.64366375.64367957	1.51462	0.00719911	chr1.32434459.32434959	chr1.57218609.57219377	-3.0398	2.29366e-09	chr1.24705942.24706442
chr16.24058705.24059858	1.92057	0.00570981	chr11.70844722.70845222	chr16.55321602.55322621	-1.58154	0.00557887	chr11.17306369.17306869	chr1.58092084.58092800	2.05832	0.000114407	chr1.35181154.35181654	chr1.33548734.33549620	-1.38769	0.00534855	chr1.14263471.14263971	chr1.64670164.64670632	1.96682	0.00211613	chr1.32434766.32435266	chr1.57243289.57244328	-3.02103	4.62781e-10	chr1.24706148.24706648
chr16.27317744.27318590	2.31628	0.00176719	chr11.70844903.70845403	chr16.56594714.56595429	-1.6025	0.00896889	chr11.20849200.20849700	chr1.58144155.58145310	1.06729	0.00289109	chr1.35216081.35216581	chr1.33593518.33594392	-1.47318	0.0001589	chr1.14263838.14264338	chr1.66148252.66149439	1.79126	0.00133048	chr1.32568164.32568664	chr1.57266727.57267285	-2.66444	0.000124466	chr1.24869653.24870153
chr16.28685974.28686636	2.27096	0.00118982	chr11.70845082.70845582	chr16.57359089.57360063	-1.60198	0.00232884	chr11.20849599.20850099	chr1.58196856.58197717	1.59568	0.000943495	chr1.35216347.35216847	chr1.33647075.33648015	-1.18612	0.000229569	chr1.14264221.14264721	chr1.66282830.66283411	2.04664	0.00302389	chr1.32568438.32568938	chr1.57387788.57388316	-2.53242	7.36483e-07	chr1.24869803.24870303
chr16.30318323.30319162	2.54791	0.000135264	chr11.70845194.70845694	chr16.57412606.57413395	-1.67979	0.00443543	chr11.22551826.22552326	chr1.58287892.58288737	2.3285	2.868e-07	chr1.35234579.35235079	chr1.33770608.33771435	-1.28284	0.00978677	chr1.14484443.14484943	chr1.66555738.66556364	2.39318	0.000184902	chr1.32568767.32569267	chr1.57400308.57401307	-1.59958	0.00932024	chr1.25542814.25543314
chr16.35104391.35105054	2.27401	0.00667125	chr11.71819780.71820280	chr16.57490696.57491087	-1.83644	0.00625762	chr11.22552209.22552709	chr1.58341356.58342234	1.53601	0.00343889	chr1.35362323.35362823	chr1.34186022.34186459	-1.20573	0.0017231	chr1.14584889.14585389	chr1.66556579.66557009	1.90786	0.00485397	chr1.32649770.32650270	chr1.57861744.57862547	-1.96068	0.000412357	chr1.25543080.25543580
chr16.60075883.60077077	2.56638	0.000161387	chr11.72132976.72133476	chr16.57491792.57492320	-2.3287	0.000559074	chr11.22889117.22889617	chr1.58723810.58724716	1.41853	0.00558066	chr1.35362783.35363283	chr1.34192198.34192623	-1.02257	0.00578664	chr1.14585084.14585584	chr1.67076428.67077461	2.06553	0.00055199	chr1.32865925.32866425	chr1.58029379.58030989	-2.16308	1.83406e-05	chr1.25543218.25543718
chr16.64987679.64988538	1.91907	0.00617498	chr11.76469477.76469977	chr16.58487151.58488501	-1.62723	0.00715125	chr11.24043974.24044474	chr1.58745595.58746334	2.23512	8.24887e-05	chr1.35393677.35394177	chr1.36633796.36634597	-1.43432	0.0058549	chr1.14585335.14585835	chr1.67841501.67842431	1.6969	0.00518692	chr1.32866153.32866653	chr1.58482617.58483394	-1.9554	0.00541351	chr1.25685192.25685692
chr16.73149947.73150600	2.41333	0.00076588	chr11.76469755.76470255	chr16.62128767.62129858	-1.53734	0.00896889	chr11.24757968.24758468	chr1.59179522.59180019	3.45556	7.19202e-11	chr1.35394121.35394621	chr1.37350663.37351605	-1.14526	0.00367669	chr1.15179642.15180142	chr1.68652006.68652740	2.02063	0.00132405	chr1.32919118.32919618	chr1.58545848.58546272	-2.31452	0.00537054	chr1.25685453.25685953
chr16.90467712.90469128	2.15543	0.000993354	chr11.76469987.76470487	chr16.62182738.62183565	-1.57003	0.0082278	chr11.24758150.24758650	chr1.59215139.59216355	1.33425	0.00233437	chr1.35415614.35416114	chr1.40222068.40223217	-1.15833	0.0087671	chr1.15180039.15180539	chr1.68969574.68970024	2.34236	0.000890576	chr1.32919493.32919993	chr1.58712495.58713851	-2.09715	0.000148631	chr1.25686084.25686584
chr16.94826969.94827685	2.14112	0.000615175	chr11.76529271.76529771	chr16.62407328.62408545	-1.4314	0.00940345	chr11.26137954.26138454	chr1.59256519.59257649	1.62098	1.25818e-05	chr1.35415844.35416344	chr1.40313829.40314641	-1.4441	7.97029e-06	chr1.15293410.15293910	chr1.69512430.69513390	1.86465	0.000645892	chr1.32919705.32920205	chr1.59037683.59038159	-2.53174	0.00107133	chr1.25697606.25698106
chr16.96401655.96402877	1.92474	0.00779147	chr11.76529606.76530106	chr16.62449684.62450476	-2.09239	0.00388034	chr11.40647183.40647683	chr1.59271767.59272251	1.7671	0.00435553	chr1.35416023.35416523	chr1.40898164.40898975	-1.36908	0.00246254	chr1.15293652.15294152	chr1.69751230.69752252	1.86167	0.00390388	chr1.32919877.32920377	chr1.59220343.59220898	-2.00202	0.00359983	chr1.25824501.25825001
chr17.10251175.10251963	1.95771	0.00996314	chr11.77461838.77462338	chr16.62963730.62964954	-2.23841	9.14954e-06	chr11.42857653.42858153	chr1.59312071.59312583	1.77039	0.00682464	chr1.35416228.35416728	chr1.41060190.41060622	-1.4445	0.00472767	chr1.15293820.15294320	chr1.70052696.70053701	1.59083	0.00617466	chr1.33245887.33246387	chr1.59326845.59327621	-3.18513	1.4649e-08	chr1.25824652.25825152
chr17.25397890.25398962	2.09336	0.00702099	chr11.77462104.77462604	chr16.70192956.70193913	-2.09393	0.00333997	chr11.43189754.43190254	chr1.59415525.59416498	1.46115	0.00312515	chr1.35416409.35416909	chr1.41282453.41283134	-1.31977	0.00164278	chr1.15294209.15294709	chr1.70420118.70420921	1.91104	0.000449263	chr1.33246170.33246670	chr1.59426888.59427650	-1.78303	0.0033448	chr1.25846004.25846504
chr17.25837011.25837381	1.67286	0.00699969	chr11.77462310.77462810	chr16.82564261.82564975	-1.48744	0.00884711	chr11.43190100.43190600	chr1.59488848.59489540	1.09116	0.00733799	chr1.35495919.35496419	chr1.41422432.41423023	-1.29431	0.00403593	chr1.15357983.15358483	chr1.70591829.70592501	2.0222	0.00339691	chr1.33350226.33350726	chr1.59448884.59449935	-2.64491	1.26739e-06	chr1.26329928.26330428
chr17.26650275.26651255	1.71996	0.00528914	chr11.77462708.77463208	chr16.83110805.83111950	-1.447	0.00965493	chr11.44923062.44923562	chr1.59733974.59734760	2.11306	9.63021e-05	chr1.35624529.35625029	chr1.41437114.41437805	-1.24479	0.00164963	chr1.15358397.15358897	chr1.70684236.70685504	1.63749	0.00169593	chr1.33350747.33351247	chr1.59463929.59464347	-2.48462	0.000304523	chr1.26330168.26330668
chr17.28745723.28746442	1.83458	0.00478227	chr11.78496770.78497270	chr16.84681770.84682550	-1.7614	0.00587947	chr11.44923173.44923673	chr1.59895207.59896068	1.33698	0.00641158	chr1.35624932.35625432	chr1.41670199.41671204	-1.09494	0.00933523	chr1.15423342.15423842	chr1.70720028.70720665	2.05068	0.00497795	chr1.33906179.33906679	chr1.59465030.59466174	-2.47682	3.61739e-06	chr1.26909655.26910155
chr17.30539117.30539692	2.08892	0.00581842	chr11.78496949.78497449	chr16.87188579.87189443	-1.9525	0.00441554	chr11.45446211.45446711	chr1.60008651.60009071	2.46152	3.81071e-05	chr1.35681943.35682443	chr1.41825057.41825666	-1.54543	0.00116852	chr1.15423552.15424052	chr1.70771963.70773025	2.08358	0.000762382	chr1.33940310.33940810	chr1.59481520.59483462	-1.57281	0.000565634	chr1.26909899.26910399
chr17.46932811.46934576	1.39073	0.0099646	chr11.78497170.78497670	chr16.87949334.87950351	-1.55152	0.00699969	chr11.45446465.45446965	chr1.60033361.60033793	2.31589	5.46648e-05	chr1.35682046.35682546	chr1.41870778.41871449	-1.36436	0.00357127	chr1.15423875.15424375	chr1.70785763.70786516	2.17926	5.57968e-05	chr1.33944868.33945368	chr1.59515917.59517167	-1.44183	0.00659253	chr1.26910250.26910750
chr17.48057025.48058428	1.94776	0.00699969	chr11.78497553.78498053	chr17.53250880.53251497	-1.96302	0.00952088	chr11.90538567.90539067	chr1.60297017.60297734	2.96673	9.03188e-10	chr1.35682343.35682843	chr1.41885085.41886207	-1.36805	0.000227719	chr1.15424255.15424755	chr1.70790700.70791072	2.67876	0.000279364	chr1.33945107.33945607	chr1.60667786.60668777	-1.87266	7.58017e-05	chr1.27234975.27235475
chr17.56145375.56146740	2.09654	0.00291296	chr11.78497840.78498340	chr17.55043020.55043802	-1.9163	0.00850016	chr11.90538840.90539340	chr1.60604393.60605139	1.51483	0.00440979	chr1.35682635.35683135	chr1.41905584.41906666	-1.37585	0.00302132	chr1.16120540.16121040	chr1.70799072.70799868	1.87768	0.00113436	chr1.33989399.33989899	chr1.60764994.60765980	-1.63589	0.006427	chr1.27235259.27235759
chr17.77033250.77033859	2.41063	0.00152679	chr11.79992333.79992833	chr17.75707446.75708541	-1.84983	0.00199445	chr12.9292243.9292743	chr1.60825669.60826299	1.55927	0.00494435	chr1.35685593.35686093	chr1.42096525.42096870	-1.65493	0.00159383	chr1.16224337.16224837	chr1.70803406.70803902	2.32428	0.000219741	chr1.33989654.33990154	chr1.60825669.60826299	-2.16522	0.0012299	chr1.27235636.27236136
chr17.79334554.79335134	2.20256	0.00371125	chr11.79992779.79993279	chr17.80126059.80126771	-1.79954	0.00453738	chr12.9292583.9293083	chr1.60902268.60903228	2.4734	1.25973e-10	chr1.35691318.35691818	chr1.42096928.42097448	-1.30863	0.0033029	chr1.16224765.16225265	chr1.70851656.70852689	2.00037	0.000140802	chr1.33989871.33990371	chr1.60850887.60851865	-1.51462	0.0050133	chr1.28047345.28047845
chr17.81044250.81045004	2.07515	0.00827255	chr11.79993012.79993512	chr17.94225920.94226672	-1.92436	0.000380449	chr12.9293127.9293627	chr1.61090776.61091457	2.19329	0.0001069	chr1.35849516.35850016	chr1.42099130.42099924	-1.30036	0.0048813	chr1.16225086.16225586	chr1.70897322.70897954	1.85059	0.00433553	chr1.34096914.34097414	chr1.61040358.61041131	-1.63317	0.00465671	chr1.28047837.28048337
chr17.83221014.83221740	2.10888	0.0047055	chr11.80300555.80301055	chr18.6742514.6742913	-2.0634	0.00371275	chr12.10571590.10572090	chr1.61130475.61131488	1.5459	0.00428621	chr1.35849741.35850241	chr1.42387999.42389284	-1.1074	0.00818163	chr1.16225324.16225824	chr1.71030650.71031707	2.04194	0.000360919	chr1.34097124.34097624	chr1.61073513.61074767	-2.95049	1.04441e-09	chr1.28047947.28048447
chr17.84350909.84352097	1.95973	0.00712633	chr11.80300864.80301364	chr18.7047639.7048567	-1.83806	0.00163623	chr12.10571836.10572336	chr1.61163571.61164712	1.53131	0.00220997	chr1.35849974.35850474	chr1.42406845.42407955	-1.19253	0.0020383	chr1.16253534.16254034	chr1.71097071.71097746	1.85461	0.00445226	chr1.34097315.34097815	chr1.61257227.61258192	-3.27147	3.25565e-11	chr1.28836160.28836660
chr17.86460535.86461379	1.88342	0.00795274	chr11.80301356.80301856	chr18.8404506.8405229	-1.71604	0.00202263	chr12.10572209.10572709	chr1.61221005.61221608	1.68677	0.00277512	chr1.35850106.35850606	chr1.42427451.42428487	-1.1593	0.00128539	chr1.16253785.16254285	chr1.71285792.71286435	2.22175	0.000139092	chr1.34097566.34098066	chr1.61302456.61303273	-3.47691	4.07891e-12	chr1.30920438.30920938
chr17.86978485.86979749	1.77448	0.00945956	chr11.80301633.80302133	chr18.9024590.9025931	-1.66366	0.00620509	chr12.10572493.10572993	chr1.61315898.61317143	2.09576	9.00921e-07	chr1.35934782.35935282	chr1.42569404.42570158	-1.40182	0.000525809	chr1.16372107.16372607	chr1.71375839.71376610	2.03953	0.00059188	chr1.34229654.34230154	chr1.61348857.61349481	-2.51866	0.000836617	chr1.30920771.30921271
chr17.87334984.87335837	1.58521	0.00913138	chr11.80301972.80302472	chr18.11230583.11230897	-1.89455	0.00967033	chr12.12807728.12808228	chr1.61631186.61632206	2.30386	1.30435e-06	chr1.35934987.35935487	chr1.42591358.42592311	-1.07944	0.00741946	chr1.16374908.16375408	chr1.71507235.71507761	2.34622	1.2481e-05	chr1.34803060.34803560	chr1.61925600.61925988	-1.92374	0.00910189	chr1.30920999.30921499
chr18.32340048.32341057	2.03906	0.0011767	chr11.80476545.80477045	chr18.11420922.11422004	-1.70613	0.0027422	chr12.12808073.12808573	chr1.61879373.61880316	1.63572	0.000924793	chr1.35935244.35935744	chr1.42667439.42668253	-1.4166	0.00858384	chr1.16435415.16435915	chr1.72165636.72166463	1.86754	0.00174598	chr1.35180686.35181186	chr1.62678697.62679309	-1.99154	0.0051796	chr1.30936450.30936950
chr18.33573108.33573999	1.74227	0.00683876	chr11.80476682.80477182	chr18.15078371.15079122	-1.41784	0.00987195	chr12.13497193.13497693	chr1.62749573.62750291	1.44121	0.00639706	chr1.35935693.35936193	chr1.42727451.42728444	-1.08399	0.00603566	chr1.16435831.16436331	chr1.72285687.72285913	2.15255	0.000757282	chr1.35180916.35181416	chr1.62717018.62717598	-2.34534	4.42323e-05	chr1.30948844.30949344
chr18.35548403.35549078	2.04992	0.00431816	chr11.80477172.80477672	chr18.15128246.15129164	-1.65929	0.00134679	chr12.13825547.13826047	chr1.62859213.62860200	1.88818	0.00012774	chr1.35945266.35945766	chr1.42875154.42875748	-1.52153	0.000118461	chr1.16676452.16676952	chr1.72316152.72317005	1.95393	0.000158248	chr1.35181154.35181654	chr1.62717724.62718737	-2.98569	2.18543e-10	chr1.30949058.30949558
chr18.42737300.42737796	2.07018	0.00855222	chr11.80518167.80518667	chr18.15725196.15726089	-1.73317	0.00562336	chr12.13825844.13826344	chr1.62884879.62885621	1.55642	0.00517931	chr1.35945508.35946008	chr1.42982288.42982946	-1.58498	0.00181119	chr1.16676904.16677404	chr1.72326340.72327118	2.47864	2.99548e-05	chr1.35322994.35323494	chr1.62743048.62744023	-2.17531	6.03556e-06	chr1.30949211.30949711
chr18.42853670.42854337	2.50922	0.000796788	chr11.80518504.80519004	chr18.16258124.16258782	-1.60069	0.00407774	chr12.13939389.13939889	chr1.62951419.62951780	1.77948	0.00195189	chr1.35945746.35946246	chr1.43051889.43052394	-1.20965	0.00634053	chr1.16868476.16868976	chr1.72432997.72434229	1.5257	0.00429163	chr1.35323298.35323798	chr1.63050038.63050549	-2.26744	0.000302007	chr1.30949561.30950061
chr18.46976301.46977255	2.03215	0.00484675	chr11.80518908.80519408	chr18.16670820.16671599	-1.71709	0.00165939	chr12.24893682.24894182	chr1.63239674.63240129	2.57706	4.2997e-05	chr1.35957579.35958079	chr1.43137272.43137881	-1.43603	2.2718e-05	chr1.17008992.17009492	chr1.72468037.72469127	1.50012	0.00808596	chr1.35400243.35400743	chr1.63457704.63458678	-1.64287	0.00909454	chr1.30949861.30950361
chr18.53158402.53159442	1.87646	0.00924621	chr11.80519059.80519559	chr18.20152311.20152804	-2.04747	0.00733302	chr12.24893992.24894492	chr1.63369053.63369866	2.37968	1.32164e-06	chr1.35957936.35958436	chr1.43199229.43200333	-1.26996	0.000145574	chr1.17009212.17009712	chr1.72481471.72482970	1.50087	0.00331005	chr1.35400584.35401084	chr1.63458836.63459702	-2.54343	1.49068e-06	chr1.30950063.30950563
chr18.60869865.60870695	2.57463	0.000315594	chr11.80519161.80519661	chr18.20774901.20775535	-1.54574	0.00998655	chr12.35824429.35824929	chr1.63395438.63395915	2.12808	0.000885981	chr1.36172917.36173417	chr1.43313945.43314451	-1.29125	0.00247423	chr1.17009585.17010085	chr1.72533318.72533780	1.89789	0.00050028	chr1.35400833.35401333	chr1.63819465.63821078	-1.33823	0.00588167	chr1.31175349.31175849
chr18.61122517.61123126	2.18758	0.00375983	chr11.80519265.80519765	chr18.21735863.21736713	-1.69594	0.00843808	chr12.35824687.35825187	chr1.63478905.63479822	1.37137	0.00145573	chr1.36173352.36173852	chr1.43358198.43358687	-1.80708	0.0011363	chr1.17009912.17010412	chr1.72574035.72574445	1.64291	0.00357478	chr1.35495919.35496419	chr1.63934334.63935337	-1.83924	0.00182313	chr1.31233209.31233709
chr18.61317107.61317843	1.86234	0.00446308	chr11.81188807.81189307	chr18.26895102.26896005	-1.47655	0.00945682	chr12.35853155.35853655	chr1.63486618.63487433	2.123	2.23137e-05	chr1.36173744.36174244	chr1.43583392.43584181	-1.18971	0.00387049	chr1.17116698.17117198	chr1.72577253.72577973	1.83405	0.000138349	chr1.35707083.35707583	chr1.63994171.63995633	-2.19775	1.2223e-06	chr1.31233541.31234041
chr18.61484355.61484963	1.97934	0.00627166	chr11.81189044.81189544	chr18.28393735.28394362	-1.79462	0.00821217	chr12.35853588.35854088	chr1.63493049.63493722	1.90045	0.000524084	chr1.36254555.36255055	chr1.43615633.43616483	-1.44861	0.00414357	chr1.17117214.17117714	chr1.72611830.72612913	1.75937	0.00142819	chr1.35707327.35707827	chr1.64020573.64021561	-2.01891	1.69035e-05	chr1.33042045.33042545
chr18.61660700.61661661	1.55632	0.00699969	chr11.81189442.81189942	chr18.29327304.29327813	-1.63328	0.00989086	chr12.37521664.37522164	chr1.63534224.63534814	1.7302	0.00101116	chr1.36254790.36255290	chr1.43677466.43677938	-1.40176	0.00560467	chr1.17449225.17449725	chr1.73105537.73106347	1.77169	0.00667286	chr1.35713787.35714287	chr1.64032434.64033316	-3.04929	1.06214e-10	chr1.33042392.33042892
chr18.61925604.61926565	1.97005	0.000851599	chr11.81189702.81190202	chr18.30121331.30121982	-2.15923	0.000584615	chr12.37521971.37522471	chr1.63539908.63540736	1.9787	6.81221e-05	chr1.36254969.36255469	chr1.43729989.43731192	-1.4174	0.00200652	chr1.17892225.17892725	chr1.73547553.73548551	1.65188	0.00117069	chr1.35714255.35714755	chr1.64078728.64079267	-2.52135	4.77975e-05	chr1.33207748.33208248
chr18.65634305.65635167	1.58242	0.00718988	chr11.84067454.84067954	chr18.46621134.46622134	-1.76981	0.00667858	chr12.39289349.39289849	chr1.63628160.63628593	2.66264	1.11626e-07	chr1.36304752.36305252	chr1.43871105.43872125	-1.13411	0.000766445	chr1.17892564.17893064	chr1.73724070.73725405	2.15067	7.47639e-06	chr1.35714488.35714988	chr1.64189353.64189957	-2.52792	8.4735e-05	chr1.33214349.33214849
chr18.67098171.67099018	2.15361	0.00557887	chr11.84067684.84068184	chr18.53692174.53692688	-1.81548	0.0082278	chr12.39289617.39290117	chr1.64066513.64067625	1.1165	0.00133633	chr1.36523278.36523778	chr1.44166652.44167642	-1.48135	8.13618e-05	chr1.18029945.18030445	chr1.74000397.74000997	2.10102	0.000745823	chr1.35849516.35850016	chr1.64345830.64346567	-2.24795	0.000524757	chr1.33214725.33215225
chr18.70912890.70913685	2.51837	0.000207475	chr11.84067855.84068355	chr18.57391806.57392620	-1.61545	0.00610229	chr12.39974180.39974680	chr1.64226014.64226867	1.56868	0.00136248	chr1.36523481.36523981	chr1.44214487.44215266	-1.58453	6.1207e-06	chr1.18030169.18030669	chr1.74008190.74009036	2.34489	1.03052e-06	chr1.35849741.35850241	chr1.64620094.64620642	-2.14971	0.00387661	chr1.33966859.33967359
chr18.75244582.75245712	1.95935	0.00441634	chr11.84068120.84068620	chr18.57533151.57534504	-1.52842	0.00512578	chr12.40231495.40231995	chr1.64284577.64285458	1.7098	0.00355913	chr1.36611697.36612197	chr1.44242152.44242980	-1.40676	0.00180547	chr1.18030461.18030961	chr1.74088608.74089304	2.25652	8.36045e-05	chr1.35849974.35850474	chr1.64645482.64646287	-2.19868	0.000208806	chr1.33967153.33967653
chr18.75654663.75655450	1.79257	0.00827255	chr11.84068373.84068873	chr18.62853747.62854800	-1.44089	0.00937249	chr12.40231954.40232454	chr1.64341465.64341983	1.85603	0.00377003	chr1.36744087.36744587	chr1.44452092.44452879	-1.54437	0.00177344	chr1.18041271.18041771	chr1.74132030.74132373	1.88572	0.0033445	chr1.35850106.35850606	chr1.64672396.64672927	-2.14161	0.00423902	chr1.34016627.34017127
chr18.76922862.76923613	2.30252	0.00492769	chr11.86920099.86920599	chr18.62885253.62886167	-1.64608	0.00453738	chr12.40232202.40232702	chr1.64361204.64362623	1.30735	0.00476615	chr1.36744314.36744814	chr1.44458741.44459908	-1.31804	0.0008882	chr1.18041545.18042045	chr1.74594131.74594930	1.97561	0.00201022	chr1.35857004.35857504	chr1.64737293.64738189	-2.58081	1.15041e-08	chr1.34150575.34151075
chr18.77241028.77241950	1.85281	0.00891138	chr11.86920399.86920899	chr18.72303822.72304459	-2.12478	0.001346	chr12.41563319.41563819	chr1.64408843.64409925	1.45267	0.000444425	chr1.36744534.36745034	chr1.44551288.44552905	-1.08963	0.000664739	chr1.18043918.18044418	chr1.74697266.74697825	2.43527	0.000332619	chr1.35857315.35857815	chr1.64757278.64757771	-2.25973	0.00126332	chr1.34150704.34151204
chr18.79181317.79181994	2.18484	0.00251087	chr11.87571089.87571589	chr18.73068796.73069308	-2.04492	0.00134679	chr12.41563444.41563944	chr1.64419110.64420680	2.32927	6.30596e-08	chr1.36860229.36860729	chr1.44629491.44629882	-1.45908	0.00299979	chr1.18129647.18130147	chr1.75277248.75278706	1.42518	0.00775051	chr1.35913494.35913994	chr1.64779481.64780446	-2.34045	2.57753e-05	chr1.34154889.34155389
chr19.5487753.5488659	1.71784	0.0067948	chr11.87571334.87571834	chr18.73220256.73221031	-2.02993	0.00103791	chr12.41620821.41621321	chr1.64492197.64493006	4.1657	2.00129e-19	chr1.36860502.36861002	chr1.44663754.44664746	-1.32	5.75474e-05	chr1.18129924.18130424	chr1.75413494.75414267	1.53334	0.00676399	chr1.35913668.35914168	chr1.64795036.64795683	-2.43486	8.47614e-06	chr1.34155171.34155671
chr19.6057427.6058243	1.57506	0.00868656	chr11.87571571.87572071	chr18.85870922.85871708	-2.09712	0.00477468	chr12.41621311.41621811	chr1.65314620.65315213	1.7402	0.00147089	chr1.36860845.36861345	chr1.44700002.44701070	-1.24512	0.00139445	chr1.18336934.18337434	chr1.75486441.75488278	1.35384	0.00401135	chr1.35914041.35914541	chr1.64853601.64854406	-2.60403	6.28781e-07	chr1.34156150.34156650
chr19.6140440.6141741	1.3701	0.00915995	chr11.87577532.87578032	chr18.86675079.86675619	-1.57739	0.00687078	chr12.41621721.41622221	chr1.66343530.66343860	2.36115	0.000171263	chr1.36921410.36921910	chr1.44720891.44722413	-1.19831	0.00213441	chr1.18337337.18337837	chr1.75565116.75566290	1.82768	0.0015415	chr1.36139335.36139835	chr1.64975300.64976172	-2.25576	0.000801785	chr1.34165848.34166348
chr19.6400891.6401895	1.89797	0.0061784	chr11.87577837.87578337	chr18.86692562.86693294	-1.69205	0.00711382	chr12.41877208.41877708	chr1.66361574.66362108	1.4022	0.00553591	chr1.36921539.36922039	chr1.44733332.44734032	-1.29735	0.000543141	chr1.18404286.18404786	chr1.75601613.75602433	2.14101	0.000687726	chr1.36172917.36173417	chr1.66637995.66638857	-2.69933	9.12795e-06	chr1.34166029.34166529
chr19.7090343.7092011	1.86797	0.00443543	chr11.87578133.87578633	chr18.88782037.88783046	-1.39994	0.00991909	chr12.41877473.41877973	chr1.66646119.66647193	2.0721	1.4521e-06	chr1.36921858.36922358	chr1.45355696.45357007	-1.51707	6.88757e-06	chr1.18415818.18416318	chr1.75672155.75673110	2.18565	0.000587319	chr1.36173352.36173852	chr1.66643676.66644437	-2.89715	2.77353e-07	chr1.34166250.34166750
chr19.25088890.25089703	1.88634	0.00694428	chr11.87578341.87578841	chr19.17907305.17908206	-1.71437	0.00859669	chr12.41877620.41878120	chr1.67026207.67027252	2.56425	2.46011e-11	chr1.37076854.37077354	chr1.45438069.45439156	-1.77725	2.63999e-07	chr1.18416154.18416654	chr1.76448587.76448984	2.79012	1.357e-05	chr1.36173744.36174244	chr1.66692346.66693284	-2.82618	9.80741e-08	chr1.34167107.34167607
chr19.33133584.33134804	2.18131	0.00272971	chr11.87578677.87579177	chr19.26261341.26262130	-1.72311	0.00791581	chr12.43462227.43462727	chr1.67060663.67061011	1.9049	0.00216152	chr1.37076980.37077480	chr1.45494933.45495590	-1.71571	0.000904874	chr1.18535561.18536061	chr1.77050964.77051486	2.09741	0.0057913	chr1.36758827.36759327	chr1.66777901.66778459	-2.22444	0.000142873	chr1.34167422.34167922
chr19.36263964.36265314	2.25498	8.97609e-05	chr11.87578883.87579383	chr2.12187561.12188070	-1.88505	0.00154509	chr12.43462492.43462992	chr1.67103477.67104368	1.5627	0.000185593	chr1.37077200.37077700	chr1.45755075.45755891	-1.70752	3.20989e-05	chr1.18535882.18536382	chr1.77283980.77284525	2.16287	0.000140025	chr1.36759041.36759541	chr1.66862637.66863632	-2.12189	2.00175e-06	chr1.34189202.34189702
chr19.37246545.37247623	1.78723	0.00635635	chr11.87579110.87579610	chr2.12295096.12295634	-1.83321	0.00305888	chr12.45466900.45467400	chr1.67170143.67171029	2.31618	4.65204e-08	chr1.37077915.37078415	chr1.45780717.45781381	-1.6193	1.01947e-05	chr1.18535996.18536496	chr1.77350740.77351314	2.07018	0.00202341	chr1.36847177.36847677	chr1.66913617.66914658	-2.2399	0.000376554	chr1.34189427.34189927
chr19.40507280.40507730	2.16903	0.00567364	chr11.88489196.88489696	chr2.12923226.12924580	-1.69116	0.00389237	chr12.45467011.45467511	chr1.69046609.69047176	2.57408	7.15177e-09	chr1.37078130.37078630	chr1.46982707.46983739	-1.43168	8.35562e-06	chr1.18536312.18536812	chr1.77873419.77873905	2.07577	0.00596709	chr1.36847343.36847843	chr1.66932417.66933086	-3.52387	2.89483e-09	chr1.34189911.34190411
chr19.45310490.45311973	2.14802	0.000843878	chr11.88489299.88489799	chr2.45356616.45357862	-2.02288	0.00281233	chr12.45467366.45467866	chr1.69145033.69145467	2.3174	2.11469e-05	chr1.37081351.37081851	chr1.47036866.47038103	-1.24345	0.000760317	chr1.18536584.18537084	chr1.78357344.78358337	1.6274	0.00618601	chr1.36890843.36891343	chr1.67223520.67224226	-3.72622	6.85011e-15	chr1.34190107.34190607
chr19.45871419.45872332	2.14982	0.00443543	chr11.88489570.88490070	chr2.45441857.45442654	-1.93457	0.00667125	chr12.46040187.46040687	chr1.69148654.69149259	1.97577	0.000431643	chr1.37081620.37082120	chr1.47050467.47051703	-1.35789	2.2378e-05	chr1.18578480.18578980	chr1.78371445.78372502	2.08714	5.00915e-05	chr1.37076854.37077354	chr1.67286043.67287273	-1.90042	0.00237954	chr1.34664044.34664544
chr19.46044834.46046390	1.37016	0.00735517	chr11.88489889.88490389	chr2.45799994.45800611	-1.98193	0.00300379	chr12.46040506.46041006	chr1.69326773.69327495	2.74083	1.51773e-09	chr1.37097338.37097838	chr1.47076519.47077567	-1.36396	0.00152142	chr1.18578611.18579111	chr1.78730162.78730870	1.85815	0.00231508	chr1.37076980.37077480	chr1.67346531.67347069	-2.50277	0.00182027	chr1.34664545.34665045
chr19.46278092.46278959	2.1989	0.00244044	chr11.88490210.88490710	chr2.46283876.46284752	-1.78584	0.00404081	chr12.47162471.47162971	chr1.70379525.70380612	1.23046	0.00334166	chr1.37182835.37183335	chr1.47093116.47093964	-1.13268	0.00198829	chr1.18578934.18579434	chr1.78935037.78935747	1.5009	0.00846086	chr1.37077200.37077700	chr1.67397493.67398532	-3.34326	2.0495e-14	chr1.34666271.34666771
chr19.46871053.46871563	2.42961	0.000559074	chr11.88541596.88542096	chr2.48186185.48187272	-1.71674	0.00973669	chr12.47162762.47163262	chr1.70851656.70852689	1.17254	0.00894246	chr1.37183076.37183576	chr1.47182967.47184098	-1.37722	0.00253281	chr1.18588745.18589245	chr1.78936953.78937756	2.31623	2.61914e-05	chr1.37348215.37348715	chr1.67605137.67605765	-2.60881	0.000111904	chr1.34690260.34690760
chr19.47491753.47492853	2.52112	8.58718e-05	chr11.88541709.88542209	chr2.48423670.48424875	-1.57143	0.00586884	chr12.47163125.47163625	chr1.70951935.70952665	2.64024	4.20972e-09	chr1.37305663.37306163	chr1.47288353.47289135	-1.74708	0.000827218	chr1.18589036.18589536	chr1.79431897.79433209	1.66371	0.000503975	chr1.37348445.37348945	chr1.67631495.67632330	-2.37244	0.000274167	chr1.34696463.34696963
chr19.56443237.56443924	2.17233	0.00473906	chr11.88541960.88542460	chr2.53573894.53574642	-1.70656	0.00859669	chr12.50169792.50170292	chr1.70996547.70998090	1.52786	2.52262e-05	chr1.37305950.37306450	chr1.47358274.47358891	-1.55478	0.00396353	chr1.18589306.18589806	chr1.79452255.79452739	1.50223	0.00830567	chr1.37348703.37349203	chr1.68795459.68796346	-2.74049	1.18883e-05	chr1.34893712.34894212
chr19.57411158.57412363	1.78252	0.00664664	chr11.94082623.94083123	chr2.53619522.53620193	-1.96476	0.0020756	chr12.50170185.50170685	chr1.71099750.71100344	1.55729	2.00989e-05	chr1.37348215.37348715	chr1.47390494.47391565	-1.75266	3.93601e-05	chr1.18616304.18616804	chr1.79602244.79603065	1.85302	0.00140599	chr1.37392854.37393354	chr1.68828265.68829376	-1.84439	0.00767754	chr1.34893815.34894315
chr2.6440338.6441032	2.17808	0.00407774	chr11.94407720.94408220	chr2.53728682.53729079	-1.71914	0.00694428	chr12.51142771.51143271	chr1.71507235.71507761	1.69126	0.00328744	chr1.37348445.37348945	chr1.47448074.47449400	-1.14707	0.0024754	chr1.18765877.18766377	chr1.79995597.79996278	1.69434	0.00709599	chr1.37393092.37393592	chr1.68832093.68832538	-2.27886	0.00204668	chr1.35469107.35469607
chr2.6619846.6620316	2.13818	0.00815103	chr11.94408004.94408504	chr2.55693025.55693880	-1.52997	0.00273275	chr12.51143106.51143606	chr1.71540285.71541118	1.8374	0.000158182	chr1.37348703.37349203	chr1.47539873.47540661	-1.71581	0.00491392	chr1.18766170.18766670	chr1.80260438.80261339	1.66721	0.00766463	chr1.37393250.37393750	chr1.68955346.68955979	-2.46242	1.94316e-05	chr1.35469298.35469798
chr2.7640690.7641638	2.1093	0.00202263	chr11.95712494.95712994	chr2.80913226.80913985	-1.55209	0.00831677	chr12.51143252.51143752	chr1.71822182.71822772	1.41547	0.00651716	chr1.37358398.37358898	chr1.47546616.47547259	-1.50914	0.000469723	chr1.18766487.18766987	chr1.80483161.80483999	1.9264	0.00140735	chr1.37399039.37399539	chr1.68957246.68957555	-2.14964	0.00309456	chr1.35811021.35811521
chr2.15574572.15575713	1.88934	0.00993684	chr11.95712678.95713178	chr2.90614326.90615528	-1.49875	0.00694428	chr12.51143696.51144196	chr1.71837050.71838498	1.50311	0.000127724	chr1.37358538.37359038	chr1.47641062.47641980	-1.45212	0.000538832	chr1.19032151.19032651	chr1.80519723.80520976	1.64434	0.000929103	chr1.37399350.37399850	chr1.68961143.68962146	-2.08673	7.73847e-05	chr1.35811344.35811844
chr2.17445865.17447079	1.77198	0.00801787	chr11.95713058.95713558	chr2.96508883.96509574	-1.63269	0.00748671	chr12.51143816.51144316	chr1.72002235.72003299	1.82663	8.63646e-07	chr1.37358785.37359285	chr1.47646651.47647400	-1.53858	9.90327e-05	chr1.19032440.19032940	chr1.80552264.80552948	2.21708	1.06573e-05	chr1.37783185.37783685	chr1.68973323.68974328	-2.07879	0.000454399	chr1.35879531.35880031
chr2.21903501.21904803	2.23618	0.00151391	chr11.95713294.95713794	chr2.101615459.101616192	-1.83194	0.0095219	chr12.51143965.51144465	chr1.72018452.72019226	1.45083	0.00388578	chr1.37392854.37393354	chr1.48748497.48749389	-1.66854	5.88783e-05	chr1.19032567.19033067	chr1.80604324.80604719	2.26643	0.00121798	chr1.38206860.38207360	chr1.69024862.69025423	-2.36259	0.000168608	chr1.35879815.35880315
chr2.25574489.25575347	1.3299	0.00821217	chr11.97187878.97188378	chr2.106517049.106517832	-1.48571	0.0081615	chr12.56233142.56233642	chr1.72165636.72166463	1.38982	0.00665512	chr1.37393092.37393592	chr1.48795264.48796329	-1.61246	0.000537713	chr1.19877608.19878108	chr1.80676585.80677495	2.137	0.000284797	chr1.38207142.38207642	chr1.69059618.69060217	-3.33478	3.4601e-08	chr1.36030016.36030516
chr2.25607690.25608800	1.599	0.00921784	chr11.97188127.97188627	chr2.106718826.106719771	-1.65677	0.00124808	chr12.57144255.57144755	chr1.72285687.72285913	1.74823	0.00132192	chr1.37393250.37393750	chr1.48893454.48894088	-1.39556	0.00112912	chr1.19877802.19878302	chr1.80813005.80813630	2.7317	0.000129818	chr1.38247090.38247590	chr1.69095898.69096381	-1.97328	0.0099712	chr1.36030308.36030808
chr2.25864385.25865850	1.83101	0.00242399	chr11.97361610.97362110	chr2.107045851.107046677	-1.6564	0.00477468	chr12.59177765.59178265	chr1.72444316.72444542	2.08925	0.00416383	chr1.37399039.37399539	chr1.48971927.48972618	-1.61612	0.00321824	chr1.19955215.19955715	chr1.81997145.81998442	1.62794	0.00553445	chr1.38247321.38247821	chr1.69105190.69108828	-1.89455	2.62428e-05	chr1.36030438.36030938
chr2.26129838.26130530	2.68463	0.000495329	chr11.97361939.97362439	chr2.107518938.107520408	-1.28611	0.00586884	chr12.59178340.59178840	chr1.72538309.72538631	1.30922	0.0035239	chr1.37399350.37399850	chr1.49035111.49035823	-1.72943	0.0005907	chr1.19955487.19955987	chr1.82395126.82396377	1.66438	0.00154744	chr1.38247573.38248073	chr1.69123941.69124928	-3.43921	1.00188e-12	chr1.36140272.36140772
chr2.30171273.30172372	1.35199	0.00958605	chr11.97362448.97362948	chr2.108584623.108585517	-1.51066	0.00702099	chr12.59479343.59479843	chr1.72611830.72612913	2.72274	5.49098e-12	chr1.37496227.37496727	chr1.49513714.49514370	-1.45642	0.000575764	chr1.20038876.20039376	chr1.82783562.82784047	2.30506	0.00347361	chr1.38247860.38248360	chr1.69157281.69157852	-1.82587	0.00129592	chr1.36309423.36309923
chr2.30670627.30671900	1.97497	0.00285608	chr11.97362709.97363209	chr2.108700773.108701840	-1.51231	0.00884711	chr12.60532103.60532603	chr1.72635529.72636299	2.21286	9.29033e-08	chr1.37496405.37496905	chr1.49699040.49700038	-1.4548	0.000680995	chr1.20039040.20039540	chr1.83224389.83224760	2.89402	1.79756e-05	chr1.38248031.38248531	chr1.69686966.69688105	-1.53198	0.000592216	chr1.36379524.36380024
chr2.31215997.31217301	2.29136	0.00177	chr11.97362998.97363498	chr2.108718486.108719159	-1.93154	0.00738254	chr12.60532400.60532900	chr1.72935050.72935493	2.5043	1.27248e-05	chr1.37496654.37497154	chr1.49766696.49767408	-1.79786	0.000431793	chr1.20039311.20039811	chr1.83354029.83355082	2.02317	0.00108459	chr1.38297916.38298416	chr1.70067020.70068004	-3.75126	4.03957e-17	chr1.36582006.36582506
chr2.31275008.31275538	2.53734	0.00148062	chr11.97546565.97547065	chr2.108789033.108789696	-2.11376	0.00111005	chr12.61321776.61322276	chr1.72963106.72964077	1.24647	0.00278431	chr1.37496847.37497347	chr1.49891230.49892209	-1.56643	0.00153752	chr1.20039635.20040135	chr1.83366080.83367652	1.74951	0.000799321	chr1.38298123.38298623	chr1.70191430.70192556	-3.02588	4.29878e-10	chr1.36596021.36596521
chr2.32352145.32353515	1.54954	0.00620509	chr11.97546907.97547407	chr2.108812287.108812908	-1.81528	0.00107518	chr12.61322049.61322549	chr1.72966093.72967020	2.15265	9.26203e-07	chr1.37496985.37497485	chr1.49907589.49908651	-1.40978	0.000320235	chr1.20352114.20352614	chr1.83565606.83566236	2.19957	0.000394587	chr1.38298296.38298796	chr1.71675151.71675727	-1.91678	0.00902032	chr1.36602963.36603463
chr2.32741738.32743022	1.47043	0.00735517	chr11.97547243.97547743	chr2.108813059.108813606	-1.5148	0.00823953	chr12.61322401.61322901	chr1.73045482.73046545	2.13465	2.4444e-08	chr1.37959476.37959976	chr1.50100632.50101186	-1.73555	0.00145236	chr1.20352474.20352974	chr1.83645655.83646462	2.14114	0.000342595	chr1.38298785.38299285	chr1.71763394.71764071	-2.93114	1.59907e-06	chr1.36603122.36603622
chr2.33165824.33166497	2.35479	0.00232884	chr11.97744110.97744610	chr2.112210006.112210925	-2.05812	0.001346	chr12.63653004.63653504	chr1.73076820.73077576	1.52275	0.00121438	chr1.38218073.38218573	chr1.50571816.50572709	-1.44442	0.000385519	chr1.20376059.20376559	chr1.83812863.83813822	1.90621	0.00217762	chr1.38368798.38369298	chr1.71885555.71886562	-2.12759	0.000105863	chr1.36603286.36603786
chr2.33345642.33347046	1.66339	0.0099646	chr11.97744583.97745083	chr2.112224224.112225039	-1.55614	0.00351952	chr12.63653285.63653785	chr1.73113166.73113706	1.96592	0.000205309	chr1.38218313.38218813	chr1.50765569.50766252	-1.708	0.0028904	chr1.20376422.20376922	chr1.83951430.83952613	2.11082	0.000179576	chr1.38369044.38369544	chr1.71897522.71898891	-1.96969	0.000117326	chr1.36603636.36604136
chr2.36010602.36012011	1.63586	0.00389237	chr11.97744962.97745462	chr2.114008183.114008714	-1.73851	0.00594839	chr12.63653598.63654098	chr1.73462820.73463183	2.29642	0.000114207	chr1.38221776.38222276	chr1.50770129.50770776	-2.12977	0.000190482	chr1.20376739.20377239	chr1.84040951.84041679	2.03999	0.000918356	chr1.38369442.38369942	chr1.72000567.72001157	-2.75141	1.23118e-05	chr1.36633805.36634305
chr2.44269711.44270516	2.31279	0.00127221	chr11.97798713.97799213	chr2.114796774.114797877	-1.66158	0.00209273	chr12.65112368.65112868	chr1.73547553.73548551	1.52347	0.000345854	chr1.38222020.38222520	chr1.50822927.50823693	-2.37309	0.00104949	chr1.20376841.20377341	chr1.84056291.84057742	1.60506	0.00176638	chr1.38380668.38381168	chr1.72006538.72007162	-2.91592	1.18485e-08	chr1.36634181.36634681
chr2.55379854.55380831	1.95722	0.00522597	chr11.97798959.97799459	chr2.124746833.124748266	-1.66432	0.00689306	chr12.65112780.65113280	chr1.74008190.74009036	1.9805	3.671e-05	chr1.38247090.38247590	chr1.50828457.50829406	-1.57947	1.08606e-05	chr1.20494309.20494809	chr1.84554171.84555064	1.95581	0.000804742	chr1.38380916.38381416	chr1.72009663.72010203	-2.54025	7.0914e-06	chr1.36652361.36652861
chr2.58904693.58906009	2.21189	0.000351288	chr11.97799082.97799582	chr2.125947855.125948952	-1.68823	0.0089395	chr12.65258163.65258663	chr1.74088608.74089304	2.13535	3.55173e-05	chr1.38247321.38247821	chr1.50865245.50866079	-1.66835	0.00644224	chr1.20494592.20495092	chr1.85977555.85978392	2.47675	1.12213e-05	chr1.38381352.38381852	chr1.72059906.72060806	-3.23045	1.47664e-10	chr1.36672663.36673163
chr2.59287639.59288091	2.41087	0.00130389	chr11.97799311.97799811	chr2.137432424.137433622	-2.206	0.00096475	chr12.65258419.65258919	chr1.74325846.74326488	2.81695	5.201e-09	chr1.38247573.38248073	chr1.50897451.50898357	-1.83714	0.000619221	chr1.20503619.20504119	chr1.86112205.86113076	1.82896	0.00359649	chr1.38389432.38389932	chr1.72256907.72257266	-1.87011	0.00303585	chr1.36672886.36673386
chr2.67805702.67806495	2.24978	0.00337301	chr11.97799615.97800115	chr2.139102586.139103183	-1.50031	0.00912917	chr12.65258674.65259174	chr1.74538565.74539039	2.06677	0.00117351	chr1.38247860.38248360	chr1.51044565.51045829	-1.09623	0.00124471	chr1.20503906.20504406	chr1.86771411.86772132	2.80874	0.000124133	chr1.38389683.38390183	chr1.73640663.73641478	-1.76456	0.00647164	chr1.36673016.36673516
chr2.70561896.70562468	1.8821	0.00764407	chr11.97799729.97800229	chr2.139715714.139716439	-1.97412	0.00868656	chr12.65259173.65259673	chr1.74792921.74793578	1.97197	0.000993826	chr1.38248031.38248531	chr1.51068115.51069442	-1.20433	0.00153493	chr1.20504242.20504742	chr1.87008305.87009836	2.0932	6.56394e-05	chr1.38390107.38390607	chr1.73862650.73863175	-1.77561	0.00676976	chr1.36918596.36919096
chr2.71528848.71529911	1.67476	0.0082278	chr11.97799949.97800449	chr2.140760112.140760610	-1.70759	0.00996314	chr12.65259676.65260176	chr1.74882082.74882881	1.38214	0.00856932	chr1.38262326.38262826	chr1.51198648.51200225	-1.21924	0.000602224	chr1.20620338.20620838	chr1.87930362.87931189	2.86564	1.16009e-06	chr1.38390489.38390989	chr1.73864055.73864801	-2.29313	6.56604e-05	chr1.36918954.36919454
chr2.71537773.71538475	2.26881	0.00371812	chr11.97987481.97987981	chr3.5329382.5329980	-1.93355	0.00349936	chr12.65944196.65944696	chr1.75235993.75237309	1.12402	0.000296054	chr1.38262766.38263266	chr1.51204860.51205403	-1.38122	0.00979563	chr1.20620518.20621018	chr1.88331913.88332681	1.78324	0.00552905	chr1.38417903.38418403	chr1.73943651.73944107	-2.32825	7.92402e-05	chr1.37024627.37025127
chr2.71545635.71547104	2.06439	0.00118982	chr11.97987776.97988276	chr3.5360273.5361176	-1.74847	0.00199445	chr12.90743577.90744077	chr1.75277248.75278706	1.75528	0.000460574	chr1.38263198.38263698	chr1.51220752.51222121	-1.33537	0.00341989	chr1.20622676.20623176	chr1.88482135.88483191	1.80174	0.0018742	chr1.38418156.38418656	chr1.73944269.73945040	-3.17456	1.96917e-12	chr1.37025098.37025598
chr2.72093239.72094437	2.02365	0.00586884	chr11.97987985.97988485	chr3.9454515.9455479	-1.5514	0.00324362	chr12.94943776.94944276	chr1.75289377.75289874	2.10387	3.88021e-05	chr1.38263483.38263983	chr1.51249132.51249894	-1.18627	0.00232935	chr1.20623093.20623593	chr1.88531494.88532359	2.90844	8.68956e-08	chr1.38418331.38418831	chr1.74295199.74296904	-2.35313	2.12829e-07	chr1.37037464.37037964
chr2.73270911.73272104	1.73168	0.00982731	chr11.97988340.97988840	chr3.13242410.13243072	-1.68663	0.00467574	chr12.104557735.104558235	chr1.75381375.75383039	1.12631	0.00141378	chr1.38297916.38298416	chr1.51250040.51250710	-1.29575	0.00526146	chr1.20655150.20655650	chr1.88782971.88783450	2.53209	3.56315e-05	chr1.38418560.38419060	chr1.74303501.74304672	-2.25113	1.30267e-05	chr1.37332735.37333235
chr2.81184017.81184444	1.9834	0.00912917	chr11.97988660.97989160	chr3.15071046.15072104	-1.73733	0.00134679	chr12.119291581.119292081	chr1.75392825.75393970	2.31208	5.74903e-09	chr1.38298123.38298623	chr1.51401501.51402486	-1.3259	0.0010802	chr1.20670476.20670976	chr1.88784978.88785774	2.07803	0.000486882	chr1.38419060.38419560	chr1.74397113.74398496	-1.72672	0.000305403	chr1.37347212.37347712
chr2.101841565.101842376	2.01866	0.00617328	chr11.97988989.97989489	chr3.15139494.15139929	-1.6148	0.00736858	chr13.3863019.3863519	chr1.75447768.75448072	1.58213	0.009706	chr1.38298296.38298796	chr1.51457975.51458639	-1.09997	0.00275005	chr1.20670680.20671180	chr1.88879363.88879870	2.06361	0.00392688	chr1.38419235.38419735	chr1.74415062.74415566	-2.10694	0.00154302	chr1.37350811.37351311
chr2.105159551.105160809	1.78995	0.00208479	chr11.98034795.98035295	chr3.16532969.16534264	-1.54154	0.0086922	chr13.3863145.3863645	chr1.75465865.75466286	2.10524	0.00109125	chr1.38298785.38299285	chr1.51509037.51510119	-1.19943	0.00051973	chr1.20671016.20671516	chr1.88995743.88996492	2.01196	0.00515187	chr1.38616100.38616600	chr1.74703904.74704642	-2.69942	4.82348e-07	chr1.37351263.37351763
chr2.113538787.113539634	1.81885	0.00586884	chr11.98035152.98035652	chr3.19406222.19407312	-1.68062	0.0023936	chr13.3863393.3863893	chr1.75486441.75488278	1.71303	1.2722e-08	chr1.38307663.38308163	chr1.51687410.51688568	-1.08187	0.00144169	chr1.20677901.20678401	chr1.89112267.89113077	2.06263	0.000605113	chr1.38616294.38616794	chr1.74797392.74797922	-2.79352	7.9217e-05	chr1.37922202.37922702
chr2.118283166.118283602	2.24031	0.00247773	chr11.98035331.98035831	chr3.19720612.19721190	-1.75724	0.00584533	chr13.5302091.5302591	chr1.75505029.75506810	1.37996	1.14771e-05	chr1.38307837.38308337	chr1.51835939.51836636	-1.09598	0.00556703	chr1.20685213.20685713	chr1.89308550.89309292	1.68333	0.00330886	chr1.38616467.38616967	chr1.74985350.74985822	-2.656	0.000245302	chr1.37922531.37923031
chr2.120662952.120664362	1.74304	0.00983575	chr11.98035605.98036105	chr3.38707926.38708585	-1.55654	0.00873565	chr13.5744686.5745186	chr1.75545822.75547174	1.05948	0.00172678	chr1.38308096.38308596	chr1.51932909.51933320	-1.34199	0.00689691	chr1.20743607.20744107	chr1.89386041.89386827	2.10385	0.000846251	chr1.38725290.38725790	chr1.75239602.75240147	-3.18043	3.34904e-10	chr1.37923104.37923604
chr2.121570903.121572280	1.43197	0.00980438	chr11.98035812.98036312	chr3.47353594.47354413	-1.85516	0.00850016	chr13.5744914.5745414	chr1.75565116.75566290	2.96272	1.37926e-12	chr1.38308342.38308842	chr1.51970103.51970637	-1.21109	0.00172091	chr1.20743821.20744321	chr1.89622436.89623486	1.47649	0.00749205	chr1.38725500.38726000	chr1.75248005.75248684	-2.68365	5.89737e-08	chr1.38012068.38012568
chr2.126885931.126886737	1.84147	0.00857952	chr11.98036057.98036557	chr3.50307387.50308167	-1.80405	0.00917971	chr13.5745173.5745673	chr1.75573789.75574903	2.28633	0.000718779	chr1.38308518.38309018	chr1.52093864.52094819	-1.18495	0.00183913	chr1.20744074.20744574	chr1.89642753.89644192	1.60041	0.00149202	chr1.38725679.38726179	chr1.75370239.75370686	-2.61101	0.000675816	chr1.38012433.38012933
chr2.127290461.127291209	2.02701	0.00640901	chr11.98036253.98036753	chr3.50652050.50652879	-1.79518	0.00562336	chr13.5768659.5769159	chr1.75610241.75611112	2.66488	1.59239e-07	chr1.38333943.38334443	chr1.52163664.52164708	-1.17681	0.00111094	chr1.20744218.20744718	chr1.89650635.89651024	2.59214	0.000279478	chr1.38725830.38726330	chr1.75399790.75400594	-2.34207	0.000226152	chr1.38012634.38013134
chr2.130634662.130635563	1.84654	0.00939056	chr11.98051585.98052085	chr3.58631696.58632123	-1.7349	0.00827255	chr13.8405966.8406466	chr1.75618293.75619236	3.43865	1.57822e-11	chr1.38334220.38334720	chr1.52196807.52197860	-1.26037	0.000533997	chr1.20788305.20788805	chr1.89688509.89689349	1.92475	0.00049518	chr1.38933395.38933895	chr1.75692652.75693863	-3.83337	2.68359e-17	chr1.38221776.38222276
chr2.131561915.131563253	1.55635	0.00538577	chr11.98051950.98052450	chr3.59149424.59150432	-1.94335	0.00239111	chr13.13480948.13481448	chr1.75812070.75813085	1.68487	0.000415926	chr1.38368798.38369298	chr1.52198413.52198736	-1.42492	0.00429372	chr1.20788654.20789154	chr1.89703957.89704920	2.00441	0.00114652	chr1.38933602.38934102	chr1.75704547.75705668	-1.99108	0.000959913	chr1.38222020.38222520
chr2.138174531.138175222	3.20495	1.66073e-05	chr11.98052301.98052801	chr3.61537189.61538070	-1.65	0.00694428	chr13.16348445.16348945	chr1.75935893.75937166	1.25589	0.00482428	chr1.38369044.38369544	chr1.52257661.52258382	-1.28728	0.0025058	chr1.21028616.21029116	chr1.89750472.89751402	1.55384	0.00113232	chr1.39007105.39007605	chr1.76038959.76039937	-1.75541	0.000809615	chr1.38401752.38402252
chr2.138706611.138706982	2.31485	0.00345564	chr11.98052590.98053090	chr3.61657557.61658234	-1.90064	0.00764407	chr13.16348778.16349278	chr1.76052974.76054247	2.4067	2.2988e-09	chr1.38369442.38369942	chr1.52294227.52295164	-1.29256	0.00121115	chr1.21028913.21029413	chr1.89798519.89799369	1.87846	0.000820185	chr1.39007347.39007847	chr1.76223003.76223601	-2.24259	0.000409187	chr1.38426722.38427222
chr2.139069013.139070222	1.88997	0.00349936	chr11.98192747.98193247	chr3.70223403.70224052	-1.61615	0.00478862	chr13.16349015.16349515	chr1.76069008.76069488	2.582	4.07089e-05	chr1.38389432.38389932	chr1.52355125.52355757	-1.30325	0.0017985	chr1.21246024.21246524	chr1.89848237.89848728	2.33291	0.000174759	chr1.39063211.39063711	chr1.76392406.76393561	-3.06139	3.3074e-11	chr1.38450501.38451001
chr2.141822848.141824441	2.13971	0.000220954	chr11.98193060.98193560	chr3.72377257.72378023	-1.82504	0.00208421	chr13.16349251.16349751	chr1.76075574.76076826	1.81756	7.57929e-07	chr1.38389683.38390183	chr1.52384171.52384644	-1.40176	0.00455877	chr1.21256273.21256773	chr1.89967715.89968920	1.46595	0.00229373	chr1.39063445.39063945	chr1.76620512.76621180	-3.25589	1.55804e-07	chr1.38450602.38451102
chr2.142782961.142784424	2.32406	0.000104378	chr11.98202437.98202937	chr3.72824532.72825259	-2.05252	0.00536437	chr13.16732356.16732856	chr1.76212351.76213352	2.91664	2.22792e-15	chr1.38390107.38390607	chr1.52524023.52525081	-1.37752	0.00157606	chr1.21256488.21256988	chr1.90006530.90007681	2.05484	0.00014025	chr1.39063655.39064155	chr1.76637057.76638450	-2.80875	4.48727e-09	chr1.38450738.38451238
chr2.148391322.148391911	2.01766	0.00590177	chr11.98202748.98203248	chr3.73627798.73628934	-1.80113	0.00178131	chr13.16732776.16733276	chr1.76246105.76246961	1.8382	0.000110185	chr1.38390489.38390989	chr1.52820845.52821389	-1.28319	0.00118745	chr1.21256717.21257217	chr1.90024121.90024895	1.82329	0.00520694	chr1.39063952.39064452	chr1.76642701.76643192	-2.81827	4.01188e-06	chr1.38506159.38506659
chr2.153527884.153530630	1.34911	0.00981645	chr11.98202937.98203437	chr3.74372405.74373204	-1.84066	0.00578519	chr13.16733078.16733578	chr1.76270109.76270917	1.98335	0.000814636	chr1.38417903.38418403	chr1.52949461.52949890	-1.32623	0.00416479	chr1.22744554.22745054	chr1.90040902.90041551	1.97227	0.00254194	chr1.39563124.39563624	chr1.76645876.76646560	-2.64834	6.06171e-05	chr1.38506557.38507057
chr2.154185353.154186282	1.74541	0.00935454	chr11.98203189.98203689	chr3.79238897.79239436	-1.59712	0.00736858	chr13.16825591.16826091	chr1.76343446.76343989	2.29953	4.66318e-05	chr1.38418156.38418656	chr1.53092862.53093689	-1.43392	0.00665542	chr1.22763309.22763809	chr1.90256506.90257271	1.46141	0.00820394	chr1.39563372.39563872	chr1.76676798.76677601	-1.93665	0.00173886	chr1.38552885.38553385
chr2.155514509.155515080	1.63555	0.00736858	chr11.98981343.98981843	chr3.109059357.109060308	-1.62011	0.00610229	chr13.16826051.16826551	chr1.76837034.76837513	1.9565	0.00180005	chr1.38418331.38418831	chr1.53240545.53241286	-1.87914	8.22968e-05	chr1.22763691.22764191	chr1.90407754.90408221	2.12255	0.00141977	chr1.39563593.39564093	chr1.77093388.77094045	-4.00878	3.54059e-14	chr1.38553114.38553614
chr2.157536809.157537625	2.17611	0.00300554	chr11.98981560.98982060	chr3.115579687.115581034	-1.94824	0.00202263	chr13.16977427.16977927	chr1.76880249.76880865	2.2641	0.000299032	chr1.38418560.38419060	chr1.53821986.53822352	-1.53403	0.00107887	chr1.22939743.22940243	chr1.91038593.91039105	1.8108	0.00920348	chr1.39820585.39821085	chr1.77127628.77128793	-1.97233	0.00038426	chr1.38562349.38562849
chr2.158610493.158611156	2.00006	0.00414636	chr11.98981781.98982281	chr3.115631668.115632592	-1.84003	0.00955583	chr13.16977663.16978163	chr1.77048527.77049150	2.49533	0.000341088	chr1.38419060.38419560	chr1.54145065.54145855	-1.12331	0.00677636	chr1.23023528.23024028	chr1.91042405.91042775	1.91305	0.00538383	chr1.40007543.40008043	chr1.77168190.77168791	-2.05482	0.00629179	chr1.38562735.38563235
chr2.158734376.158735269	1.76069	0.00453738	chr11.98981921.98982421	chr3.115818635.115819666	-1.59	0.00694428	chr13.16977825.16978325	chr1.77283980.77284525	2.02167	0.000985474	chr1.38419235.38419735	chr1.54448052.54449136	-1.81508	1.4442e-07	chr1.23231026.23231526	chr1.91670741.91671565	2.05369	0.00100617	chr1.40007820.40008320	chr1.77397504.77398252	-2.02459	0.00302925	chr1.39085771.39086271
chr2.160438710.160439896	1.96146	0.00138532	chr11.98982343.98982843	chr3.116163386.116164522	-1.52186	0.00764098	chr13.16978064.16978564	chr1.78079878.78080277	2.45536	4.3449e-05	chr1.38885027.38885527	chr1.54702637.54703822	-1.38854	8.69673e-05	chr1.23231271.23231771	chr1.92012291.92013342	2.7515	5.74984e-07	chr1.40008132.40008632	chr1.77412224.77412684	-2.15948	0.000114402	chr1.39086155.39086655
chr2.162159411.162160493	2.19846	0.00477468	chr11.98982640.98983140	chr3.116551360.116552231	-1.7597	0.00913265	chr13.18824360.18824860	chr1.78337322.78338771	1.56043	0.00122066	chr1.38945783.38946283	chr1.54713189.54714069	-1.12127	0.00298042	chr1.23231545.23232045	chr1.92667125.92667539	2.02964	0.00770064	chr1.40111838.40112338	chr1.78532130.78532859	-3.09429	1.95955e-07	chr1.39086350.39086850
chr2.162341684.162342712	1.97104	0.00694428	chr11.99122596.99123096	chr3.116582119.116582845	-1.56281	0.00518366	chr13.18824665.18825165	chr1.78371445.78372502	1.67773	0.0003806	chr1.39007105.39007605	chr1.55363092.55364067	-1.13491	0.00546942	chr1.23537797.23538297	chr1.92714770.92715670	2.32979	0.000658226	chr1.40112087.40112587	chr1.78536820.78538115	-1.31441	0.00381585	chr1.39568035.39568535
chr2.162807453.162808450	2.41067	0.00060852	chr11.99147120.99147620	chr3.119361686.119362771	-1.87537	0.00370484	chr13.18825078.18825578	chr1.78378068.78378559	2.46808	0.000413797	chr1.39007347.39007847	chr1.55399757.55400370	-1.37179	0.000191857	chr1.23538040.23538540	chr1.92737566.92738389	1.62856	0.00143875	chr1.40112368.40112868	chr1.78538500.78538706	-2.40997	0.00103944	chr1.39646316.39646816
chr2.163158860.163159821	2.00693	0.0029129	chr11.99147379.99147879	chr3.120439460.120440298	-1.69943	0.00751693	chr13.23258468.23258968	chr1.78396199.78396841	2.09734	5.32154e-05	chr1.39083555.39084055	chr1.55430303.55431052	-1.18726	0.00187592	chr1.23688918.23689418	chr1.92848352.92849839	1.55193	0.00321906	chr1.40183066.40183566	chr1.78548808.78549617	-3.13843	5.64481e-09	chr1.39698333.39698833
chr2.163203880.163205653	1.93655	0.00227197	chr11.100071714.100072214	chr3.122170525.122171436	-1.56732	0.00443543	chr13.23258734.23259234	chr1.78425436.78427077	1.62637	1.27873e-05	chr1.39083905.39084405	chr1.55586334.55586855	-1.48554	0.000795296	chr1.23689107.23689607	chr1.92860710.92862362	1.57444	0.00283847	chr1.40183440.40183940	chr1.78563183.78563557	-2.22794	0.00285167	chr1.39701195.39701695
chr2.163224878.163226093	1.84894	0.00683876	chr11.101176584.101177084	chr3.124018465.124019286	-1.50991	0.00991909	chr13.26281853.26282353	chr1.78642168.78642518	2.26275	0.000495901	chr1.39084239.39084739	chr1.55589927.55590829	-1.47366	2.33094e-05	chr1.23689339.23689839	chr1.93725464.93726268	2.40247	1.50581e-05	chr1.40375221.40375721	chr1.78570378.78571124	-3.55531	9.46165e-09	chr1.39774029.39774529
chr2.163237911.163238762	2.02479	0.00734557	chr11.101176860.101177360	chr3.126397442.126397909	-2.03998	0.00646001	chr13.26282242.26282742	chr1.78725686.78726166	1.68924	0.00255499	chr1.39084502.39085002	chr1.55608627.55609485	-1.61425	0.00115257	chr1.23689586.23690086	chr1.94671406.94672272	1.63888	0.00220934	chr1.40375481.40375981	chr1.78590417.78591662	-2.21595	2.97651e-05	chr1.39774272.39774772
chr2.164053646.164055026	2.25964	0.00124871	chr11.102284566.102285066	chr3.126538367.126539063	-1.67302	0.00587947	chr13.31885456.31885956	chr1.78730162.78730870	1.67876	0.0013827	chr1.39098824.39099324	chr1.55792285.55793297	-1.44512	6.38649e-06	chr1.23744815.23745315	chr1.94932970.94933691	1.69275	0.00983952	chr1.40438059.40438559	chr1.78593778.78594309	-2.14001	0.000438171	chr1.39838702.39839202
chr2.165287407.165289224	1.37678	0.00713741	chr11.102284924.102285424	chr3.127850635.127851220	-1.64132	0.00906548	chr13.31885719.31886219	chr1.78744872.78746046	1.30626	3.08645e-05	chr1.39099194.39099694	chr1.55960178.55961108	-1.02237	0.00399654	chr1.23745034.23745534	chr1.95646077.95646823	1.83398	0.00829913	chr1.40438346.40438846	chr1.78598418.78599029	-1.91132	0.00434577	chr1.39839075.39839575
chr2.166258334.166259376	2.0358	0.00927408	chr11.102285139.102285639	chr3.129947976.129948743	-1.59572	0.00266482	chr13.31886203.31886703	chr1.78781783.78782338	1.69273	0.00704329	chr1.39196094.39196594	chr1.56021631.56022511	-1.77545	1.21631e-06	chr1.23745201.23745701	chr1.95839620.95840078	1.82728	0.00639785	chr1.40537524.40538024	chr1.78760869.78761744	-1.66167	0.00168445	chr1.39839214.39839714
chr2.166865196.166865978	2.06192	0.00787573	chr11.102296553.102297053	chr3.130432540.130433339	-1.71276	0.00490198	chr13.75867806.75868306	chr1.78811584.78812624	1.25948	0.0059106	chr1.39257040.39257540	chr1.56129486.56130490	-1.30431	0.00210755	chr1.23745409.23745909	chr1.95999599.96000581	1.65886	0.00983001	chr1.40694370.40694870	chr1.78972044.78972656	-1.95101	0.00247851	chr1.39941765.39942265
chr2.167136725.167137598	1.63954	0.00599924	chr11.102296901.102297401	chr3.130620293.130621386	-1.82263	0.00163623	chr13.75868124.75868624	chr1.79431897.79433209	1.53045	2.40967e-06	chr1.39257292.39257792	chr1.56304362.56305262	-1.1278	0.00556694	chr1.23849522.23850022	chr1.96054730.96055306	2.45122	0.000153449	chr1.40694622.40695122	chr1.79822955.79823878	-1.99685	0.0030776	chr1.39947631.39948131
chr2.167189442.167190510	1.5507	0.00751693	chr11.102297303.102297803	chr3.131685679.131686666	-1.74075	0.000676359	chr13.76258459.76258959	chr1.79436713.79437012	2.44254	3.12663e-05	chr1.39284674.39285174	chr1.56508213.56509066	-1.73884	0.000880195	chr1.23849783.23850283	chr1.97980724.97981111	1.85	0.00198858	chr1.40889524.40890024	chr1.79860577.79861074	-2.74001	1.4231e-05	chr1.39947876.39948376
chr2.167688567.167690189	1.58019	0.00318303	chr11.102406874.102407374	chr3.131919313.131920456	-2.01327	0.00125731	chr13.76258722.76259222	chr1.79452255.79452739	2.04759	7.68576e-05	chr1.39284808.39285308	chr1.56912988.56913777	-1.48364	0.00311259	chr1.23865125.23865625	chr1.98064754.98065772	1.5134	0.00945664	chr1.41240195.41240695	chr1.80637082.80637831	-2.40806	6.6647e-06	chr1.39981895.39982395
chr2.168009964.168010975	2.10732	0.00492285	chr11.102407275.102407775	chr3.132086598.132087627	-1.47364	0.00595409	chr13.76827670.76828170	chr1.79464548.79465459	2.13603	3.68636e-06	chr1.39395924.39396424	chr1.56928492.56929406	-1.29161	0.000577028	chr1.23865505.23866005	chr1.99488229.99489068	2.68622	2.0417e-05	chr1.41240373.41240873	chr1.80748367.80749287	-2.16111	0.000270308	chr1.39982084.39982584
chr2.168080451.168081640	1.27475	0.00896889	chr11.102956485.102956985	chr3.133693851.133694568	-1.44793	0.00850016	chr13.78631295.78631795	chr1.79577462.79577721	2.29803	0.00059298	chr1.39396257.39396757	chr1.57082865.57083844	-1.1888	0.00108908	chr1.23865753.23866253	chr1.99689650.99690522	1.66704	0.00609073	chr1.41430819.41431319	chr1.80810796.80811344	-2.37406	0.000687168	chr1.40313762.40314262
chr2.168128242.168128945	1.62219	0.00968316	chr11.102956845.102957345	chr3.139311507.139312245	-1.68905	0.0024448	chr13.78631565.78632065	chr1.79578830.79579188	2.5885	3.72144e-06	chr1.39636110.39636610	chr1.57298484.57299300	-1.6276	1.20554e-05	chr1.23950477.23950977	chr1.99813250.99814159	2.38413	1.83799e-05	chr1.41431047.41431547	chr1.80823232.80824518	-3.0917	3.07638e-09	chr1.40313985.40314485
chr2.170704233.170705321	2.08997	0.00546	chr11.102957123.102957623	chr3.142706574.142707189	-1.8699	0.00625829	chr13.79056604.79057104	chr1.79589382.79589886	2.65088	1.96067e-05	chr1.39636317.39636817	chr1.57558133.57558967	-1.65872	7.28116e-06	chr1.24033704.24034204	chr1.99838405.99839367	2.47086	3.28022e-06	chr1.41431241.41431741	chr1.80963839.80965045	-2.29048	0.000341076	chr1.41605699.41606199
chr2.174420987.174421958	2.05814	0.00467708	chr11.103198745.103199245	chr3.145254786.145255409	-1.96372	0.000553582	chr13.79056913.79057413	chr1.79602244.79603065	1.95577	0.000132303	chr1.39636576.39637076	chr1.57613035.57613999	-1.25309	0.00083239	chr1.24033965.24034465	chr1.99879690.99880796	2.1799	1.20422e-05	chr1.41446431.41446931	chr1.81098531.81099909	-1.46919	0.00428915	chr1.41651771.41652271
chr2.178118664.178119834	1.73022	0.00422281	chr11.103199012.103199512	chr3.148080972.148081812	-1.79403	0.00720292	chr13.79057389.79057889	chr1.79657056.79657968	2.53061	8.61477e-07	chr1.39636863.39637363	chr1.57747142.57748038	-1.2261	0.0023252	chr1.24036853.24037353	chr1.100180025.100180494	1.82093	0.000532123	chr1.41560688.41561188	chr1.81886760.81887423	-2.83242	6.79614e-05	chr1.41651967.41652467
chr2.178272185.178272981	1.7812	0.00998776	chr11.103199278.103199778	chr3.148655716.148656803	-1.39277	0.00769903	chr13.79057703.79058203	chr1.79788191.79788878	1.56371	0.00445559	chr1.39637128.39637628	chr1.57764736.57765510	-1.19088	0.0084626	chr1.24102442.24102942	chr1.100346896.100347339	2.33232	0.00176783	chr1.41561043.41561543	chr1.81967104.81968625	-2.90244	5.98005e-09	chr1.41652233.41652733
chr2.180385210.180386821	1.75663	0.00984721	chr11.103199456.103199956	chr3.151899376.151900089	-1.74428	0.0061784	chr13.79057897.79058397	chr1.80154771.80155354	2.41409	1.86018e-06	chr1.39637395.39637895	chr1.57789767.57791081	-1.20147	0.00115658	chr1.24188934.24189434	chr1.100430060.100431043	1.99949	0.00128836	chr1.41561342.41561842	chr1.82080212.82080975	-2.32537	0.00150127	chr1.41652527.41653027
chr2.180788301.180789782	1.9817	0.0024448	chr11.107323132.107323632	chr4.4442452.4443099	-2.04984	0.00212828	chr13.80641277.80641777	chr1.80220912.80221930	2.44077	4.07259e-11	chr1.39720174.39720674	chr1.57815605.57816311	-1.0785	0.00979261	chr1.24189385.24189885	chr1.103994889.103995620	2.08369	0.00116326	chr1.41933749.41934249	chr1.82150329.82151436	-2.2424	3.91031e-05	chr1.41652735.41653235
chr2.180843506.180844550	1.98119	0.00837646	chr11.108160058.108160558	chr4.5334669.5335743	-1.54605	0.00937249	chr13.80880718.80881218	chr1.80227056.80227912	2.64855	1.06439e-08	chr1.39720449.39720949	chr1.57847632.57849230	-1.2826	8.01354e-05	chr1.24230307.24230807	chr1.104496085.104496789	2.01246	0.00519765	chr1.41999037.41999537	chr1.82243141.82243808	-2.0097	0.00397394	chr1.41652925.41653425
chr2.180892652.180893488	1.56246	0.00367305	chr11.108160197.108160697	chr4.5941378.5942780	-1.42694	0.00937249	chr13.81159744.81160244	chr1.80630185.80631183	1.46418	0.00143415	chr1.39720649.39721149	chr1.57882394.57883154	-1.24355	0.000769015	chr1.24250651.24251151	chr1.105127667.105128188	2.03479	0.00433405	chr1.41999463.41999963	chr1.82282935.82283768	-1.58488	0.000668966	chr1.41884906.41885406
chr2.180896565.180898424	1.5387	0.00352736	chr11.113910160.113910660	chr4.8374114.8375457	-1.81093	0.00764407	chr13.81609663.81610163	chr1.80654124.80654643	1.78168	0.00350629	chr1.39720893.39721393	chr1.58068127.58068918	-1.40549	0.00518147	chr1.24446300.24446800	chr1.105172228.105173394	1.9985	0.000212948	chr1.42047172.42047672	chr1.82385590.82386360	-2.21096	0.00116892	chr1.41885227.41885727
chr2.181142637.181144145	1.45013	0.00752915	chr11.113910593.113911093	chr4.8729791.8730748	-1.56144	0.007336	chr13.81609847.81610347	chr1.80928913.80929900	2.90208	7.02869e-10	chr1.39721073.39721573	chr1.58213901.58214767	-1.39671	0.000246981	chr1.24458557.24459057	chr1.105223429.105224468	1.85839	0.00314115	chr1.42047470.42047970	chr1.82634300.82635180	-1.62584	0.00716906	chr1.41885602.41886102
chr3.31808372.31809066	1.91165	0.00761097	chr11.114526563.114527063	chr4.14926922.14927626	-1.42233	0.00696531	chr13.81610265.81610765	chr1.80990492.80991007	1.93808	0.00154836	chr1.39721274.39721774	chr1.58284377.58285172	-1.36886	0.00310138	chr1.24458799.24459299	chr1.105241971.105242861	1.93389	0.000312499	chr1.42047710.42048210	chr1.82831443.82832260	-1.87608	0.00153983	chr1.41885826.41886326
chr3.49813680.49814396	2.15258	0.00635358	chr11.114527013.114527513	chr4.15032706.15033380	-1.80119	0.00157516	chr13.84448729.84449229	chr1.81018855.81019514	2.15139	5.88855e-05	chr1.39730679.39731179	chr1.58909445.58910265	-1.28466	0.000274022	chr1.24459179.24459679	chr1.105255455.105256229	2.46759	2.63843e-07	chr1.42101931.42102431	chr1.84419403.84420015	-1.67228	0.00533911	chr1.42230346.42230846
chr3.51969279.51969915	1.9611	0.00834057	chr11.116935330.116935830	chr4.15768654.15770557	-1.85882	0.000104378	chr13.84448944.84449444	chr1.81280978.81281527	1.66819	5.5462e-05	chr1.39730897.39731397	chr1.58921328.58922097	-1.42205	3.27988e-05	chr1.24551359.24551859	chr1.105301231.105302620	1.52092	0.00121893	chr1.42102193.42102693	chr1.84589164.84589906	-2.8232	7.19498e-08	chr1.42230621.42231121
chr3.54036895.54037604	2.1403	0.00251087	chr11.116935765.116936265	chr4.15796159.15796877	-1.87913	0.00219639	chr13.84449159.84449659	chr1.81298928.81299325	1.9074	0.00208112	chr1.39731229.39731729	chr1.59592268.59593719	-1.18892	0.00189074	chr1.24551616.24552116	chr1.105365255.105366006	1.94963	0.00381174	chr1.42149922.42150422	chr1.84595839.84596571	-2.11124	0.000185507	chr1.42231044.42231544
chr3.58245143.58245828	1.77364	0.00892169	chr11.116936197.116936697	chr4.16207117.16207965	-1.8567	0.00492285	chr13.84570876.84571376	chr1.81549630.81550122	2.42175	0.0002523	chr1.39812149.39812649	chr1.60381764.60382327	-1.16876	0.00410004	chr1.24781000.24781500	chr1.105446105.105446568	1.80975	0.00387797	chr1.42150310.42150810	chr1.84782772.84783450	-2.61136	2.62428e-05	chr1.42532862.42533362
chr3.63187787.63188555	1.97505	0.00591649	chr11.117114440.117114940	chr4.16281539.16282195	-1.82039	0.00202263	chr13.84571241.84571741	chr1.82025522.82025897	1.74354	0.00655117	chr1.39812456.39812956	chr1.60494808.60495433	-1.21826	0.00556346	chr1.24866625.24867125	chr1.105883898.105884608	1.85483	0.00293575	chr1.42255591.42256091	chr1.85751401.85752104	-1.77521	0.00676804	chr1.42538859.42539359
chr3.85322993.85323990	2.02986	0.00245695	chr11.117114574.117115074	chr4.16852673.16853279	-1.65801	0.0032941	chr13.84571418.84571918	chr1.82199688.82200506	1.92691	6.63164e-07	chr1.39856695.39857195	chr1.60588632.60589795	-1.34259	0.000506603	chr1.25203036.25203536	chr1.105907899.105908952	1.76553	0.000205548	chr1.42255839.42256339	chr1.85921593.85922857	-2.59821	4.78606e-07	chr1.42539046.42539546
chr3.87998786.88001156	1.57567	0.0031143	chr11.117114762.117115262	chr4.19281287.19281807	-1.68962	0.00382914	chr13.84571761.84572261	chr1.82320521.82320770	2.48918	2.9406e-05	chr1.39857094.39857594	chr1.60625562.60626617	-1.42434	0.0023254	chr1.25203237.25203737	chr1.106194858.106195405	1.80217	0.00279219	chr1.42256091.42256591	chr1.85969283.85969954	-1.95487	0.00186467	chr1.42539228.42539728
chr3.88393820.88394713	2.42152	0.00193536	chr11.117114873.117115373	chr4.19586050.19586715	-2.26092	8.58718e-05	chr13.86004850.86005350	chr1.82395126.82396377	1.45759	0.000626822	chr1.39857302.39857802	chr1.60649252.60650631	-1.2835	0.0019527	chr1.25857140.25857640	chr1.106449351.106450183	1.88989	0.000364174	chr1.42816162.42816662	chr1.86032020.86032990	-2.28386	1.84967e-05	chr1.42539490.42539990
chr3.88615843.88616694	2.53366	0.000495329	chr11.117115126.117115626	chr4.20062674.20063288	-1.68124	0.00231269	chr13.86005098.86005598	chr1.82460859.82461825	1.68114	6.44425e-05	chr1.39944323.39944823	chr1.60776909.60777651	-1.40902	0.00157783	chr1.25857403.25857903	chr1.106513876.106515047	1.55794	0.00228121	chr1.42816373.42816873	chr1.86053032.86054034	-2.04853	0.000716103	chr1.42539680.42540180
chr3.100495416.100496291	2.08235	0.00158204	chr11.117169711.117170211	chr4.21299709.21300607	-1.88572	0.00060852	chr13.86005221.86005721	chr1.82555564.82556100	1.78279	0.00367033	chr1.40111838.40112338	chr1.61040358.61041131	-1.35386	3.67932e-05	chr1.26256116.26256616	chr1.107079571.107080330	2.17616	0.000876008	chr1.42816509.42817009	chr1.86419867.86420438	-2.51646	0.000859051	chr1.42539975.42540475
chr3.101607084.101607503	1.8193	0.00937249	chr11.117170088.117170588	chr4.22047848.22048739	-1.66146	0.00718988	chr13.86005508.86006008	chr1.82918263.82919198	1.77545	0.000347815	chr1.40112087.40112587	chr1.61050371.61050782	-1.17382	0.008175	chr1.26256516.26257016	chr1.107702998.107703648	1.83467	0.000898891	chr1.42888128.42888628	chr1.86434005.86435132	-1.62888	0.000377049	chr1.42540088.42540588
chr3.108174545.108175678	1.47991	0.00699916	chr11.117174158.117174658	chr4.22938018.22938708	-1.84388	0.00834848	chr13.88026387.88026887	chr1.83227984.83228811	2.12934	9.41191e-06	chr1.40112368.40112868	chr1.61073513.61074767	-1.4834	0.000596118	chr1.26282649.26283149	chr1.108046775.108047698	1.81656	0.000642721	chr1.42888342.42888842	chr1.86505487.86505873	-3.16289	9.62082e-10	chr1.42540494.42540994
chr3.145640095.145641090	1.76269	0.00736858	chr11.117174430.117174930	chr4.25322427.25323307	-1.58232	0.00617328	chr13.88026641.88027141	chr1.83589198.83590266	1.63739	0.000694641	chr1.40171662.40172162	chr1.61095073.61095570	-1.64012	0.00556484	chr1.26282979.26283479	chr1.108181143.108182626	1.28112	0.00690653	chr1.42888607.42889107	chr1.86507834.86508227	-3.31227	5.90975e-08	chr1.42540823.42541323
chr3.154183734.154184619	1.78646	0.00912917	chr11.117174733.117175233	chr4.28001507.28002387	-1.57403	0.0092042	chr13.88026913.88027413	chr1.84072812.84073830	1.61307	0.000921649	chr1.40171920.40172420	chr1.61154158.61154725	-1.21052	0.00318821	chr1.26283193.26283693	chr1.108194646.108195382	1.91608	0.00101045	chr1.42888827.42889327	chr1.86509329.86509853	-1.51313	0.00444747	chr1.42628810.42629310
chr3.156256486.156257326	2.21972	0.00273275	chr11.118276110.118276610	chr4.28700419.28701059	-1.55247	0.00368838	chr13.88027224.88027724	chr1.85719999.85720794	2.35481	1.78193e-05	chr1.40180570.40181070	chr1.61160505.61161271	-1.21641	0.00130242	chr1.26283467.26283967	chr1.108207233.108208702	1.93879	0.000292173	chr1.42888950.42889450	chr1.86705420.86706000	-3.05385	2.91352e-08	chr1.42648305.42648805
chr3.157037950.157038837	1.76502	0.00711382	chr11.118276264.118276764	chr4.29414448.29415337	-2.14939	6.92174e-05	chr13.88610516.88611016	chr1.85900225.85900938	1.38404	0.000624632	chr1.40180797.40181297	chr1.61302456.61303273	-2.0306	7.79271e-05	chr1.26329928.26330428	chr1.108252996.108253744	2.30007	4.71095e-05	chr1.42889235.42889735	chr1.87035576.87036283	-2.31256	0.000109014	chr1.42648540.42649040
chr4.22201453.22202346	2.73665	3.41338e-05	chr11.118276554.118277054	chr4.31655359.31656342	-1.83582	0.0026798	chr13.90493244.90493744	chr1.86112205.86113076	1.67553	0.00806024	chr1.40224735.40225235	chr1.61305914.61306500	-1.52824	0.000629872	chr1.26330168.26330668	chr1.108259165.108259870	2.02067	0.000962263	chr1.42889560.42890060	chr1.87258424.87259002	-2.00783	0.00335785	chr1.42648753.42649253
chr4.26408930.26410195	2.05536	0.00285741	chr11.120377694.120378194	chr4.35820640.35821433	-1.91845	0.00822648	chr13.90493451.90493951	chr1.86201803.86202353	2.22256	2.21421e-05	chr1.40224848.40225348	chr1.61345555.61346006	-1.51037	0.00413226	chr1.26909655.26910155	chr1.109664149.109664852	2.5499	0.000545233	chr1.42897321.42897821	chr1.87270647.87271203	-2.55573	0.000117723	chr1.42667472.42667972
chr4.47247524.47248493	1.4405	0.00940289	chr11.120377922.120378422	chr4.38749149.38749783	-2.18364	0.00148062	chr13.90493565.90494065	chr1.86206417.86206709	2.64746	0.000174816	chr1.40225245.40225745	chr1.61481782.61482163	-1.54523	0.00843887	chr1.26909899.26910399	chr1.109824500.109825417	2.21593	0.000325516	chr1.42897681.42898181	chr1.87273389.87274272	-2.91806	3.85859e-09	chr1.42713951.42714451
chr4.54187949.54188802	2.01774	0.00627783	chr11.120378213.120378713	chr4.48938650.48939809	-1.5935	0.00281233	chr13.90493676.90494176	chr1.86408223.86409197	2.94235	5.89129e-09	chr1.40360222.40360722	chr1.61527906.61529489	-1.37853	2.10085e-05	chr1.26910250.26910750	chr1.111668723.111669955	2.486	4.57513e-06	chr1.43067171.43067671	chr1.87286949.87287542	-2.87166	4.79642e-07	chr1.42714199.42714699
chr4.81051408.81052188	2.05996	0.00372111	chr11.120378553.120379053	chr4.48975857.48976499	-1.80864	0.008998	chr13.90894416.90894916	chr1.86409303.86409753	2.83471	8.40719e-05	chr1.40360477.40360977	chr1.61539605.61540623	-1.15905	0.00268127	chr1.27110471.27110971	chr1.111899746.111900688	1.94994	0.00159519	chr1.43067427.43067927	chr1.87313852.87314277	-2.36317	0.00222602	chr1.42714432.42714932
chr4.83195245.83196403	2.15418	0.00166477	chr11.120378803.120379303	chr4.63528782.63529668	-1.49857	0.00593707	chr13.90894729.90895229	chr1.86633563.86635063	1.19722	0.00425848	chr1.40360658.40361158	chr1.61545593.61546424	-1.48081	0.00681545	chr1.27393353.27393853	chr1.112128857.112129681	2.43343	2.00175e-06	chr1.43347046.43347546	chr1.87483253.87483733	-1.86846	0.00632294	chr1.42869001.42869501
chr4.102804326.102805168	1.79839	0.00900494	chr11.120379037.120379537	chr4.65317724.65318766	-1.69937	0.00477468	chr13.91274072.91274572	chr1.87046947.87047251	2.03106	0.00408433	chr1.40360920.40361420	chr1.61730619.61731471	-1.34588	0.000726474	chr1.27393580.27394080	chr1.112262793.112263463	2.15995	0.00102209	chr1.43438968.43439468	chr1.87493445.87494226	-1.85079	0.00380941	chr1.42875162.42875662
chr4.102861104.102862307	2.21494	0.00161942	chr11.120783243.120783743	chr4.69254150.69254748	-1.99788	0.00753972	chr13.91274539.91275039	chr1.87142273.87142883	1.8538	0.00402698	chr1.40361189.40361689	chr1.61924710.61925352	-1.04082	0.00521253	chr1.27459298.27459798	chr1.112272723.112273358	2.52607	0.000150356	chr1.43439421.43439921	chr1.87517809.87518345	-2.24511	0.00511805	chr1.42875275.42875775
chr4.103461331.103462581	1.57157	0.00958605	chr11.120783379.120783879	chr4.70047596.70047935	-1.99154	0.00740505	chr13.92053121.92053621	chr1.87678858.87679635	2.09948	0.000760879	chr1.40361606.40362106	chr1.62488613.62489784	-1.11073	0.000375529	chr1.27503291.27503791	chr1.112762971.112763717	2.41381	5.82068e-05	chr1.43844564.43845064	chr1.87785728.87786837	-2.10083	0.000224476	chr1.43029810.43030310
chr4.103535072.103536307	2.93898	2.4394e-07	chr11.120783607.120784107	chr4.70412000.70412662	-1.95332	0.00547989	chr13.92053588.92054088	chr1.87686316.87686808	2.15592	0.000909141	chr1.40376652.40377152	chr1.62527493.62528575	-1.23062	0.00506523	chr1.27503561.27504061	chr1.112829067.112829449	2.0347	0.00945924	chr1.43844934.43845434	chr1.87892449.87893233	-2.80585	8.31706e-07	chr1.43049218.43049718
chr4.103902082.103903004	2.08829	0.00359342	chr11.120783742.120784242	chr4.71130645.71131661	-1.65407	0.00629804	chr13.92053802.92054302	chr1.87798239.87799064	1.77726	0.00152391	chr1.40619020.40619520	chr1.62551302.62552160	-1.18133	0.00243175	chr1.27503798.27504298	chr1.113113094.113113847	2.0771	0.00188119	chr1.43845241.43845741	chr1.88226984.88227751	-1.52245	0.00859198	chr1.43109632.43110132
chr4.106527519.106528600	1.68685	0.00801127	chr11.120783976.120784476	chr4.71539173.71539631	-1.68758	0.00670658	chr13.104580593.104581093	chr1.87930362.87931189	1.94778	0.00617151	chr1.40619266.40619766	chr1.62603744.62604527	-1.22606	0.00158004	chr1.27948253.27948753	chr1.113176524.113177567	1.80314	0.00190892	chr1.43845573.43846073	chr1.88276828.88277933	-1.43544	0.000752843	chr1.43110064.43110564
chr4.124881200.124883004	1.53688	0.00515485	chr11.120784253.120784753	chr4.71636086.71637018	-1.8461	0.00492769	chr13.104580852.104581352	chr1.88446012.88446930	2.1196	0.000371258	chr1.40758254.40758754	chr1.62692340.62692882	-1.22735	0.000639682	chr1.27965087.27965587	chr1.113412785.113413358	1.8777	0.00963674	chr1.44560852.44561352	chr1.88839912.88840726	-2.55011	7.22517e-07	chr1.43137363.43137863
chr4.130307858.130309697	1.51867	0.00586884	chr11.120784445.120784945	chr4.71875495.71876135	-1.87832	0.00224471	chr13.106723221.106723721	chr1.88482135.88483191	1.61855	0.00299457	chr1.40758609.40759109	chr1.62717724.62718737	-1.45194	0.00179498	chr1.27965401.27965901	chr1.113566893.113567778	2.615	1.3809e-06	chr1.44561086.44561586	chr1.88924114.88924724	-2.78454	1.63448e-06	chr1.43358124.43358624
chr4.132137121.132137872	2.66349	0.000273148	chr12.8103247.8103747	chr4.72233579.72234419	-2.41246	0.00111005	chr13.106723541.106724041	chr1.88521027.88521912	2.22489	8.53905e-07	chr1.40758883.40759383	chr1.62790325.62791123	-1.20535	0.00262563	chr1.27965572.27966072	chr1.113639784.113640317	3.02022	1.19869e-06	chr1.44561308.44561808	chr1.88937096.88937787	-2.00128	0.000925023	chr1.43360137.43360637
chr4.133213226.133214150	2.1284	0.0017551	chr12.12371098.12371598	chr4.72384432.72385656	-1.58492	0.00684564	chr13.106723766.106724266	chr1.88531494.88532359	2.47246	3.25199e-05	chr1.40805295.40805795	chr1.62831704.62833046	-1.2327	0.00664415	chr1.28083596.28084096	chr1.113735739.113736586	2.10195	0.00104532	chr1.44561528.44562028	chr1.88949849.88950412	-3.189	8.78942e-06	chr1.43360591.43361091
chr4.134579149.134579743	2.07464	0.00717888	chr12.12371700.12372200	chr4.83966357.83967386	-1.59553	0.00648095	chr13.115005417.115005917	chr1.88539284.88540270	2.49345	1.0567e-07	chr1.40836976.40837476	chr1.62908069.62909163	-1.30201	7.84878e-05	chr1.28083827.28084327	chr1.113965188.113966488	2.03149	1.14649e-05	chr1.45386114.45386614	chr1.89130285.89130924	-2.71125	1.70142e-06	chr1.43467626.43468126
chr4.134619981.134620522	2.74431	0.000388652	chr12.31218768.31219268	chr4.86524313.86525506	-1.80652	0.00231269	chr13.115005810.115006310	chr1.88553537.88554323	3.16667	2.56817e-06	chr1.40837365.40837865	chr1.62946679.62948033	-1.42807	4.02681e-05	chr1.28329444.28329944	chr1.113995648.113996665	2.12707	0.00031688	chr1.45859792.45860292	chr1.89228327.89228873	-2.35931	0.000385871	chr1.43482733.43483233
chr4.135530947.135531800	1.92127	0.00414636	chr12.33261642.33262142	chr4.90728922.90730026	-1.5392	0.00433464	chr13.115006078.115006578	chr1.88590676.88591432	1.50182	0.00264072	chr1.40837592.40838092	chr1.63055384.63056108	-1.0454	0.00634807	chr1.28533439.28533939	chr1.114247969.114248722	2.01662	0.000665479	chr1.45860010.45860510	chr1.89400451.89401347	-2.97869	1.00492e-08	chr1.43483030.43483530
chr4.135566925.135567835	1.70774	0.00998655	chr12.33261893.33262393	chr4.95666287.95667301	-1.54516	0.00699969	chr13.115006356.115006856	chr1.88594118.88595182	3.08083	3.90753e-13	chr1.40889524.40890024	chr1.63458836.63459702	-1.52179	0.000661173	chr1.28533709.28534209	chr1.114434259.114434919	2.07831	0.000615448	chr1.45860351.45860851	chr1.89430127.89431030	-2.87851	3.93341e-08	chr1.43483575.43484075
chr4.136631002.136631990	2.01225	0.00845901	chr12.33262182.33262682	chr4.96545710.96546691	-1.60454	0.00247773	chr13.116879499.116879999	chr1.88658210.88658939	2.65858	1.18237e-10	chr1.40942688.40943188	chr1.63819465.63821078	-1.20407	0.000687927	chr1.28643404.28643904	chr1.114484886.114485427	2.28125	0.00123731	chr1.47298139.47298639	chr1.89517639.89518296	-2.67773	1.16045e-05	chr1.43583349.43583849
chr4.149126219.149127183	2.06979	0.00556738	chr12.33262658.33263158	chr4.96718367.96720072	-1.86641	0.000219656	chr13.116879730.116880230	chr1.88701031.88702815	1.14417	0.000238249	chr1.40943088.40943588	chr1.64032434.64033316	-1.68731	0.00188138	chr1.28808410.28808910	chr1.114638174.114638979	2.05026	0.00143557	chr1.47446302.47446802	chr1.89587082.89587793	-2.76999	1.88502e-08	chr1.43583524.43584024
chr4.150029630.150031052	1.66959	0.00980438	chr12.35770724.35771224	chr4.96895120.96895771	-2.06899	0.0044174	chr13.116880042.116880542	chr1.88705508.88706755	1.01895	0.00581429	chr1.40943343.40943843	chr1.64509653.64510110	-1.22189	0.00290989	chr1.28808678.28809178	chr1.114667327.114668258	2.68306	4.78291e-07	chr1.47464638.47465138	chr1.89837748.89838376	-2.25097	0.00254231	chr1.43599180.43599680
chr4.151332027.151332732	2.40195	0.00161942	chr12.35770914.35771414	chr5.4696719.4697087	-1.946	0.0056029	chr14.8329532.8330032	chr1.88784978.88785774	2.552	6.57054e-05	chr1.40943454.40943954	chr1.64621118.64621434	-1.19197	0.00149632	chr1.28809129.28809629	chr1.114835679.114836381	2.36142	2.48096e-05	chr1.47464854.47465354	chr1.90202179.90202607	-2.28684	0.00030935	chr1.43607658.43608158
chr4.151634697.151635220	2.0218	0.00850016	chr12.35771118.35771618	chr5.6347188.6347671	-1.97278	0.0028603	chr14.8329798.8330298	chr1.88935113.88936167	1.96758	0.000184608	chr1.42047172.42047672	chr1.64726320.64726949	-1.15741	0.00982313	chr1.28836160.28836660	chr1.114837951.114838363	2.47754	0.000267614	chr1.47465094.47465594	chr1.90232201.90232995	-2.61874	5.07817e-05	chr1.43615672.43616172
chr4.155382055.155383672	1.79672	0.00290104	chr12.35771540.35772040	chr5.6983972.6984991	-2.36523	0.000104919	chr14.10192572.10193072	chr1.89025924.89026470	2.23661	0.000416641	chr1.42047470.42047970	chr1.64893719.64894723	-1.23807	0.000632848	chr1.28976358.28976858	chr1.115181948.115182753	1.894	0.00296348	chr1.47465314.47465814	chr1.90974861.90975494	-2.24143	5.29339e-05	chr1.43615926.43616426
chr5.7522601.7523663	2.21437	0.000903848	chr12.40294428.40294928	chr5.13383933.13385120	-1.93105	0.000104919	chr14.10192782.10193282	chr1.89170562.89171796	2.43069	2.26306e-07	chr1.42047710.42048210	chr1.64975300.64976172	-1.41069	0.00355493	chr1.28976894.28977394	chr1.115275428.115276428	1.98928	0.000804092	chr1.47910652.47911152	chr1.91209251.91210376	-2.3411	2.07782e-05	chr1.43694648.43695148
chr5.27548339.27548816	2.11778	0.00396065	chr12.40294662.40295162	chr5.13529115.13529801	-1.87255	0.00884288	chr14.13398916.13399416	chr1.89332551.89333242	1.64547	0.00128038	chr1.42353989.42354489	chr1.65235465.65236330	-1.35747	0.00216645	chr1.29057243.29057743	chr1.115703395.115704780	1.86276	0.00229138	chr1.47911005.47911505	chr1.91239062.91239464	-1.85188	0.00722288	chr1.43695075.43695575
chr5.28919098.28920244	2.33606	0.000582761	chr12.40295031.40295531	chr5.14508424.14509247	-2.09473	0.000144868	chr14.13399268.13399768	chr1.89566369.89567551	1.36826	0.00205423	chr1.42368193.42368693	chr1.65333808.65335235	-1.40903	0.00016791	chr1.29057688.29058188	chr1.115784497.115785459	2.23832	2.23863e-06	chr1.48781474.48781974	chr1.91436178.91437028	-1.62174	0.00718466	chr1.43729811.43730311
chr5.31589600.31590652	2.06749	0.0047055	chr12.70497760.70498260	chr5.16560151.16560634	-1.89578	0.00489748	chr14.13399580.13400080	chr1.89750472.89751402	1.55257	3.1013e-06	chr1.42368471.42368971	chr1.65491556.65492627	-1.35966	0.000279557	chr1.29182379.29182879	chr1.115964822.115965890	2.25401	9.3804e-05	chr1.48792378.48792878	chr1.91966954.91967586	-1.84005	0.00467921	chr1.43730080.43730580
chr5.35719797.35720401	2.65695	0.000559074	chr12.70498027.70498527	chr5.16675896.16676663	-1.98933	0.00505703	chr14.15318979.15319479	chr1.89848237.89848728	1.929	0.00239984	chr1.42472276.42472776	chr1.65654500.65655394	-1.45384	0.000325205	chr1.29182664.29183164	chr1.115997149.115997728	2.20435	0.000898321	chr1.48792529.48793029	chr1.92035475.92036335	-1.81517	0.00155446	chr1.43730373.43730873
chr5.35917949.35919011	1.7287	0.00555569	chr12.70498231.70498731	chr5.16922409.16923140	-1.64804	0.00925661	chr14.15319356.15319856	chr1.90040902.90041551	2.80624	3.0313e-06	chr1.42472504.42473004	chr1.65804473.65805409	-1.88486	0.000891991	chr1.29182778.29183278	chr1.116107472.116108291	1.63815	0.00876583	chr1.48792853.48793353	chr1.92061086.92061882	-2.46045	2.42603e-05	chr1.43730857.43731357
chr5.35953958.35954616	2.33598	0.000783778	chr12.71578844.71579344	chr5.38615968.38616486	-2.05821	0.00513612	chr14.15377302.15377802	chr1.90120627.90121240	2.57899	6.37845e-05	chr1.42472799.42473299	chr1.66007383.66008341	-1.69537	1.24911e-05	chr1.29183117.29183617	chr1.116171135.116171749	2.32265	0.00249034	chr1.49039902.49040402	chr1.92099497.92101024	-2.55677	1.4666e-07	chr1.45437983.45438483
chr5.35973813.35974455	2.04119	0.00735517	chr12.71896753.71897253	chr5.39316430.39317087	-1.65136	0.00809613	chr14.15385479.15385979	chr1.90208240.90209449	2.17416	1.24753e-08	chr1.42473117.42473617	chr1.66128935.66129605	-1.2349	0.00701918	chr1.29515865.29516365	chr1.116184174.116184996	2.52762	5.35133e-06	chr1.50362156.50362656	chr1.92124719.92125382	-2.42029	0.000169148	chr1.45438480.45438980
chr5.36006049.36008238	1.70205	0.00694428	chr12.76676396.76676896	chr5.40735550.40736133	-1.71273	0.00492285	chr14.76254352.76254852	chr1.90356237.90357084	2.62849	5.85855e-06	chr1.42473338.42473838	chr1.66178318.66178589	-1.20864	0.00678721	chr1.29530116.29530616	chr1.116292812.116293522	3.09035	1.56229e-06	chr1.50362427.50362927	chr1.92215379.92216848	-2.92424	1.37981e-08	chr1.45438798.45439298
chr5.42214485.42215489	1.72797	0.00982398	chr12.76676613.76677113	chr5.41076256.41077268	-1.91853	0.00076588	chr14.76254607.76255107	chr1.90404435.90405279	1.6233	0.00372773	chr1.42554220.42554720	chr1.66337303.66337732	-1.26057	0.00422256	chr1.29858392.29858892	chr1.116392297.116392812	1.9958	0.00124524	chr1.50362645.50363145	chr1.92651353.92652034	-1.95703	0.0035409	chr1.46178653.46179153
chr5.44473675.44474626	1.8609	0.0078143	chr12.76676960.76677460	chr5.45706429.45707278	-1.94107	0.00599831	chr14.76254973.76255473	chr1.90680488.90681198	2.46304	2.43548e-05	chr1.42554498.42554998	chr1.66607064.66608052	-1.2714	0.000904267	chr1.30233684.30234184	chr1.117067161.117067719	1.78273	0.00349834	chr1.50525680.50526180	chr1.92720461.92720978	-2.67285	1.90635e-07	chr1.46852558.46853058
chr5.52509123.52510024	2.09836	0.00648095	chr12.77637691.77638191	chr5.57319273.57320459	-1.73981	0.00702228	chr14.76255134.76255634	chr1.90732802.90733500	2.53912	5.94683e-07	chr1.42771683.42772183	chr1.66619293.66619846	-1.39347	0.0099636	chr1.30564279.30564779	chr1.117067766.117068504	2.17294	0.000581996	chr1.51105007.51105507	chr1.92724062.92724543	-3.33439	2.98222e-08	chr1.46852671.46853171
chr5.63918222.63918915	2.09932	0.00494749	chr12.77638054.77638554	chr5.63607306.63608391	-1.77469	0.0022613	chr14.79346320.79346820	chr1.90753974.90754909	1.27249	0.00172917	chr1.42772039.42772539	chr1.66643676.66644437	-1.72152	0.00164824	chr1.30564679.30565179	chr1.118592659.118593425	2.5965	2.17419e-05	chr1.51105238.51105738	chr1.92744694.92745183	-1.90814	0.00682088	chr1.46852773.46853273
chr5.65005796.65006859	1.82401	0.00358581	chr12.77638210.77638710	chr5.72783748.72784367	-1.62457	0.00619912	chr14.83246893.83247393	chr1.90975600.90976464	1.80344	0.00118062	chr1.42834149.42834649	chr1.66692346.66693284	-1.68436	0.00266943	chr1.30594975.30595475	chr1.118720336.118721133	1.98443	0.00112872	chr1.51105426.51105926	chr1.92769088.92769610	-2.10001	0.00355367	chr1.46853372.46853872
chr5.65456932.65457700	2.11018	0.00202802	chr12.82304112.82304612	chr5.77748786.77749747	-1.90104	0.00176719	chr14.83247347.83247847	chr1.90980452.90981736	2.01919	6.6935e-05	chr1.42834416.42834916	chr1.66913617.66914658	-1.35727	3.49668e-05	chr1.30595124.30595624	chr1.118904348.118904997	1.81642	0.00153096	chr1.51191233.51191733	chr1.92787046.92787658	-2.49196	3.22659e-05	chr1.46853898.46854398
chr5.74019888.74020502	2.10347	0.00764407	chr12.82304342.82304842	chr5.77986447.77987205	-2.03014	0.00421088	chr14.83638279.83638779	chr1.90998055.90999601	1.13501	0.00205441	chr1.42877197.42877697	chr1.67049287.67050158	-1.36067	6.45315e-05	chr1.30595327.30595827	chr1.119108542.119109404	2.38996	1.75716e-06	chr1.51191445.51191945	chr1.92869700.92870462	-2.74119	9.40323e-06	chr1.46886022.46886522
chr5.76865659.76867118	2.05104	0.00154509	chr12.82304484.82304984	chr5.78584663.78585416	-1.46003	0.00300379	chr14.85965400.85965900	chr1.91022107.91023561	2.66951	1.58846e-09	chr1.42923893.42924393	chr1.67167224.67168027	-1.46189	0.000633359	chr1.30716034.30716534	chr1.119486703.119487111	1.87953	0.00150945	chr1.51191684.51192184	chr1.93161490.93162117	-2.49244	2.49679e-05	chr1.46924942.46925442
chr5.91823210.91824049	2.03884	0.00421088	chr12.83146543.83147043	chr5.79082898.79083762	-2.11882	0.000315594	chr14.85965741.85966241	chr1.91031524.91031895	2.53429	3.55935e-05	chr1.43045187.43045687	chr1.67181062.67181823	-1.15249	0.00267076	chr1.30716292.30716792	chr1.119889264.119890031	1.74025	0.00445477	chr1.51191882.51192382	chr1.93176377.93177196	-1.81402	0.0011296	chr1.46982578.46983078
chr5.99143332.99144241	2.23223	0.00202263	chr12.83146841.83147341	chr5.79905119.79905724	-2.01516	0.00701751	chr14.86326397.86326897	chr1.91064680.91065594	1.96523	8.18576e-06	chr1.43045440.43045940	chr1.67286043.67287273	-1.48335	0.00612142	chr1.30740559.30741059	chr1.120186337.120187608	1.40321	0.00296264	chr1.51192096.51192596	chr1.93183862.93184836	-2.68489	2.61648e-07	chr1.46982750.46983250
chr5.111880132.111880708	2.35027	0.00328207	chr12.83147428.83147928	chr5.81975792.81977763	-1.64681	0.00510823	chr14.86326687.86327187	chr1.91077146.91077800	1.79409	0.00953559	chr1.43143197.43143697	chr1.67307348.67308663	-1.2845	0.00341232	chr1.30740777.30741277	chr1.120295063.120296094	2.43235	9.69175e-06	chr1.51192262.51192762	chr1.93210078.93210721	-2.69969	6.78902e-06	chr1.46983037.46983537
chr5.112603759.112604676	2.0205	0.00436057	chr12.86071006.86071506	chr5.82319673.82320886	-1.42865	0.00973842	chr14.86326926.86327426	chr1.91445005.91445699	3.01962	1.39084e-07	chr1.43143449.43143949	chr1.67359331.67360454	-1.38985	0.000355538	chr1.30741110.30741610	chr1.120555293.120555823	2.44303	9.66899e-05	chr1.51363097.51363597	chr1.93214494.93215062	-3.21353	1.5074e-07	chr1.46983306.46983806
chr5.113045657.113046665	1.9797	0.00484939	chr12.86071264.86071764	chr5.82964514.82965043	-1.78097	0.00715125	chr14.86327242.86327742	chr1.91658887.91659209	2.02074	0.00357233	chr1.43336959.43337459	chr1.67397493.67398532	-2.01335	4.40765e-08	chr1.30741424.30741924	chr1.120557008.120557970	1.7102	0.000954889	chr1.51382580.51383080	chr1.93220606.93221292	-2.77582	3.70064e-05	chr1.47050407.47050907
chr5.113540922.113541531	1.99186	0.00855222	chr12.86071372.86071872	chr5.85345928.85347140	-1.64785	0.00305888	chr14.86327496.86327996	chr1.91670741.91671565	2.56066	1.91585e-05	chr1.43337413.43337913	chr1.67414553.67415169	-1.5822	0.0078708	chr1.30936450.30936950	chr1.120669225.120670297	2.00875	0.000353521	chr1.51382849.51383349	chr1.93227209.93228094	-2.19953	0.000582437	chr1.47051023.47051523
chr5.117068809.117069848	1.74275	0.00937249	chr12.87343157.87343657	chr5.85505081.85505965	-1.90153	0.00216157	chr14.86328066.86328566	chr1.91919609.91920575	1.63959	0.000158994	chr1.43337990.43338490	chr1.67451435.67452254	-1.6314	3.63949e-06	chr1.31044111.31044611	chr1.121147807.121148407	2.44709	0.000155734	chr1.51449449.51449949	chr1.93235393.93236833	-1.41259	0.00351112	chr1.47051287.47051787
chr5.117413393.117415026	1.55639	0.00335447	chr12.87343406.87343906	chr5.86438432.86439273	-2.16593	0.00134679	chr14.87582537.87583037	chr1.91959942.91960662	1.83274	0.0030415	chr1.43338205.43338705	chr1.67495624.67496722	-1.37798	0.0033698	chr1.31044343.31044843	chr1.121199311.121200294	2.66289	5.16719e-07	chr1.51449637.51450137	chr1.93347118.93347562	-2.22341	0.00239338	chr1.49513811.49514311
chr5.121361286.121362118	2.24963	0.00207874	chr12.87343616.87344116	chr5.89014710.89015284	-1.9052	0.00161942	chr14.87683009.87683509	chr1.91978338.91978952	2.25101	4.06166e-07	chr1.43698406.43698906	chr1.67579518.67580557	-1.29831	0.00211591	chr1.31044653.31045153	chr1.121221122.121222031	2.24402	6.253e-05	chr1.51761792.51762292	chr1.93456988.93457539	-2.58185	0.000463733	chr1.50510926.50511426
chr5.122143437.122144068	1.83625	0.0099858	chr12.88726156.88726656	chr5.92263649.92264591	-1.70357	0.00807591	chr14.87683306.87683806	chr1.91987219.91987842	1.96151	0.000528507	chr1.43698654.43699154	chr1.67605137.67605765	-1.84655	0.00711566	chr1.31044903.31045403	chr1.121285802.121286523	2.54108	1.57338e-05	chr1.51762057.51762557	chr1.93548786.93549498	-2.49604	0.000240402	chr1.50685332.50685832
chr5.122652996.122654578	1.77758	0.00547989	chr12.88726675.88727175	chr5.92554757.92555744	-1.81451	0.00578293	chr14.91888995.91889495	chr1.92012291.92013342	2.7526	2.62092e-08	chr1.43767741.43768241	chr1.67765768.67766442	-1.56444	0.00690117	chr1.31057109.31057609	chr1.121754262.121754624	2.02873	0.0037516	chr1.52056542.52057042	chr1.93566970.93567632	-3.24866	3.87982e-10	chr1.50685450.50685950
chr5.124084295.124086174	1.78189	0.00311679	chr12.99715039.99715539	chr6.5770269.5770835	-1.82448	0.00850016	chr14.91889299.91889799	chr1.92043966.92044506	2.18982	0.000148769	chr1.43767948.43768448	chr1.67797993.67799332	-1.37856	2.49773e-05	chr1.31097183.31097683	chr1.121829945.121830891	1.67618	0.00108716	chr1.52250872.52251372	chr1.93609469.93610043	-2.0116	0.0049214	chr1.50685673.50686173
chr5.125245422.125246351	1.75022	0.00912917	chr12.99715289.99715789	chr6.8126308.8127270	-1.46409	0.00945682	chr14.100864106.100864606	chr1.92086711.92087402	1.73199	0.00146169	chr1.43783442.43783942	chr1.67806693.67807761	-1.59108	0.00309098	chr1.31128494.31128994	chr1.121870166.121870848	2.01756	0.00082625	chr1.52251217.52251717	chr1.93857250.93857832	-2.36646	0.00158377	chr1.50686060.50686560
chr5.125253907.125254618	2.16167	0.00441554	chr12.99715416.99715916	chr6.8444996.8445893	-1.77631	0.00915995	chr14.102199247.102199747	chr1.92130206.92131047	1.33249	0.000301823	chr1.43783835.43784335	chr1.67891944.67892840	-1.60852	0.00103815	chr1.31128817.31129317	chr1.122060159.122060663	1.95338	0.00505027	chr1.52336316.52336816	chr1.94266942.94267450	-2.55178	0.000137423	chr1.50765495.50765995
chr5.125876108.125877140	2.52391	0.000702614	chr12.99715629.99716129	chr6.9077946.9078912	-1.28078	0.00912225	chr14.102199376.102199876	chr1.92202509.92203354	3.67814	2.09767e-13	chr1.44027635.44028135	chr1.67902128.67902950	-1.29569	0.007481	chr1.31156836.31157336	chr1.122095508.122096389	1.73264	0.00113177	chr1.52336612.52337112	chr1.94341062.94342123	-3.7834	3.01786e-17	chr1.50765749.50766249
chr5.126973226.126973900	2.38828	0.00193536	chr12.99715896.99716396	chr6.9178468.9179039	-1.81784	0.00842247	chr14.102934760.102935260	chr1.92424412.92425148	2.30895	1.84164e-06	chr1.44027997.44028497	chr1.67933006.67933786	-1.74187	0.000844155	chr1.31175349.31175849	chr1.122111983.122112799	1.70771	0.00873992	chr1.52336850.52337350	chr1.95267075.95268867	-2.34439	6.56587e-07	chr1.50770243.50770743
chr5.127144536.127145558	1.83637	0.00870436	chr12.99716007.99716507	chr6.12073011.12073964	-1.71721	0.00453738	chr14.102934921.102935421	chr1.92431689.92432691	3.34303	4.40724e-12	chr1.45022046.45022546	chr1.67961112.67962030	-1.63398	0.00162613	chr1.31259679.31260179	chr1.122215571.122216351	2.0651	0.00251734	chr1.52338607.52339107	chr1.95601977.95602576	-3.40167	7.15924e-09	chr1.50823016.50823516
chr5.127886928.127887708	2.08416	0.00896889	chr12.99716307.99716807	chr6.12254342.12255033	-1.65304	0.00795274	chr14.104803890.104804390	chr1.92437567.92438639	1.21896	0.00165406	chr1.45022318.45022818	chr1.67968774.67969768	-1.49818	4.65238e-05	chr1.31260146.31260646	chr1.122321663.122322370	1.86176	0.0063341	chr1.52338866.52339366	chr1.95821640.95822148	-3.16683	1.2199e-07	chr1.50823354.50823854
chr5.128111158.128111908	2.17863	0.00855222	chr12.102586183.102586683	chr6.12562217.12562982	-1.61538	0.00603803	chr14.104804336.104804836	chr1.92521322.92522719	1.40964	0.00185665	chr1.45800850.45801350	chr1.67971581.67972010	-1.56981	0.00204843	chr1.31260466.31260966	chr1.122339507.122340484	1.94395	0.00133259	chr1.52353732.52354232	chr1.97539745.97541133	-1.64945	0.00679874	chr1.50828409.50828909
chr5.128499069.128500216	2.35993	0.000264809	chr12.102586292.102586792	chr6.15743056.15743946	-1.60975	0.00587906	chr14.104805270.104805770	chr1.92538892.92539662	2.7489	7.55429e-07	chr1.45801236.45801736	chr1.68451717.68452448	-1.587	4.27717e-06	chr1.31260730.31261230	chr1.122373546.122374406	1.71559	0.00578446	chr1.52354096.52354596	chr1.97573244.97574295	-1.71908	0.00348996	chr1.50828751.50829251
chr5.129268349.129268986	2.40952	0.00060852	chr12.102586483.102586983	chr6.15830518.15831217	-2.16463	0.000104378	chr14.106178178.106178678	chr1.92680423.92681341	2.53295	9.83009e-08	chr1.45859792.45860292	chr1.68552073.68553373	-1.01964	0.00671836	chr1.31322608.31323108	chr1.122393595.122394597	1.47575	0.00238976	chr1.52354580.52355080	chr1.97619547.97620409	-3.38474	2.69335e-12	chr1.50865301.50865801
chr5.131557560.131558997	2.14055	0.00281233	chr12.102586629.102587129	chr6.16572332.16573879	-1.46746	0.00656577	chr14.106506349.106506849	chr1.92703891.92704351	2.11528	0.000977963	chr1.45860010.45860510	chr1.68605005.68606517	-1.19992	0.00965542	chr1.31322838.31323338	chr1.122876836.122878015	1.4788	0.00784009	chr1.52453193.52453693	chr1.97629890.97630806	-1.18721	0.00953364	chr1.50865713.50866213
chr5.137032034.137033203	1.51736	0.00492351	chr12.102586852.102587352	chr6.17150836.17151990	-1.49932	0.00484939	chr14.106506800.106507300	chr1.92840290.92840717	1.51177	0.00942561	chr1.45860351.45860851	chr1.68689530.68690176	-1.47904	0.000495302	chr1.31570058.31570558	chr1.123065019.123065825	2.23643	0.000257524	chr1.52703683.52704183	chr1.97648754.97649138	-2.04647	0.000942227	chr1.50897647.50898147
chr5.137523671.137524153	2.05671	0.00722306	chr12.102587054.102587554	chr6.17213548.17213825	-2.05244	0.00937249	chr14.106507182.106507682	chr1.93216709.93218129	2.33298	1.41981e-13	chr1.46160959.46161459	chr1.68803064.68803928	-1.29709	0.00185173	chr1.31570289.31570789	chr1.123331403.123331919	2.18376	0.00266994	chr1.52703891.52704391	chr1.97760602.97761971	-1.38639	0.00818173	chr1.50897907.50898407
chr5.140884635.140885805	2.04244	0.0048826	chr12.102587286.102587786	chr6.17246854.17247500	-2.06764	0.00100452	chr14.109793942.109794442	chr1.93299282.93299585	1.80983	0.00612605	chr1.50970832.50971332	chr1.68828265.68829376	-1.31182	0.000240068	chr1.31716249.31716749	chr1.123374314.123375098	2.07838	0.00172959	chr1.52704291.52704791	chr1.97983207.97983626	-2.41371	0.000105281	chr1.50940078.50940578
chr5.147990508.147991368	2.12385	0.00667125	chr12.102587454.102587954	chr6.17620468.17621338	-1.51417	0.00850016	chr14.109794260.109794760	chr1.93349430.93350246	1.11582	0.00200124	chr1.51216196.51216696	chr1.69123941.69124928	-2.46313	9.66278e-06	chr1.31750923.31751423	chr1.123396552.123397375	2.0299	0.00158652	chr1.52704526.52705026	chr1.98058855.98059484	-1.94157	0.0024074	chr1.50940552.50941052
chr6.6862588.6863166	1.81562	0.00667858	chr12.106277565.106278065	chr6.17978266.17979330	-1.60541	0.00300379	chr14.109794577.109795077	chr1.93658551.93658937	2.19234	0.00182652	chr1.51216629.51217129	chr1.69164857.69165866	-1.09641	0.00802898	chr1.31751136.31751636	chr1.123657487.123658000	2.23624	0.00100918	chr1.52876349.52876849	chr1.98713057.98714192	-2.26027	4.12317e-05	chr1.51616942.51617442
chr6.30468986.30470062	1.90301	0.00735517	chr12.106277818.106278318	chr6.18051562.18052151	-1.72538	0.00273824	chr14.110015033.110015533	chr1.94187983.94188962	2.15526	2.12346e-07	chr1.51330656.51331156	chr1.69241613.69242554	-1.17452	0.00203036	chr1.32074767.32075267	chr1.123689606.123690308	1.62705	0.00766021	chr1.52876571.52877071	chr1.101500242.101501253	-1.71887	0.00306226	chr1.51617337.51617837
chr6.31323622.31324264	2.00913	0.00873565	chr12.106278053.106278553	chr6.18748721.18749405	-1.84424	0.00314549	chr14.111100192.111100692	chr1.94368769.94369764	1.90359	6.00295e-05	chr1.51359924.51360424	chr1.69331437.69332175	-1.49347	6.45576e-06	chr1.32105382.32105882	chr1.123774493.123775157	2.31665	0.000198406	chr1.52876785.52877285	chr1.104652269.104653140	-3.00279	1.84107e-09	chr1.51617523.51618023
chr6.31390165.31391054	1.79108	0.00664664	chr12.106389189.106389689	chr6.22199923.22200705	-1.70592	0.00667125	chr14.112680646.112681146	chr1.94412641.94413704	1.01987	0.00756553	chr1.51363097.51363597	chr1.69404563.69405047	-2.2684	0.00249797	chr1.32234571.32235071	chr1.123788445.123788993	2.25934	0.00116308	chr1.52877139.52877639	chr1.104795910.104796616	-2.57063	1.60717e-06	chr1.51934429.51934929
chr6.34276465.34277124	2.18521	0.00389237	chr12.106389572.106390072	chr6.22373194.22374069	-1.43622	0.0064212	chr14.112685593.112686093	chr1.94631717.94632809	2.64476	4.2491e-11	chr1.51397727.51398227	chr1.69429297.69430099	-1.51537	0.00410944	chr1.32241979.32242479	chr1.123814549.123815109	2.56584	0.000323611	chr1.52917962.52918462	chr1.104797662.104798153	-2.49876	9.71235e-05	chr1.52597197.52597697
chr6.46236829.46237576	1.83142	0.00964811	chr12.106389832.106390332	chr6.24324293.24325605	-1.37184	0.00784102	chr14.112685873.112686373	chr1.94642219.94642897	2.25423	7.55429e-07	chr1.51514260.51514760	chr1.69440721.69441406	-1.71755	8.43149e-05	chr1.32242228.32242728	chr1.123985270.123986190	1.74172	0.00345707	chr1.52918299.52918799	chr1.104806982.104808079	-1.59945	0.0078575	chr1.52597559.52598059
chr6.50214953.50215963	2.01699	0.00148062	chr12.106692765.106693265	chr6.24549729.24550327	-1.44391	0.00761097	chr14.114909980.114910480	chr1.94671406.94672272	2.74774	1.33462e-14	chr1.51514579.51515079	chr1.69483675.69484368	-1.58772	0.00589353	chr1.32242521.32243021	chr1.124032538.124033476	1.77378	0.0013788	chr1.52918913.52919413	chr1.104827855.104828522	-2.04033	0.000400522	chr1.52597731.52598231
chr6.56367078.56367677	1.84596	0.00855222	chr12.106693037.106693537	chr6.24993626.24994172	-1.77056	0.00146165	chr14.114910205.114910705	chr1.95024569.95025260	2.67032	8.14007e-09	chr1.51514866.51515366	chr1.69491447.69492660	-1.6071	4.16993e-06	chr1.32412570.32413070	chr1.124298716.124299644	1.65071	0.00537285	chr1.53892401.53892901	chr1.104838103.104839640	-1.76634	0.000664876	chr1.52598004.52598504
chr6.82097399.82098441	1.9053	0.0087482	chr12.106693226.106693726	chr6.25086848.25087868	-1.91631	0.00601211	chr14.116108222.116108722	chr1.95605321.95606079	1.47858	0.00165145	chr1.51515188.51515688	chr1.69498547.69500090	-1.36348	3.47652e-05	chr1.32414700.32415200	chr1.124420679.124421191	2.03684	0.00488751	chr1.54094803.54095303	chr1.104848022.104849207	-2.68095	3.53102e-07	chr1.52598298.52598798
chr6.89314848.89315995	2.07047	0.00111005	chr12.106693605.106694105	chr6.25277670.25278375	-1.57932	0.00789946	chr14.116108658.116109158	chr1.95617023.95617647	1.7389	0.000175602	chr1.51515498.51515998	chr1.69790278.69791169	-1.05722	0.00310175	chr1.32443459.32443959	chr1.124541702.124542828	1.85632	0.000534197	chr1.54095132.54095632	chr1.105002093.105003060	-2.56759	4.09119e-05	chr1.52681774.52682274
chr6.89326178.89326508	2.17012	0.00423745	chr12.108532715.108533215	chr6.25978108.25978847	-1.54639	0.00941993	chr15.9435306.9435806	chr1.96346445.96347555	1.06387	0.00348442	chr1.51521624.51522124	chr1.69996654.69997380	-1.36341	0.00980523	chr1.32443604.32444104	chr1.124917443.124918475	2.26403	0.000115148	chr1.54095237.54095737	chr1.105340805.105341700	-2.68574	1.79678e-06	chr1.52689543.52690043
chr6.91891635.91892392	2.02553	0.00622111	chr12.108532957.108533457	chr6.40573584.40574296	-1.77158	0.0095219	chr15.9435481.9435981	chr1.96599849.96600665	1.84421	0.000209167	chr1.51590614.51591114	chr1.70012772.70013544	-1.65798	3.48343e-07	chr1.32443848.32444348	chr1.124994314.124995197	2.49332	2.71124e-06	chr1.54095341.54095841	chr1.105682601.105683334	-2.63607	4.58517e-06	chr1.52717909.52718409
chr6.94795107.94795972	2.26079	0.000846495	chr12.108533328.108533828	chr6.42237268.42237986	-1.92849	0.00104323	chr15.9435711.9436211	chr1.97517227.97518239	1.72868	0.000247732	chr1.51591005.51591505	chr1.70067020.70068004	-2.46224	1.19403e-09	chr1.32472248.32472748	chr1.125077686.125078501	2.16736	0.000632255	chr1.54095461.54095961	chr1.106069424.106070175	-2.26633	0.000473282	chr1.52718028.52718528
chr6.97836908.97838006	2.24822	0.00297783	chr12.108533595.108534095	chr6.42426076.42426881	-1.95326	0.00300379	chr15.9436031.9436531	chr1.97827547.97828474	1.29475	0.0021913	chr1.52156234.52156734	chr1.70191430.70192556	-1.84949	1.53513e-07	chr1.32476499.32476999	chr1.125542193.125543036	1.8532	0.000892644	chr1.54095723.54096223	chr1.106154927.106155966	-2.51142	6.08543e-07	chr1.52718279.52718779
chr6.99660334.99660973	1.98325	0.00715206	chr12.108997194.108997694	chr6.43362976.43364233	-1.36804	0.00907107	chr15.10621129.10621629	chr1.97851629.97852446	1.32452	0.00870124	chr1.52158361.52158861	chr1.70207335.70208357	-1.51503	0.000519704	chr1.32476746.32477246	chr1.125650377.125651132	2.63354	1.11567e-05	chr1.54474302.54474802	chr1.106199467.106200592	-1.64663	0.00207014	chr1.53079820.53080320
chr6.100483054.100484138	1.5709	0.00791581	chr12.108997318.108997818	chr6.43584527.43585785	-1.71524	0.00813497	chr15.10749963.10750463	chr1.97978277.97978516	2.14467	3.8108e-05	chr1.52158506.52159006	chr1.70316083.70317106	-1.38056	9.88652e-06	chr1.32477097.32477597	chr1.125657387.125658378	2.63219	3.96029e-06	chr1.54474515.54475015	chr1.106225944.106227031	-1.70576	0.000908856	chr1.53194227.53194727
chr6.108510038.108510942	2.02895	0.0027148	chr12.109566703.109567203	chr6.43653810.43654740	-1.68762	0.00787573	chr15.10750276.10750776	chr1.98010761.98012219	1.57608	9.89948e-05	chr1.52158772.52159272	chr1.70385614.70386394	-1.5663	0.0001519	chr1.32533018.32533518	chr1.125779991.125780879	1.71292	0.00602984	chr1.54474770.54475270	chr1.106231778.106232380	-2.54918	6.88381e-07	chr1.53194521.53195021
chr6.110751505.110752129	2.59176	0.000582761	chr12.109566939.109567439	chr6.44849408.44850208	-1.87509	0.00441554	chr15.12557980.12558480	chr1.98667718.98668818	1.96806	4.64743e-07	chr1.52159017.52159517	chr1.70536500.70537299	-1.61685	0.000511005	chr1.32533351.32533851	chr1.125792978.125793777	2.19954	4.6485e-06	chr1.54514879.54515379	chr1.106402848.106403652	-2.69418	1.01193e-06	chr1.53194961.53195461
chr6.112524053.112525164	1.63117	0.00670658	chr12.111243369.111243869	chr6.55567512.55567945	-1.85505	0.00787573	chr15.13635209.13635709	chr1.98684521.98685306	1.80396	0.000696775	chr1.52159168.52159668	chr1.70820806.70821447	-1.76889	0.000375479	chr1.32533655.32534155	chr1.125839696.125840608	1.80971	0.000265103	chr1.54515298.54515798	chr1.106629318.106630549	-1.51694	0.00517557	chr1.53195329.53195829
chr6.112777670.112778794	1.62212	0.00534911	chr12.111243637.111244137	chr6.55591910.55592725	-1.66907	0.00163623	chr15.13635468.13635968	chr1.99369328.99370285	1.87967	2.69494e-05	chr1.52265843.52266343	chr1.71389946.71391103	-1.50441	1.94069e-05	chr1.32537206.32537706	chr1.125872151.125873109	1.76385	0.00102931	chr1.54597361.54597861	chr1.106765437.106766531	-1.66669	0.00435826	chr1.53281731.53282231
chr6.112888047.112888759	2.42671	0.00161942	chr12.117512718.117513218	chr6.55855979.55856797	-1.61384	0.00866744	chr15.13635838.13636338	chr1.99582153.99582824	2.16535	7.41379e-06	chr1.52266079.52266579	chr1.71419515.71420397	-1.46989	0.000409836	chr1.32552591.32553091	chr1.125882588.125883190	1.98676	0.00121323	chr1.54597539.54598039	chr1.107970787.107971828	-1.77981	0.00916023	chr1.53739935.53740435
chr6.113794932.113796561	1.43147	0.00834	chr12.117512867.117513367	chr6.56806046.56806928	-2.11074	8.58603e-05	chr15.19686858.19687358	chr1.99789348.99789997	2.00809	2.55934e-05	chr1.52353732.52354232	chr1.71621562.71622175	-1.58792	0.00184661	chr1.32552817.32553317	chr1.125922469.125922985	1.79485	0.00416824	chr1.54597753.54598253	chr1.110967430.110967896	-2.47158	0.0005349	chr1.53740359.53740859
chr6.114254851.114255552	1.74846	0.00922699	chr12.117513018.117513518	chr6.56876774.56877437	-1.74743	0.00202263	chr15.19687188.19687688	chr1.99813250.99814159	2.17679	4.24426e-07	chr1.52354096.52354596	chr1.71722015.71722959	-1.56588	6.92254e-05	chr1.32598504.32599004	chr1.125933836.125934776	1.96882	0.0015578	chr1.54597864.54598364	chr1.110975062.110975601	-2.7587	4.90161e-07	chr1.53740797.53741297
chr6.115694177.115695096	2.07358	0.001346	chr12.117513128.117513628	chr6.58043716.58044550	-1.77036	0.00553274	chr15.21999396.21999896	chr1.99888190.99888791	3.15455	6.41864e-10	chr1.52354580.52355080	chr1.71848403.71849154	-1.37859	0.000932579	chr1.32598709.32599209	chr1.125969435.125970633	1.8205	0.000430539	chr1.54611754.54612254	chr1.110977111.110977627	-3.33347	6.51147e-09	chr1.53784110.53784610
chr6.118010772.118012306	1.4781	0.0064212	chr13.11218659.11219159	chr6.58545986.58546569	-2.20704	0.00076588	chr15.25291156.25291656	chr1.99912551.99913623	1.2133	0.00461879	chr1.52364154.52364654	chr1.71853851.71854654	-1.49424	6.48835e-05	chr1.32598904.32599404	chr1.126017610.126018423	1.66861	0.00659242	chr1.54612006.54612506	chr1.111019039.111019445	-2.79656	1.43813e-05	chr1.53784336.53784836
chr6.118833698.118834818	1.69106	0.00751693	chr13.11219073.11219573	chr6.59197922.59199043	-1.73956	0.00507361	chr15.25291305.25291805	chr1.100168600.100169634	2.30792	3.40507e-07	chr1.52364339.52364839	chr1.71891292.71892064	-1.30368	0.00723543	chr1.32599242.32599742	chr1.126044485.126045040	1.96932	0.000686567	chr1.54667877.54668377	chr1.111020206.111021142	-2.89483	3.1981e-08	chr1.53784643.53785143
chr6.131394621.131395351	2.41644	0.00205241	chr13.11219254.11219754	chr6.60615610.60617055	-1.62539	0.00166608	chr15.33038048.33038548	chr1.100180025.100180494	1.74723	8.43373e-06	chr1.52366102.52366602	chr1.71979962.71980644	-1.66564	0.0016514	chr1.32611734.32612234	chr1.126049135.126050110	1.95841	0.000116792	chr1.54732761.54733261	chr1.111057960.111058695	-2.11223	0.00220702	chr1.53784998.53785498
chr6.134230160.134231083	2.19351	0.00221361	chr13.12070461.12070961	chr6.61702871.61703538	-1.81751	0.00183109	chr15.40832482.40832982	chr1.100366703.100367348	1.79538	0.000142168	chr1.52366351.52366851	chr1.72057679.72058669	-1.28415	0.00828805	chr1.32612015.32612515	chr1.126109720.126110825	1.85456	0.000480963	chr1.54733078.54733578	chr1.111689352.111690399	-2.88066	1.45447e-06	chr1.53785306.53785806
chr6.135450792.135451891	1.82599	0.00322019	chr13.12070610.12071110	chr6.64678662.64679309	-1.57763	0.00913438	chr15.40832768.40833268	chr1.100430060.100431043	1.61967	0.00218029	chr1.52470278.52470778	chr1.72336514.72337215	-1.03174	0.00629955	chr1.32625782.32626282	chr1.126307439.126308176	1.86917	0.0024074	chr1.54733307.54733807	chr1.111864017.111865273	-1.41484	0.00112363	chr1.53785431.53785931
chr6.137154826.137155985	1.82775	0.00967311	chr13.15212212.15212712	chr6.64877691.64878448	-1.72292	0.00522597	chr15.42376084.42376584	chr1.101249888.101251186	2.19682	4.29468e-08	chr1.52470731.52471231	chr1.72352335.72353057	-1.56929	0.00024395	chr1.32625969.32626469	chr1.126359463.126360733	1.75753	0.000263738	chr1.54739034.54739534	chr1.112520398.112521567	-2.46913	1.73539e-05	chr1.54074339.54074839
chr6.142521305.142522074	1.91236	0.00368773	chr13.15212607.15213107	chr6.65026997.65027750	-2.39752	0.00153379	chr15.42376646.42377146	chr1.102678519.102679211	1.51626	0.0038503	chr1.52470991.52471491	chr1.72539682.72540227	-1.14483	0.0015148	chr1.32632434.32632934	chr1.126858201.126859169	1.44946	0.00660845	chr1.54787749.54788249	chr1.116751311.116752003	-2.01879	0.00794914	chr1.54074598.54075098
chr6.145495223.145496309	2.49342	0.00153379	chr13.24489988.24490488	chr6.65153537.65153975	-1.75318	0.00827255	chr15.42708275.42708775	chr1.103056817.103057620	1.98688	6.45772e-05	chr1.52471310.52471810	chr1.72810027.72810868	-1.40318	4.38662e-05	chr1.32632587.32633087	chr1.126928240.126928642	1.70851	0.00402307	chr1.54787926.54788426	chr1.118294657.118295495	-2.00562	0.000438687	chr1.54128677.54129177
chr6.145916033.145917206	1.98551	0.00892945	chr13.25838130.25838630	chr6.65426956.65427711	-1.82528	0.0055733	chr15.45453746.45454246	chr1.103580829.103581645	1.59677	0.000575649	chr1.53206472.53206972	chr1.73032310.73033126	-1.27664	0.00388964	chr1.32632898.32633398	chr1.126932645.126933167	1.73163	0.00315367	chr1.54788163.54788663	chr1.118437712.118438303	-1.75499	0.00383809	chr1.54867408.54867908
chr7.49490628.49491306	2.06563	0.00540825	chr13.35417392.35417892	chr6.67114470.67115182	-1.71899	0.00434595	chr15.47485458.47485958	chr1.103994889.103995620	1.66512	0.00549528	chr1.53206754.53207254	chr1.73262973.73263888	-1.43939	0.00675159	chr1.32638848.32639348	chr1.126948343.126949336	2.84697	3.55419e-09	chr1.54814846.54815346	chr1.118908946.118909566	-2.13097	0.000832397	chr1.54867740.54868240
chr7.64984445.64985333	1.64351	0.0078143	chr13.38654486.38654986	chr6.67241080.67241714	-1.88062	0.00246464	chr15.47485755.47486255	chr1.104746586.104747312	1.32399	0.00191167	chr1.53207009.53207509	chr1.73456274.73457151	-1.32001	0.000822419	chr1.32639076.32639576	chr1.127014918.127015775	1.44641	0.00403627	chr1.54815144.54815644	chr1.118910660.118911596	-1.57529	0.0058094	chr1.54868011.54868511
chr7.65155594.65157074	1.47193	0.00909782	chr13.42895660.42896160	chr6.101473102.101473838	-1.97348	0.00312766	chr15.47486044.47486544	chr1.104754405.104755273	1.21401	0.0080262	chr1.54094803.54095303	chr1.73935278.73936332	-1.13681	0.00182248	chr1.32639332.32639832	chr1.127203310.127203535	1.61822	0.00729222	chr1.54815438.54815938	chr1.118940916.118941821	-1.50643	0.00732855	chr1.55160949.55161449
chr7.74329805.74330494	2.17253	0.00217756	chr13.42895880.42896380	chr6.103926963.103927628	-1.76907	0.00505585	chr15.51757815.51758315	chr1.104784420.104785597	1.67816	0.000259309	chr1.54095132.54095632	chr1.73944269.73945040	-1.6201	0.000200988	chr1.32639439.32639939	chr1.127238812.127239646	1.55319	0.00612836	chr1.55449122.55449622	chr1.119033406.119034866	-1.52518	0.00284204	chr1.55161102.55161602
chr7.75423842.75424857	2.07661	0.00644103	chr13.45842488.45842988	chr6.105568976.105569610	-1.71639	0.00711382	chr15.51758299.51758799	chr1.104876737.104877764	2.71719	1.97091e-13	chr1.54095237.54095737	chr1.74215909.74216623	-1.02224	0.00658769	chr1.32639588.32640088	chr1.127261967.127262810	1.5949	0.00261985	chr1.55518894.55519394	chr1.119047358.119048375	-1.32106	0.00615557	chr1.55161306.55161806
chr7.76050016.76050724	2.48077	0.000547774	chr13.46038670.46039170	chr6.139307544.139308227	-2.21046	0.00242814	chr15.57820423.57820923	chr1.104903393.104904621	1.36034	0.00079191	chr1.54095341.54095841	chr1.75692652.75693863	-1.87809	6.24739e-05	chr1.32786788.32787288	chr1.127273127.127273697	2.00669	0.00241789	chr1.55670892.55671392	chr1.119255394.119255911	-2.07777	0.00176569	chr1.55201277.55201777
chr7.76134971.76135911	2.22317	0.0031143	chr13.46038911.46039411	chr6.139618720.139619489	-1.67335	0.00152679	chr15.57820765.57821265	chr1.105301231.105302620	1.13069	0.0065739	chr1.54095461.54095961	chr1.76392406.76393561	-1.33221	0.00983522	chr1.32787129.32787629	chr1.127313512.127315087	1.48804	0.00702596	chr1.55671177.55671677	chr1.119256629.119257273	-2.26857	4.12729e-05	chr1.55201412.55201912
chr7.76181350.76181970	3.05369	3.73061e-05	chr13.46039129.46039629	chr6.140852328.140852776	-1.90663	0.0013735	chr15.57821020.57821520	chr1.105336545.105337070	1.66222	0.00278044	chr1.54095723.54096223	chr1.77093388.77094045	-1.66911	0.00524718	chr1.32787395.32787895	chr1.127416650.127417438	1.39355	0.00848237	chr1.56256264.56256764	chr1.119290184.119290861	-1.73186	0.00403734	chr1.55201676.55202176
chr7.78347017.78347943	1.93091	0.00540621	chr13.46039352.46039852	chr6.147299559.147300253	-1.91841	0.00253792	chr15.68070982.68071482	chr1.105813406.105814213	1.78578	0.00011246	chr1.54112558.54113058	chr1.78590417.78591662	-1.3006	0.000344486	chr1.32830304.32830804	chr1.127432161.127433434	1.62558	0.00145388	chr1.56256510.56257010	chr1.119294634.119295681	-1.89599	0.00174144	chr1.55201856.55202356
chr7.78753907.78755309	1.92966	0.00347021	chr13.46217929.46218429	chr7.6409916.6410561	-2.12569	0.00558087	chr15.68071176.68071676	chr1.105907899.105908952	1.58425	6.04388e-05	chr1.54112818.54113318	chr1.78593778.78594309	-1.60157	0.00640349	chr1.32830526.32831026	chr1.127465345.127466097	1.50829	0.00937776	chr1.57333524.57334024	chr1.119308396.119309245	-2.10684	0.000469198	chr1.55202274.55202774
chr7.79059803.79060878	2.06659	0.00422281	chr13.46218136.46218636	chr7.40884705.40885445	-2.1938	0.0030775	chr15.68071407.68071907	chr1.106371606.106372434	2.02259	7.45107e-06	chr1.54578106.54578606	chr1.78980049.78980552	-1.23536	0.0027965	chr1.32830781.32831281	chr1.127553037.127553793	1.87649	0.001291	chr1.57333810.57334310	chr1.119328730.119330081	-2.88276	3.34806e-10	chr1.55205734.55206234
chr7.80462778.80463577	2.43507	0.00199445	chr13.46218496.46218996	chr7.63964999.63965834	-1.88091	0.00855222	chr16.15723415.15723915	chr1.106460592.106461506	1.70067	0.000134704	chr1.54578306.54578806	chr1.80015218.80016127	-1.1946	0.00226656	chr1.32871930.32872430	chr1.127579251.127579990	2.06847	6.28836e-05	chr1.57468683.57469183	chr1.119533248.119534031	-1.81611	0.0041847	chr1.55205851.55206351
chr7.95400794.95401552	1.95558	0.00862578	chr13.46218710.46219210	chr8.16837393.16837949	-2.52086	0.000264092	chr16.15723702.15724202	chr1.106482777.106483708	1.27865	0.00392457	chr1.54578531.54579031	chr1.80067029.80067627	-1.54733	0.00212505	chr1.32872260.32872760	chr1.127763366.127764286	1.91332	0.0038268	chr1.57484965.57485465	chr1.119878832.119879907	-2.24144	1.43807e-05	chr1.55223972.55224472
chr7.98530325.98531098	2.61721	0.000869591	chr13.51476713.51477213	chr8.27242632.27243433	-1.7962	0.00779147	chr16.15724015.15724515	chr1.107512343.107513240	1.76501	0.0002668	chr1.54578720.54579220	chr1.80164962.80165993	-1.15212	0.00229954	chr1.32872469.32872969	chr1.127930951.127931431	1.84806	0.00938974	chr1.57595177.57595677	chr1.120115361.120116451	-2.94927	1.09787e-10	chr1.55224188.55224688
chr7.99425650.99426442	2.29855	0.00177237	chr13.51477015.51477515	chr8.38861248.38862100	-1.61987	0.00983071	chr16.15955741.15956241	chr1.107814729.107816073	1.48663	0.00153329	chr1.54597361.54597861	chr1.80472167.80473070	-1.12235	0.00752544	chr1.32872962.32873462	chr1.128063784.128064663	2.42232	1.29546e-05	chr1.57595401.57595901	chr1.120753330.120753812	-2.21907	0.00167574	chr1.55224925.55225425
chr7.99579230.99580086	1.69446	0.00786276	chr13.53864793.53865293	chr8.39576068.39577107	-1.55462	0.00972318	chr16.15956233.15956733	chr1.108259165.108259870	1.70027	0.000261655	chr1.54597539.54598039	chr1.80589396.80590325	-1.24933	0.000705082	chr1.32992253.32992753	chr1.128197990.128198765	1.84702	0.00229276	chr1.57595860.57596360	chr1.121086847.121087876	-1.97793	0.00017551	chr1.55225225.55225725
chr7.110950416.110951321	2.5009	0.000582823	chr13.53865038.53865538	chr8.39832970.39833879	-1.971	0.00111696	chr16.15956454.15956954	chr1.110468960.110469516	1.43538	0.00993514	chr1.54597753.54598253	chr1.80605796.80606648	-1.19822	0.00114615	chr1.33042045.33042545	chr1.128950568.128951926	1.98837	6.0279e-05	chr1.57596025.57596525	chr1.121448446.121448970	-2.34036	3.94003e-05	chr1.55225476.55225976
chr7.111367256.111367807	2.04203	0.00546	chr13.53865303.53865803	chr8.44202021.44202723	-1.65512	0.00305157	chr16.15956705.15957205	chr1.110474656.110475302	1.87919	0.000187249	chr1.54597864.54598364	chr1.80938986.80939988	-1.43046	8.06268e-05	chr1.33042392.33042892	chr1.129113423.129114363	1.66553	0.00943497	chr1.57622653.57623153	chr1.121709051.121709898	-2.47745	1.28134e-06	chr1.55399826.55400326
chr7.111530987.111531798	2.28719	0.00133357	chr13.53865598.53866098	chr8.52444036.52444918	-1.82833	0.00672144	chr16.26439692.26440192	chr1.113630835.113631615	1.97643	3.44386e-05	chr1.54655146.54655646	chr1.81062702.81063264	-1.20472	0.00543428	chr1.33061608.33062108	chr1.129432562.129433542	2.15791	0.000515369	chr1.57623073.57623573	chr1.121962958.121963953	-1.89874	0.000750171	chr1.55454015.55454515
chr7.112233178.112234162	1.41495	0.00613255	chr13.54948285.54948785	chr8.53868526.53869148	-2.24878	0.000609894	chr16.26439973.26440473	chr1.114528214.114529215	2.35065	1.93564e-10	chr1.54655465.54655965	chr1.81235322.81236292	-1.04959	0.00548211	chr1.33062010.33062510	chr1.129523736.129524346	2.09347	0.000728529	chr1.57623241.57623741	chr1.122075936.122076568	-1.86598	0.00855271	chr1.55454442.55454942
chr7.117299377.117300287	2.18396	0.00375557	chr13.54948466.54948966	chr8.58330725.58331696	-1.42147	0.00617498	chr16.45890387.45890887	chr1.115784497.115785459	1.54549	2.94003e-05	chr1.54679490.54679990	chr1.81369156.81370317	-1.24217	0.00472583	chr1.33127664.33128164	chr1.129756210.129757224	2.19662	3.77159e-05	chr1.57623467.57623967	chr1.122427645.122429057	-1.58449	0.00806232	chr1.55489200.55489700
chr7.117852459.117853257	2.06832	0.00273275	chr13.54948729.54949229	chr8.60054728.60055704	-1.34144	0.00821217	chr16.45890759.45891259	chr1.115786247.115786839	2.25708	5.526e-07	chr1.54837873.54838373	chr1.81967104.81968625	-1.64292	0.00010177	chr1.33127900.33128400	chr1.130301537.130302321	2.12374	4.05428e-05	chr1.57642082.57642582	chr1.123517594.123519223	-2.7363	1.19549e-08	chr1.55500766.55501266
chr7.118787812.118789194	1.88071	0.00547989	chr13.54948878.54949378	chr8.60772950.60773922	-1.36108	0.00569981	chr16.47025874.47026374	chr1.115815647.115816589	1.33773	0.00647784	chr1.54837995.54838495	chr1.82272129.82272733	-1.18517	0.00245545	chr1.33128275.33128775	chr1.130371173.130371781	1.97242	0.00390658	chr1.57642371.57642871	chr1.124342577.124343612	-1.83312	0.00132655	chr1.55500932.55501432
chr7.118964809.118966097	1.68219	0.00635358	chr13.54949084.54949584	chr8.61661338.61662117	-1.66453	0.00443543	chr16.47487835.47488335	chr1.116154966.116156121	1.77919	1.54666e-05	chr1.54838186.54838686	chr1.82736773.82737364	-1.36133	0.0051115	chr1.33278688.33279188	chr1.130512604.130513828	1.63761	0.00167618	chr1.57642517.57643017	chr1.126024191.126025112	-2.81686	4.77668e-09	chr1.55501264.55501764
chr7.118992581.118993065	1.69936	0.00790411	chr13.54949430.54949930	chr8.67318412.67319238	-1.88022	0.00134679	chr16.47488156.47488656	chr1.116171135.116171749	1.75546	0.00300922	chr1.54838365.54838865	chr1.82883148.82883519	-1.48821	0.0080522	chr1.33454173.33454673	chr1.130787080.130787359	1.92027	0.00653629	chr1.57643096.57643596	chr1.126152070.126152876	-1.89292	0.000694658	chr1.55748091.55748591
chr7.121934355.121935175	2.31384	0.00116444	chr13.54949684.54950184	chr8.73920928.73921881	-1.51288	0.00752915	chr16.47488501.47489001	chr1.116455015.116455750	1.7871	0.000606553	chr1.54877395.54877895	chr1.83025711.83026899	-1.4048	0.00189129	chr1.33454335.33454835	chr1.130840543.130841423	2.47417	0.000176047	chr1.57643378.57643878	chr1.126317634.126318527	-2.54122	1.55599e-06	chr1.55748250.55748750
chr7.122433193.122433931	2.06338	0.00138532	chr13.57089311.57089811	chr8.74204260.74205343	-1.65813	0.00208479	chr16.47791418.47791918	chr1.117100104.117101063	1.45073	0.00543583	chr1.54877633.54878133	chr1.83523060.83523961	-1.3409	0.00859843	chr1.33454735.33455235	chr1.130995440.130996275	1.874	0.000743178	chr1.57643538.57644038	chr1.126377397.126378212	-2.95454	5.42408e-10	chr1.55748482.55748982
chr7.122434292.122435350	1.93921	0.00313485	chr13.57089735.57090235	chr8.78289327.78289850	-1.85324	0.00318303	chr16.47875243.47875743	chr1.118434906.118435747	1.30378	0.00377637	chr1.54877776.54878276	chr1.83653457.83654299	-1.8631	1.22982e-05	chr1.33548837.33549337	chr1.131112560.131113344	1.91734	0.00103987	chr1.57643737.57644237	chr1.126683606.126684754	-2.32667	1.86924e-06	chr1.55866324.55866824
chr7.122476675.122478679	1.59207	0.00441554	chr13.57090012.57090512	chr8.78698114.78698925	-1.74538	0.00193536	chr16.48536745.48537245	chr1.118720336.118721133	1.79757	0.000267325	chr1.55605703.55606203	chr1.83882376.83883120	-2.0521	0.000536476	chr1.33549084.33549584	chr1.131173511.131174232	1.6369	0.0040147	chr1.57658369.57658869	chr1.126817406.126818482	-1.62168	0.00411902	chr1.55866639.55867139
chr7.122521761.122522592	2.14307	0.00446308	chr13.58928561.58929061	chr8.80432028.80433560	-1.69287	0.0061445	chr16.48537055.48537555	chr1.118891355.118891945	2.28212	2.3552e-07	chr1.55605900.55606400	chr1.84177573.84178314	-1.25304	0.00866035	chr1.33593767.33594267	chr1.131238883.131239832	1.58716	0.00553418	chr1.57658749.57659249	chr1.126865254.126866202	-2.62718	8.962e-09	chr1.57218478.57218978
chr7.123188396.123189260	2.50531	8.58603e-05	chr13.58964718.58965218	chr8.96489830.96490590	-1.85394	0.0047055	chr16.48537345.48537845	chr1.119404353.119405276	1.74034	3.20121e-05	chr1.55606358.55606858	chr1.84182267.84183943	-1.65347	8.97227e-07	chr1.33646887.33647387	chr1.131290310.131291281	1.47251	0.00434723	chr1.57820034.57820534	chr1.126917799.126918569	-1.66314	0.00635428	chr1.57218786.57219286
chr7.126108557.126109627	2.8701	0.000208388	chr13.58964897.58965397	chr8.101766885.101768308	-1.53901	0.00740567	chr16.50717156.50717656	chr1.119471861.119472459	2.68375	7.17894e-09	chr1.55643876.55644376	chr1.84229062.84229849	-1.56247	0.00276732	chr1.33647121.33647621	chr1.131332586.131333396	1.92901	0.00324399	chr1.57820318.57820818	chr1.126925117.126926087	-2.86995	7.93554e-10	chr1.57243383.57243883
chr7.126271918.126273018	1.48446	0.00603109	chr13.59065604.59066104	chr8.103086784.103088559	-1.81707	0.000552302	chr16.50717258.50717758	chr1.119868688.119869169	1.65665	0.00672513	chr1.55644054.55644554	chr1.86032020.86032990	-1.44479	0.000162612	chr1.33647405.33647905	chr1.132067021.132068298	1.4932	0.0022866	chr1.57820682.57821182	chr1.127103639.127104277	-2.48007	1.50376e-05	chr1.57243878.57244378
chr7.126281935.126282578	2.36124	0.00235879	chr13.82721624.82722124	chr8.103314328.103315267	-2.06511	0.00148062	chr16.50717517.50718017	chr1.119886306.119886905	2.37747	5.19091e-07	chr1.55848756.55849256	chr1.86505487.86505873	-1.91383	0.00292518	chr1.33647605.33648105	chr1.132208026.132208869	1.35392	0.00831895	chr1.57820896.57821396	chr1.127106629.127107109	-1.89713	0.00633837	chr1.57266684.57267184
chr7.126503154.126503884	1.39331	0.00760619	chr13.84931025.84931525	chr9.4060756.4061660	-1.74426	0.00667125	chr16.55259437.55259937	chr1.119893621.119894234	2.05714	0.000151124	chr1.55849175.55849675	chr1.89400451.89401347	-1.85984	0.000728175	chr1.33770529.33771029	chr1.132279514.132280111	2.43372	0.00102182	chr1.57952683.57953183	chr1.127134780.127135414	-2.6469	7.87404e-06	chr1.57266940.57267440
chr7.126625075.126626076	2.06072	0.0031389	chr13.84931213.84931713	chr9.5496520.5497284	-1.56948	0.00375557	chr16.55259621.55260121	chr1.119907147.119907804	2.37306	2.95502e-06	chr1.55849933.55850433	chr1.93183862.93184836	-1.6735	0.00175015	chr1.33770969.33771469	chr1.132306252.132306715	1.78071	0.00331961	chr1.57952898.57953398	chr1.127159772.127161294	-1.87333	0.00138367	chr1.57387773.57388273
chr7.126861574.126862882	1.54623	0.00736858	chr13.91644581.91645081	chr9.5673320.5674083	-1.73185	0.00414636	chr16.55260028.55260528	chr1.120186337.120187608	2.69064	1.17678e-15	chr1.57217306.57217806	chr1.93566970.93567632	-2.10133	0.000354408	chr1.34185963.34186463	chr1.132307295.132308030	2.42635	0.000179693	chr1.57953308.57953808	chr1.127348494.127349168	-1.69724	0.0061934	chr1.57400346.57400846
chr7.126949273.126950890	1.4488	0.00751693	chr13.91644834.91645334	chr9.6985954.6986651	-2.34378	0.00193536	chr16.55321539.55322039	chr1.120217604.120218261	3.10822	2.5923e-13	chr1.57217586.57218086	chr1.94210474.94211246	-1.46443	0.000767412	chr1.34192159.34192659	chr1.132324380.132324973	2.07121	0.00315448	chr1.57953511.57954011	chr1.127414363.127414970	-2.01927	0.000173904	chr1.57400789.57401289
chr7.127026343.127027725	1.37193	0.00767703	chr13.91645287.91645787	chr9.7763576.7764801	-1.23804	0.00667858	chr16.55321780.55322280	chr1.120220981.120221732	1.64553	0.000392652	chr1.57217989.57218489	chr1.94250016.94251041	-1.28575	0.000908462	chr1.36633805.36634305	chr1.132405942.132406436	3.09658	1.66706e-05	chr1.58038934.58039434	chr1.127419371.127420111	-2.28812	3.91782e-06	chr1.57862032.57862532
chr7.127685332.127686171	2.07481	0.00209273	chr13.91645508.91646008	chr9.8330278.8331614	-1.51512	0.0068542	chr16.56594745.56595245	chr1.120247779.120248873	1.18863	0.0035538	chr1.57223996.57224496	chr1.94341062.94342123	-1.89561	1.21571e-06	chr1.36634181.36634681	chr1.132406506.132407290	2.25141	0.00110166	chr1.58039175.58039675	chr1.127479147.127479797	-2.28495	0.000135407	chr1.58029237.58029737
chr7.127868948.127869705	2.12546	0.00431044	chr13.95306392.95306892	chr9.14388384.14389772	-2.11506	0.00380417	chr16.57358968.57359468	chr1.120466614.120467635	1.34234	0.00105861	chr1.57224185.57224685	chr1.94766233.94767234	-1.37235	0.00453104	chr1.37350811.37351311	chr1.132641287.132641732	1.80354	0.00323441	chr1.58140069.58140569	chr1.127530902.127531785	-2.12014	0.000827879	chr1.58029490.58029990
chr7.128237708.128238824	1.27227	0.00927408	chr13.95306590.95307090	chr9.16808205.16808877	-2.25032	0.00134679	chr16.57359201.57359701	chr1.120654938.120655770	1.46251	0.000953102	chr1.57224381.57224881	chr1.95109678.95110941	-1.04682	0.00643612	chr1.37351263.37351763	chr1.132655650.132655951	1.62779	0.00994893	chr1.58144029.58144529	chr1.127573724.127574324	-3.21206	3.0151e-06	chr1.58029650.58030150
chr7.128544500.128545410	2.40462	0.00175543	chr13.95307022.95307522	chr9.17742160.17743056	-2.25616	0.00285741	chr16.57359469.57359969	chr1.120748758.120749752	2.47147	6.756e-11	chr1.57224643.57225143	chr1.95318257.95318618	-1.26626	0.000808029	chr1.40221929.40222429	chr1.132659612.132660850	1.6651	0.00168445	chr1.58144192.58144692	chr1.127660669.127661873	-1.32164	0.00702926	chr1.58030170.58030670
chr7.132464804.132465552	2.16835	0.00237968	chr13.95307227.95307727	chr9.79552983.79553764	-1.56413	0.00764407	chr16.57359685.57360185	chr1.121082248.121083231	1.63153	0.000190352	chr1.57224865.57225365	chr1.95466769.95467752	-1.39804	1.71022e-05	chr1.40222298.40222798	chr1.132850768.132851257	2.29847	0.000343502	chr1.58144391.58144891	chr1.127669587.127670049	-2.38821	0.00200914	chr1.58030462.58030962
chr7.133793140.133794341	1.82707	0.00134679	chr13.95439485.95439985	chr9.79659535.79660652	-2.26164	0.000194419	chr16.57412668.57413168	chr1.121111646.121112418	1.2699	0.00968288	chr1.57225090.57225590	chr1.95601977.95602576	-1.81239	0.00604833	chr1.40222541.40223041	chr1.132930164.132930644	1.86492	0.00255338	chr1.58144641.58145141	chr1.128013489.128014099	-1.93381	0.00270829	chr1.58482606.58483106
chr7.135141850.135142851	2.43547	0.00148062	chr13.95748892.95749392	chr9.80224151.80225102	-1.69581	0.00492351	chr16.57490627.57491127	chr1.121289819.121291551	1.71638	1.04653e-06	chr1.57321139.57321639	chr1.95821640.95822148	-1.85593	0.00167691	chr1.40222872.40223372	chr1.132934473.132935423	1.37905	0.00979142	chr1.58144915.58145415	chr1.128141648.128142148	-1.72028	0.00139742	chr1.58545847.58546347
chr7.138115216.138116181	2.00327	0.00617498	chr13.95749222.95749722	chr9.80269503.80270002	-1.98627	0.00477468	chr16.57491847.57492347	chr1.121394642.121395533	2.23599	2.63597e-05	chr1.57321403.57321903	chr1.96060106.96060762	-2.13635	8.05714e-05	chr1.40313762.40314262	chr1.133033101.133034465	1.45244	0.00313541	chr1.58165150.58165650	chr1.128551683.128552425	-1.6981	0.00308944	chr1.58712499.58712999
chr7.138464291.138465513	1.75333	0.0095661	chr13.103698150.103698650	chr9.83646642.83647209	-2.30035	0.00060852	chr16.58487026.58487526	chr1.121460083.121460461	1.84891	0.000389241	chr1.57413093.57413593	chr1.96088952.96089713	-1.78231	0.000107299	chr1.40313985.40314485	chr1.133097596.133098393	2.28176	0.000270809	chr1.58165354.58165854	chr1.128585512.128586591	-2.7143	2.27486e-08	chr1.58712681.58713181
chr7.138668007.138669264	2.01942	0.00166608	chr13.107209623.107210123	chr9.85948457.85949317	-1.47572	0.0035522	chr16.58487319.58487819	chr1.121468023.121468678	2.52726	9.08038e-12	chr1.57413335.57413835	chr1.96128764.96130291	-1.25144	0.00301469	chr1.40897998.40898498	chr1.133182082.133182949	1.50308	0.00710387	chr1.58165600.58166100	chr1.128659655.128660718	-2.11983	3.8177e-05	chr1.58713020.58713520
chr7.139139767.139140920	2.03091	0.000903848	chr13.107209928.107210428	chrX.17283610.17284390	-1.76152	0.00980438	chr16.58487811.58488311	chr1.122043103.122044333	1.17535	0.00265213	chr1.57413591.57414091	chr1.96254992.96255875	-1.59068	7.28846e-05	chr1.40898342.40898842	chr1.133256233.133256704	2.06909	0.000412733	chr1.58165712.58166212	chr1.128679071.128679908	-1.74825	0.00858705	chr1.58713462.58713962
chr7.141060136.141061497	1.37634	0.00937249	chr14.7768036.7768536	chrX.40844259.40844854	-1.95089	0.00734725	chr16.58488138.58488638	chr1.122905132.122905801	1.81151	0.000868628	chr1.57445642.57446142	chr1.96383643.96384453	-1.33119	0.00933084	chr1.40898614.40899114	chr1.133889221.133889853	1.9048	0.00174032	chr1.58287829.58288329	chr1.128685251.128686089	-2.18836	3.63123e-05	chr1.59037664.59038164
chr7.141437210.141438048	1.41479	0.0095661	chr14.8160105.8160605	chrX.49005520.49006109	-2.15912	0.000979248	chr16.62128820.62129320	chr1.123825164.123825709	1.51875	0.00887917	chr1.57497360.57497860	chr1.96615598.96616330	-1.55283	0.00974153	chr1.41060139.41060639	chr1.133953273.133954190	1.47809	0.0057411	chr1.58288015.58288515	chr1.130332191.130332656	-2.27103	0.000920591	chr1.59220331.59220831
chr7.142076970.142077724	2.13836	0.0030775	chr14.28678739.28679239	chrX.52153279.52154224	-1.84516	0.00411222	chr16.62129204.62129704	chr1.123978507.123979091	2.48611	1.45926e-08	chr1.57497603.57498103	chr1.96805094.96805818	-1.4676	0.00440029	chr1.41282439.41282939	chr1.134381598.134382624	1.58743	0.00648505	chr1.58288330.58288830	chr1.130576328.130576843	-1.55482	0.00981843	chr1.59220606.59221106
chr7.142400184.142401112	2.20375	0.000809469	chr14.28678989.28679489	chrX.65219773.65220474	-1.76545	0.00646009	chr16.62129484.62129984	chr1.124032538.124033476	2.40859	2.62033e-09	chr1.57512256.57512756	chr1.96878043.96879214	-1.55993	1.28468e-06	chr1.41422414.41422914	chr1.134645847.134646869	1.57977	0.00180681	chr1.59161449.59161949	chr1.131078662.131079341	-1.82313	0.00154144	chr1.59326749.59327249
chr7.144283601.144285605	1.4013	0.00992811	chr14.28679466.28679966	chrX.66676766.66677670	-1.82893	0.00150581	chr16.62182624.62183124	chr1.124298716.124299644	1.35986	0.00697999	chr1.57512446.57512946	chr1.97539745.97541133	-1.44932	0.000820405	chr1.41436964.41437464	chr1.134727034.134727810	2.35485	3.3046e-05	chr1.59161749.59162249	chr1.131354006.131354720	-2.68323	3.16699e-06	chr1.59326978.59327478
chr8.10363710.10364609	2.16473	0.00374805	chr14.29029677.29030177	chrX.68502964.68503753	-1.78087	0.00996314	chr16.62182921.62183421	chr1.124339372.124340239	2.28669	7.34729e-07	chr1.57512741.57513241	chr1.97554552.97555440	-1.25815	0.00015793	chr1.41437249.41437749	chr1.134755047.134756953	1.98751	2.23549e-05	chr1.59192848.59193348	chr1.131696230.131696961	-2.35147	1.48983e-05	chr1.59426756.59427256
chr8.14688879.14690387	2.01945	0.00229624	chr14.29029891.29030391	chrX.97651450.97652527	-1.81707	0.0018052	chr16.62407283.62407783	chr1.124369270.124370567	1.25526	0.00376586	chr1.57826213.57826713	chr1.97589604.97590710	-1.34584	0.000751631	chr1.41670035.41670535	chr1.134771263.134771961	2.68055	5.9307e-05	chr1.59193193.59193693	chr1.131714334.131715154	-1.93262	0.00101227	chr1.59427096.59427596
chr8.14799368.14800009	2.36006	0.00214449	chr14.29030074.29030574	chrX.99287275.99288581	-1.81026	0.0016469	chr16.62407594.62408094	chr1.124389157.124390179	2.80024	8.68954e-13	chr1.57851780.57852280	chr1.97611594.97611884	-1.3667	0.00871061	chr1.41670207.41670707	chr1.134795962.134796680	1.78276	0.00823088	chr1.59229141.59229641	chr1.131940758.131941237	-1.82204	0.00965947	chr1.59448852.59449352
chr8.23142519.23143245	1.87248	0.00414636	chr14.29030367.29030867	chrX.137947194.137948216	-1.90183	0.00761097	chr16.62407807.62408307	chr1.124416738.124417240	1.97769	0.000686514	chr1.57911487.57911987	chr1.97619547.97620409	-1.22652	0.00756014	chr1.41670387.41670887	chr1.134822757.134823728	1.83891	0.00645566	chr1.59229403.59229903	chr1.131966266.131966593	-2.36515	0.00233586	chr1.59449072.59449572
chr8.32674721.32675287	1.95265	0.00867231	chr14.29030536.29031036	chrX_GL456233_random.38860.39707	-1.57457	0.0054495	chr16.62408076.62408576	chr1.124765345.124766314	1.72847	3.47859e-05	chr1.57911861.57912361	chr1.97625368.97625968	-1.16179	0.00743284	chr1.41670563.41671063	chr1.134846097.134847318	2.00344	3.94478e-05	chr1.59462755.59463255	chr1.132125438.132126387	-2.8376	8.17204e-09	chr1.59449315.59449815
chr8.35233304.35234739	1.6434	0.00348525	chr14.29592172.29592672				chr16.62408204.62408704	chr1.125123606.125124392	1.45065	0.00902536	chr1.57912304.57912804	chr1.97880756.97881355	-1.10321	0.00915478	chr1.41670787.41671287	chr1.134908977.134910575	1.96068	0.00011169	chr1.59632994.59633494	chr1.132363906.132365471	-1.72083	0.000535791	chr1.59463882.59464382
chr8.35704695.35705397	1.67532	0.00787573	chr14.29592437.29592937				chr16.62449648.62450148	chr1.125542193.125543036	1.74472	0.00144242	chr1.58046428.58046928	chr1.97985668.97986427	-1.31194	0.000283087	chr1.41825118.41825618	chr1.135026559.135027106	2.27955	0.00286874	chr1.59633223.59633723	chr1.132366297.132367201	-1.86966	0.00102737	chr1.59464955.59465455
chr8.60329434.60330416	2.14081	0.00566872	chr14.29752779.29753279				chr16.62963586.62964086	chr1.125717842.125718383	1.80687	0.000209732	chr1.58046728.58047228	chr1.98078309.98079397	-1.3409	0.000905191	chr1.41870800.41871300	chr1.135385141.135385582	1.94978	0.00300303	chr1.59633503.59634003	chr1.132375249.132375804	-2.72461	1.08426e-06	chr1.59465294.59465794
chr8.67725908.67726492	1.88765	0.00536437	chr14.29752892.29753392				chr16.62963813.62964313	chr1.125969435.125970633	1.74284	1.54731e-06	chr1.58047119.58047619	chr1.98099395.98099726	-1.32219	0.00716386	chr1.41884906.41885406	chr1.135399517.135400245	1.99474	0.000561214	chr1.59634868.59635368	chr1.132505819.132506453	-2.56932	5.38536e-07	chr1.59465550.59466050
chr8.72217973.72218546	2.64351	0.000547774	chr14.29753222.29753722				chr16.62964016.62964516	chr1.126167123.126168589	1.14582	0.00288281	chr1.58056346.58056846	chr1.98119496.98120338	-1.51197	0.000571822	chr1.41885227.41885727	chr1.135531888.135532406	1.81884	0.00562294	chr1.59635133.59635633	chr1.132536508.132536799	-1.89515	0.00427034	chr1.59481465.59481965
chr8.83182245.83184009	1.76357	0.00670829	chr14.30045223.30045723				chr16.62964324.62964824	chr1.126341772.126342273	2.05172	7.99114e-07	chr1.58056574.58057074	chr1.98124340.98125279	-1.56397	7.59178e-05	chr1.41885602.41886102	chr1.135556343.135556965	2.5293	6.63982e-06	chr1.59635428.59635928	chr1.132537573.132538251	-2.79363	1.51111e-08	chr1.59481756.59482256
chr8.84374687.84375362	1.98447	0.00791581	chr14.30045454.30045954				chr16.62964603.62965103	chr1.126361932.126362895	2.08218	4.03862e-07	chr1.58056808.58057308	chr1.98156440.98157396	-1.49732	9.01874e-05	chr1.41885826.41886326	chr1.135560348.135560724	1.68177	0.00717411	chr1.59895389.59895889	chr1.132543717.132544130	-1.81232	0.00975862	chr1.59482202.59482702
chr8.84506601.84507688	1.98286	0.00202263	chr14.30045599.30046099				chr16.70192896.70193396	chr1.126364568.126364895	2.30783	0.000104627	chr1.58078807.58079307	chr1.98162006.98162906	-1.19797	0.00628844	chr1.41905624.41906124	chr1.135634029.135634934	2.30417	3.36275e-05	chr1.59895748.59896248	chr1.132678738.132679514	-1.71131	0.0061414	chr1.59482345.59482845
chr8.86402783.86403909	2.64887	0.000135264	chr14.31414601.31415101				chr16.70193494.70193994	chr1.126390971.126391866	1.43823	0.000918737	chr1.58090140.58090640	chr1.98275421.98276211	-1.30607	7.23355e-05	chr1.41905919.41906419	chr1.135637359.135638167	2.1724	0.00040686	chr1.59968521.59969021	chr1.132707161.132707948	-2.24297	7.99741e-05	chr1.59482597.59483097
chr8.90036545.90037340	2.29522	0.00164325	chr14.31414876.31415376				chr16.82564273.82564773	chr1.126441886.126442721	1.98446	8.07703e-05	chr1.58090401.58090901	chr1.98858264.98859319	-1.40844	4.65094e-06	chr1.41906121.41906621	chr1.135691409.135691882	1.77806	0.0044813	chr1.59968786.59969286	chr1.132727376.132728116	-1.76536	0.00136687	chr1.59482803.59483303
chr8.90233384.90234229	2.59541	0.000315594	chr14.34963500.34964000				chr16.83111044.83111544	chr1.126656114.126656958	1.86687	1.67056e-05	chr1.58092113.58092613	chr1.98914736.98916304	-1.63123	4.17347e-06	chr1.42096411.42096911	chr1.135711203.135711670	2.59794	0.00133669	chr1.60503374.60503874	chr1.133057262.133058314	-1.76315	0.00151187	chr1.59483047.59483547
chr8.94497636.94498887	1.79518	0.00945682	chr14.34963727.34964227				chr16.83111590.83112090	chr1.126700477.126701345	1.39194	0.00254648	chr1.58092257.58092757	chr1.99120010.99120910	-1.56984	0.00045744	chr1.42096994.42097494	chr1.136442940.136443598	2.10805	0.00122524	chr1.60503658.60504158	chr1.133068119.133069567	-1.74539	0.000485737	chr1.59515856.59516356
chr8.94907721.94908569	2.55728	0.000144868	chr14.34963963.34964463				chr16.84681617.84682117	chr1.126928240.126928642	1.53389	0.00758623	chr1.58092467.58092967	chr1.99392556.99393789	-1.26394	0.000266407	chr1.42098956.42099456	chr1.137182108.137183404	1.72878	0.00237748	chr1.60518755.60519255	chr1.133071366.133072307	-2.14171	0.000532011	chr1.59516038.59516538
chr8.94912957.94913856	1.57837	0.00694428	chr14.48161931.48162431				chr16.84681976.84682476	chr1.127014918.127015775	1.28338	0.000854298	chr1.58144029.58144529	chr1.99555036.99555863	-1.58638	0.00472564	chr1.42099204.42099704	chr1.137487884.137488500	1.90781	0.00298011	chr1.60520797.60521297	chr1.133129532.133129880	-2.55189	2.00303e-05	chr1.59516181.59516681
chr8.95107656.95108134	2.22537	0.00414636	chr14.48162345.48162845				chr16.84682196.84682696	chr1.127105764.127106452	2.41466	9.74056e-08	chr1.58144192.58144692	chr1.99758178.99758706	-1.69053	0.00459327	chr1.42099598.42100098	chr1.137881469.137882252	2.24326	8.65592e-06	chr1.60902357.60902857	chr1.133171309.133171911	-2.20215	0.00079934	chr1.59516425.59516925
chr8.110654670.110655114	2.03795	0.00507684	chr14.55305909.55306409				chr16.87188427.87188927	chr1.127107356.127107983	1.57303	0.000171986	chr1.58144391.58144891	chr1.99780889.99782192	-1.21415	0.000757542	chr1.42387862.42388362	chr1.138042692.138043523	1.53758	0.00964379	chr1.60902596.60903096	chr1.133388868.133389354	-2.21875	0.00749626	chr1.60667799.60668299
chr8.111512837.111513745	1.96468	0.00538577	chr14.55306286.55306786				chr16.87188684.87189184	chr1.127251598.127252301	1.89064	0.000691957	chr1.58144641.58145141	chr1.99811979.99812895	-1.27354	0.00547312	chr1.42388279.42388779	chr1.138079650.138080321	2.38223	0.00016585	chr1.60902879.60903379	chr1.133434160.133435051	-3.01206	9.60947e-08	chr1.60668037.60668537
chr8.111786494.111788476	1.61703	0.00983575	chr14.58003770.58004270				chr16.87949356.87949856	chr1.127313512.127315087	1.38636	0.000543913	chr1.58144915.58145415	chr1.99872104.99872964	-1.13433	0.00117847	chr1.42388686.42389186	chr1.138446489.138447377	1.78767	0.000373813	chr1.61017151.61017651	chr1.133492169.133493270	-2.59775	2.34041e-07	chr1.60668163.60668663
chr8.118065952.118066983	2.21841	0.000586805	chr14.58004236.58004736				chr16.87949745.87950245	chr1.127325561.127326176	1.78987	0.00125337	chr1.58196829.58197329	chr1.99946344.99947388	-1.24096	0.00454228	chr1.42388936.42389436	chr1.139101410.139102144	1.74908	0.00274795	chr1.61130436.61130936	chr1.134038211.134038818	-2.02872	0.00852692	chr1.60668370.60668870
chr8.119082182.119082924	2.59911	0.000273148	chr14.58823523.58824023				chr17.53250773.53251273	chr1.127329752.127330566	1.83861	3.59042e-05	chr1.58197238.58197738	chr1.100219220.100219903	-1.29468	0.000921138	chr1.42406694.42407194	chr1.139289240.139290124	2.24177	2.72646e-05	chr1.61130608.61131108	chr1.134062629.134063809	-1.97303	0.000400522	chr1.60764843.60765343
chr8.121564934.121565854	2.18984	0.00235879	chr14.58823926.58824426				chr17.53250949.53251449	chr1.127338975.127339860	1.90939	4.14583e-06	chr1.58287829.58288329	chr1.100465011.100465581	-1.2547	0.00632613	chr1.42407083.42407583	chr1.139371224.139371946	2.20478	0.000220783	chr1.61130804.61131304	chr1.134181516.134182562	-1.71734	0.0021816	chr1.60765122.60765622
chr8.121850779.121851966	1.56625	0.00740505	chr14.64145802.64146302				chr17.55043151.55043651	chr1.127380177.127380436	2.1439	0.00336784	chr1.58288015.58288515	chr1.100467468.100467971	-1.60715	5.56716e-05	chr1.42407261.42407761	chr1.139487700.139488195	2.23486	0.00117148	chr1.61131068.61131568	chr1.134210196.134210778	-2.50221	8.38993e-05	chr1.60765565.60766065
chr8.122709216.122709990	2.06544	0.00359583	chr14.64146004.64146504				chr17.55043430.55043930	chr1.127380684.127381585	2.31369	5.33974e-08	chr1.58288330.58288830	chr1.100496064.100496783	-1.47824	0.00288361	chr1.42427297.42427797	chr1.140350908.140351360	2.13976	0.00646794	chr1.61587256.61587756	chr1.134213377.134214329	-2.03033	0.000364883	chr1.60825524.60826024
chr8.123896014.123896520	2.32181	0.00318303	chr14.64146216.64146716				chr17.75707273.75707773	chr1.127389117.127389501	1.96165	0.00146696	chr1.58341199.58341699	chr1.100660495.100661419	-1.71817	1.87209e-07	chr1.42427473.42427973	chr1.140370834.140371298	2.24603	0.00313414	chr1.61587475.61587975	chr1.134219473.134220126	-2.25459	0.000879781	chr1.60825752.60826252
chr8.124373669.124374260	1.96123	0.00611852	chr14.64146633.64147133				chr17.75707692.75708192	chr1.127408826.127409907	1.06264	0.00746162	chr1.58341553.58342053	chr1.100854234.100855238	-1.5752	0.00259705	chr1.42427711.42428211	chr1.140389984.140390812	2.15958	0.000106047	chr1.61587790.61588290	chr1.134222170.134222928	-1.931	0.00193909	chr1.60851058.60851558
chr8.124948127.124949946	1.39575	0.00774001	chr14.64147104.64147604				chr17.75707957.75708457	chr1.127416650.127417438	2.23013	6.78834e-09	chr1.58341764.58342264	chr1.100979614.100980270	-1.5181	0.00971948	chr1.42427946.42428446	chr1.140397406.140399596	2.03908	7.84994e-05	chr1.62010065.62010565	chr1.134232784.134233931	-1.69538	0.00196184	chr1.60851240.60851740
chr8.125282341.125283112	1.9845	0.0062342	chr14.64203019.64203519				chr17.80126133.80126633	chr1.127420443.127421189	2.19822	2.99814e-09	chr1.58723803.58724303	chr1.101009438.101010329	-1.46884	0.000784737	chr1.42428194.42428694	chr1.140525592.140526558	2.05754	0.000487734	chr1.62196958.62197458	chr1.134244956.134245633	-3.01159	1.26432e-05	chr1.61040325.61040825
chr8.125341404.125342358	2.49045	0.00054307	chr14.64573671.64574171				chr17.94226080.94226580	chr1.127432161.127433434	1.83582	6.43792e-07	chr1.58723988.58724488	chr1.101270635.101271725	-1.72102	1.67216e-05	chr1.42569656.42570156	chr1.140551459.140552261	1.59399	0.0089792	chr1.62197308.62197808	chr1.134265779.134266220	-2.43734	0.000676537	chr1.61040430.61040930
chr8.126285912.126287168	2.1333	0.000676359	chr14.64574124.64574624				chr18.6742491.6742991	chr1.127434772.127435294	2.02136	0.000255557	chr1.58724191.58724691	chr1.101430759.101432030	-1.3697	0.00083239	chr1.42591512.42592012	chr1.141045787.141046416	1.77084	0.0075646	chr1.62197550.62198050	chr1.134291990.134292944	-2.33318	1.57552e-05	chr1.61073556.61074056
chr8.126291627.126292429	1.96704	0.00819569	chr14.64574712.64575212				chr18.7047641.7048141	chr1.127443549.127443871	2.28364	0.000158027	chr1.58745432.58745932	chr1.101500242.101501253	-1.48588	8.54526e-06	chr1.42591633.42592133	chr1.141084301.141085284	2.1236	0.000112394	chr1.62254821.62255321	chr1.134530151.134531138	-2.17253	0.000643333	chr1.61073870.61074370
chr9.28172861.28173794	1.89345	0.00734557	chr14.64575091.64575591				chr18.7047909.7048409	chr1.127465345.127466097	1.52743	0.00102841	chr1.58745622.58746122	chr1.101608480.101609152	-1.75722	0.00635882	chr1.42667472.42667972	chr1.141108830.141109243	2.10689	0.00168889	chr1.62267647.62268147	chr1.134805886.134806360	-2.1296	0.00957741	chr1.61074071.61074571
chr9.28937560.28938509	1.73442	0.00982398	chr14.64594656.64595156				chr18.8404562.8405062	chr1.127553037.127553793	2.43037	2.53634e-06	chr1.58745821.58746321	chr1.101809715.101810956	-1.58988	2.65422e-06	chr1.42727632.42728132	chr1.141145625.141146319	2.58424	7.0653e-05	chr1.62328737.62329237	chr1.135158531.135159606	-2.45013	3.94804e-06	chr1.61257514.61258014
chr9.29026253.29027101	2.09512	0.00163623	chr14.64594832.64595332				chr18.8404859.8405359	chr1.127667933.127668848	2.68558	1.25323e-09	chr1.59179456.59179956	chr1.102008376.102009140	-1.52868	0.000111751	chr1.42875162.42875662	chr1.141257522.141258281	2.05329	0.000429074	chr1.62454159.62454659	chr1.135159739.135160043	-2.21228	0.00419827	chr1.61257756.61258256
chr9.29161010.29161708	2.42433	0.00134679	chr14.64595230.64595730				chr18.9024678.9025178	chr1.127956525.127956902	2.17127	0.000338752	chr1.59215263.59215763	chr1.102217069.102218175	-1.24263	0.0016426	chr1.42875275.42875775	chr1.141284439.141285240	2.2941	0.000465842	chr1.62573637.62574137	chr1.135167378.135167897	-2.24375	0.000888523	chr1.61302700.61303200
chr9.30547973.30548959	2.17011	0.00563258	chr14.65118000.65118500				chr18.9024981.9025481	chr1.127981013.127981926	1.65952	0.00325597	chr1.59215495.59215995	chr1.102451048.102451486	-1.55647	0.00970192	chr1.42982213.42982713	chr1.141306130.141306596	2.08902	0.00800855	chr1.62574001.62574501	chr1.135198976.135199796	-2.70417	3.39837e-06	chr1.61348763.61349263
chr9.34868122.34869113	2.14714	0.0027148	chr14.65118212.65118712				chr18.9025339.9025839	chr1.128456888.128457937	1.09926	0.00898344	chr1.59256574.59257074	chr1.102564058.102565063	-1.52264	0.00106616	chr1.43051840.43052340	chr1.141310297.141310985	2.35737	0.000824146	chr1.63578626.63579126	chr1.135278634.135279204	-2.37246	0.000280278	chr1.61925481.61925981
chr9.40772132.40772825	1.85611	0.00822394	chr14.65118495.65118995				chr18.9025566.9026066	chr1.128539237.128540206	2.10605	5.24946e-07	chr1.59256789.59257289	chr1.102644285.102644873	-1.57334	0.00185612	chr1.43137363.43137863	chr1.141465778.141466635	2.62068	7.16494e-05	chr1.63578805.63579305	chr1.135280739.135281043	-1.83136	0.00827711	chr1.62678568.62679068
chr9.41106558.41107346	2.86935	3.73061e-05	chr14.65465512.65466012				chr18.11230504.11231004	chr1.128567090.128567908	2.22302	1.98786e-06	chr1.59257112.59257612	chr1.102824842.102826138	-1.09483	0.00814477	chr1.43199129.43199629	chr1.141576670.141577262	2.6554	0.000193655	chr1.63579079.63579579	chr1.135374073.135375749	-1.57688	0.00138382	chr1.62678879.62679379
chr9.44880886.44882502	1.41722	0.00526104	chr14.65465883.65466383				chr18.11420767.11421267	chr1.128669089.128669909	2.02373	3.38457e-07	chr1.59271686.59272186	chr1.102843166.102844097	-1.56041	0.000822396	chr1.43199417.43199917	chr1.141615781.141616698	1.53556	0.00341277	chr1.63962705.63963205	chr1.135481457.135482120	-1.82208	0.00291841	chr1.62717007.62717507
chr9.45138197.45139206	1.72956	0.00648095	chr14.65466178.65466678				chr18.11421099.11421599	chr1.128740495.128741185	2.4874	2.04688e-08	chr1.59311895.59312395	chr1.102851555.102852356	-1.49818	0.00032282	chr1.43199744.43200244	chr1.141775834.141776908	1.90167	0.00279734	chr1.64366291.64366791	chr1.135536262.135536798	-1.89828	0.00203486	chr1.62717570.62718070
chr9.45519792.45520576	1.78989	0.00845901	chr14.69830082.69830582				chr18.11421475.11421975	chr1.128950568.128951926	1.9101	5.93684e-07	chr1.59312133.59312633	chr1.102862460.102863297	-1.26045	0.0058293	chr1.43314006.43314506	chr1.141926238.141927329	1.59409	0.00747126	chr1.64366804.64367304	chr1.135665318.135665992	-2.87511	5.95715e-08	chr1.62717860.62718360
chr9.45607922.45609363	1.77166	0.00321095	chr14.69830249.69830749				chr18.15078426.15078926	chr1.129040208.129041251	1.28805	0.00619281	chr1.59415368.59415868	chr1.102873903.102874791	-1.51533	0.000840312	chr1.43358124.43358624	chr1.142197746.142198810	1.72474	0.00558358	chr1.64367053.64367553	chr1.135734076.135735045	-2.33128	1.37824e-05	chr1.62718169.62718669
chr9.46745332.46746419	2.07118	0.0048826	chr14.69830539.69831039				chr18.15128220.15128720	chr1.129100857.129101609	1.60924	0.00223807	chr1.59415640.59416140	chr1.103048182.103049188	-1.6218	2.95006e-05	chr1.43583349.43583849	chr1.142326697.142327659	2.05141	0.000481398	chr1.64367229.64367729	chr1.135739395.135740111	-2.31989	3.70395e-06	chr1.62742937.62743437
chr9.48058301.48059456	2.27535	0.000582823	chr14.69830818.69831318				chr18.15128507.15129007	chr1.129250784.129251322	1.7722	0.00342158	chr1.59415744.59416244	chr1.103287062.103288085	-1.5052	0.000766115	chr1.43583524.43584024	chr1.142338663.142339146	2.21188	0.00557762	chr1.64670071.64670571	chr1.135748981.135749457	-1.91143	0.00461212	chr1.62743166.62743666
chr9.48706962.48708087	1.79507	0.00560323	chr14.69830994.69831494				chr18.15725244.15725744	chr1.129372500.129373383	1.84222	0.000258783	chr1.59488942.59489442	chr1.103437964.103438468	-1.57252	0.00889579	chr1.43615672.43616172	chr1.142409215.142410031	2.52815	3.07543e-05	chr1.64670252.64670752	chr1.135778612.135779191	-2.92061	7.18282e-05	chr1.63049979.63050479
chr9.50916119.50917153	1.91295	0.00937249	chr14.71199072.71199572				chr18.15725597.15726097	chr1.129533908.129534659	2.68162	3.34696e-09	chr1.59733994.59734494	chr1.103446609.103447698	-1.34997	0.00537839	chr1.43615926.43616426	chr1.142422349.142423120	2.05172	0.00409413	chr1.66148254.66148754	chr1.135780346.135780656	-2.55624	0.000128735	chr1.63050130.63050630
chr9.53956283.53957271	2.13013	0.00122714	chr14.71199244.71199744				chr18.16258249.16258749	chr1.129589007.129589952	2.22149	3.00593e-08	chr1.59734338.59734838	chr1.103472060.103472856	-1.55998	1.88254e-06	chr1.43677520.43678020	chr1.142678289.142679416	2.22335	4.44268e-05	chr1.66148585.66149085	chr1.135782700.135783501	-2.71487	4.19616e-08	chr1.63457669.63458169
chr9.57639994.57641222	2.26492	0.000294392	chr14.71199429.71199929				chr18.16670644.16671144	chr1.129756210.129757224	1.75263	2.07415e-06	chr1.59895389.59895889	chr1.103474534.103474868	-1.70055	0.000249569	chr1.43729811.43730311	chr1.142730897.142731758	1.76923	0.00336634	chr1.66149054.66149554	chr1.135821588.135822298	-2.77312	1.95579e-06	chr1.63458054.63458554
chr9.57959290.57960090	2.49456	0.000104919	chr14.71199665.71200165				chr18.16670950.16671450	chr1.129837108.129838302	1.07462	0.00684704	chr1.59895748.59896248	chr1.103485536.103486677	-1.47666	0.00116856	chr1.43730080.43730580	chr1.142774708.142775865	1.64895	0.00239565	chr1.66282877.66283377	chr1.135838689.135839243	-1.94655	0.00199519	chr1.63458324.63458824
chr9.58541776.58542461	1.83135	0.00834	chr14.71199778.71200278				chr18.20152204.20152704	chr1.129849890.129850539	1.88455	0.00121744	chr1.60008695.60009195	chr1.103503371.103504154	-1.28426	0.00928364	chr1.43730373.43730873	chr1.142838469.142839361	2.46217	4.11606e-07	chr1.66555833.66556333	chr1.135852072.135852873	-2.6152	3.25332e-07	chr1.63458770.63459270
chr9.60089371.60090219	2.18178	0.00355083	chr14.71200043.71200543				chr18.20152402.20152902	chr1.129942987.129944169	1.51764	0.000333955	chr1.60033347.60033847	chr1.103767050.103767790	-1.39058	0.00953377	chr1.43730857.43731357	chr1.142891492.142892275	2.13781	0.000162859	chr1.66556518.66557018	chr1.135868762.135869443	-2.10834	0.000833673	chr1.63459122.63459622
chr9.62510270.62511122	1.88942	0.005354	chr14.75568429.75568929				chr18.20774844.20775344	chr1.130041280.130042272	3.09307	2.47352e-18	chr1.60296900.60297400	chr1.104652269.104653140	-2.00973	5.11051e-05	chr1.43871081.43871581	chr1.142954022.142954415	1.98522	0.002103	chr1.67076478.67076978	chr1.136141461.136141875	-1.60084	0.00174142	chr1.63819474.63819974
chr9.65010530.65011058	2.11557	0.0037265	chr14.76811104.76811604				chr18.20775143.20775643	chr1.130301537.130302321	2.41767	3.36157e-10	chr1.60297237.60297737	chr1.104923885.104925062	-1.15037	0.00184164	chr1.43871472.43871972	chr1.142956766.142957683	1.51314	0.0056877	chr1.67076804.67077304	chr1.136362430.136363576	-2.40082	1.45536e-05	chr1.63819758.63820258
chr9.67032612.67033880	2.20063	0.000565508	chr14.77825066.77825566				chr18.21735861.21736361	chr1.130512604.130513828	2.5719	8.54334e-13	chr1.60604473.60604973	chr1.105099397.105099863	-1.50548	0.000552277	chr1.44166949.44167449	chr1.142973421.142973846	1.969	0.0031961	chr1.67077075.67077575	chr1.136401044.136401915	-1.8137	0.00202616	chr1.63820303.63820803
chr9.70364726.70365277	1.61242	0.00994408	chr14.77825445.77825945				chr18.21736354.21736854	chr1.130556451.130556832	2.1393	0.00200818	chr1.60604769.60605269	chr1.105263379.105264103	-1.4594	5.85855e-06	chr1.44214430.44214930	chr1.143019275.143020720	2.21616	1.00459e-05	chr1.67841746.67842246	chr1.136455878.136456633	-2.06779	0.00062092	chr1.63820550.63821050
chr9.71068729.71069553	1.99954	0.00414636	chr14.77825766.77826266				chr18.26895045.26895545	chr1.130854662.130855374	1.7466	0.00102998	chr1.60825524.60826024	chr1.105340805.105341700	-1.42611	0.00325337	chr1.44214731.44215231	chr1.143308263.143309324	1.64211	0.00205975	chr1.67842059.67842559	chr1.136613085.136613996	-2.0533	9.07551e-05	chr1.63934457.63934957
chr9.74476511.74477422	2.07825	0.00143992	chr14.84495468.84495968				chr18.26895449.26895949	chr1.130995440.130996275	2.11552	2.84145e-05	chr1.60825752.60826252	chr1.105342188.105342887	-1.61638	1.22078e-06	chr1.44242283.44242783	chr1.143348197.143349141	1.79763	0.00197367	chr1.68651917.68652417	chr1.136661933.136662710	-2.06826	2.49211e-05	chr1.63934743.63935243
chr9.78022031.78022636	1.98728	0.00215805	chr14.110401889.110402389				chr18.28393796.28394296	chr1.131062720.131063642	1.76869	7.32489e-06	chr1.60902357.60902857	chr1.105523637.105524282	-1.52117	0.0014483	chr1.44242655.44243155	chr1.143830243.143831756	1.50178	0.00314137	chr1.68652174.68652674	chr1.137378107.137379173	-1.79738	0.000770524	chr1.63934861.63935361
chr9.85707172.85707690	2.35295	0.00104841	chr14.111210520.111211020				chr18.29327230.29327730	chr1.131116608.131117166	1.81488	0.00377175	chr1.60902596.60903096	chr1.105580759.105581515	-1.59612	4.05982e-05	chr1.44452323.44452823	chr1.143855437.143856392	1.71519	0.00400972	chr1.68969586.68970086	chr1.137453370.137454300	-3.6666	3.01506e-15	chr1.63994195.63994695
chr9.89768731.89769303	1.90512	0.00855222	chr14.120150904.120151404				chr18.29327466.29327966	chr1.131173511.131174232	2.05206	6.85114e-05	chr1.60902879.60903379	chr1.105799732.105800280	-1.20438	0.00557214	chr1.44458731.44459231	chr1.143872406.143873386	1.75352	0.00172653	chr1.69512654.69513154	chr1.137619052.137619658	-1.86681	0.00359808	chr1.63994541.63995041
chr9.93339523.93340648	1.68738	0.00702099	chr14.120306861.120307361				chr18.30121411.30121911	chr1.131195723.131196827	1.85765	5.45446e-05	chr1.61090615.61091115	chr1.105999272.106000128	-1.33933	0.00601401	chr1.44459110.44459610	chr1.145064786.145065947	1.68405	0.00871483	chr1.69513024.69513524	chr1.137640756.137641307	-2.47123	0.000523837	chr1.63994847.63995347
chr9.97585717.97586466	2.94391	2.31046e-05	chr15.58675000.58675500				chr18.46621066.46621566	chr1.131210808.131211314	2.4345	5.60551e-06	chr1.61090846.61091346	chr1.106096087.106096862	-1.76911	0.00182515	chr1.44459309.44459809	chr1.145772933.145773658	2.52601	1.80887e-05	chr1.69751449.69751949	chr1.137751313.137752134	-3.0983	7.64487e-09	chr1.63995118.63995618
chr9.103959688.103960541	2.488	0.000380449	chr15.58675195.58675695				chr18.46621433.46621933	chr1.131217678.131218126	2.67885	3.72868e-07	chr1.61130436.61130936	chr1.106127110.106127569	-1.5389	0.00979996	chr1.44459615.44460115	chr1.147648545.147649307	2.80158	3.00306e-06	chr1.69751718.69752218	chr1.137767457.137768453	-3.18971	3.35816e-12	chr1.64020551.64021051
chr9.106170499.106171892	1.35387	0.00937249	chr15.58675372.58675872				chr18.46621632.46622132	chr1.131224670.131225455	1.12973	0.00773542	chr1.61130608.61131108	chr1.106154927.106155966	-1.19906	0.00480269	chr1.44551369.44551869	chr1.148206220.148206725	1.93698	0.00862136	chr1.70052582.70053082	chr1.137903392.137903703	-2.98811	4.99231e-06	chr1.64020794.64021294
chr9.106311629.106312318	2.24301	0.00208421	chr15.60032977.60033477				chr18.53692112.53692612	chr1.131238883.131239832	1.97261	1.83498e-07	chr1.61130804.61131304	chr1.106288917.106289939	-1.33058	0.000140417	chr1.44551603.44552103	chr1.148569011.148569608	1.96326	0.000394863	chr1.70052801.70053301	chr1.137909084.137909908	-1.84016	0.00314172	chr1.64021175.64021675
chr9.106337236.106338073	1.55879	0.0099858	chr15.60033226.60033726				chr18.57391859.57392359	chr1.131244572.131245848	1.29084	0.000103511	chr1.61131068.61131568	chr1.106400609.106401632	-1.02582	0.00502785	chr1.44551767.44552267	chr1.148651832.148652494	2.05099	0.000501576	chr1.70053026.70053526	chr1.137914414.137914959	-2.01205	0.00174308	chr1.64032446.64032946
chr9.106764346.106765145	2.06761	0.00454713	chr15.60033396.60033896				chr18.57392248.57392748	chr1.131332586.131333396	1.89345	0.00361085	chr1.61163609.61164109	chr1.106431230.106431602	-1.462	0.00585714	chr1.44551989.44552489	chr1.149802627.149803477	1.81523	0.00199519	chr1.70419939.70420439	chr1.137919761.137920436	-2.10407	0.000158234	chr1.64032799.64033299
chr9.107307458.107308549	1.84479	0.00443543	chr15.64098155.64098655				chr18.57533161.57533661	chr1.131351314.131352132	2.07672	6.91909e-09	chr1.61164066.61164566	chr1.106584731.106586024	-1.53973	3.38192e-05	chr1.44552094.44552594	chr1.150800577.150801472	1.99326	0.00049684	chr1.70420304.70420804	chr1.137922572.137923187	-2.20223	0.000338467	chr1.64078761.64079261
chr9.107444776.107445588	3.23463	9.14954e-06	chr15.64098409.64098909				chr18.57533376.57533876	chr1.131548281.131549171	1.22026	0.00861976	chr1.61164292.61164792	chr1.106633173.106633688	-1.29987	0.00709823	chr1.44552276.44552776	chr1.151560401.151561077	1.9868	0.000561048	chr1.70591822.70592322	chr1.137927718.137928883	-2.69229	2.09439e-08	chr1.64189397.64189897
chr9.107451563.107452505	2.19978	0.00454593	chr15.64098633.64099133				chr18.57533494.57533994	chr1.131594718.131595234	3.18518	8.94725e-08	chr1.61221018.61221518	chr1.106687371.106688593	-1.03217	0.00120588	chr1.44552450.44552950	chr1.151657907.151658969	1.53107	0.00399374	chr1.70592036.70592536	chr1.137965995.137967042	-1.45491	0.00804057	chr1.64346080.64346580
chr9.108180220.108181025	2.10188	0.00246464	chr15.64098834.64099334				chr18.57534083.57534583	chr1.131659430.131660084	1.52892	2.06025e-05	chr1.61221221.61221721	chr1.106865387.106867190	-1.42754	4.02267e-06	chr1.44629445.44629945	chr1.151712560.151713030	1.76581	0.00537662	chr1.70684104.70684604	chr1.138568438.138569124	-1.77015	0.00277002	chr1.64619906.64620406
chr9.110053000.110054331	1.53352	0.00617328	chr15.64099040.64099540				chr18.62853677.62854177	chr1.131696230.131696961	1.20992	0.00337043	chr1.61315895.61316395	chr1.106907539.106908385	-1.71445	1.49136e-06	chr1.44663666.44664166	chr1.152041932.152042343	1.8515	0.00575605	chr1.70684686.70685186	chr1.138571556.138572404	-2.58234	4.46508e-06	chr1.64620183.64620683
chr9.112118033.112119554	1.50644	0.00450874	chr15.74052929.74053429				chr18.62853947.62854447	chr1.131751096.131751612	1.75426	0.00571811	chr1.61316144.61316644	chr1.107357837.107358426	-1.63131	0.00782824	chr1.44664098.44664598	chr1.152057792.152058348	1.51615	0.00955153	chr1.70684874.70685374	chr1.138594900.138595338	-2.4048	2.0712e-05	chr1.64645548.64646048
chr9.113645040.113646203	1.63436	0.00945682	chr15.75661114.75661614				chr18.62854089.62854589	chr1.131794589.131795215	3.41806	4.36645e-12	chr1.61316531.61317031	chr1.107368791.107369762	-1.20042	0.00474238	chr1.44700194.44700694	chr1.152163246.152163627	2.04232	0.00483442	chr1.70719907.70720407	chr1.138623922.138624136	-2.65169	3.20733e-05	chr1.64672424.64672924
chr9.113867591.113868468	1.83678	0.00202263	chr15.75661561.75662061				chr18.62854481.62854981	chr1.131987347.131987910	2.22178	0.00138637	chr1.61316750.61317250	chr1.107422467.107423137	-1.51588	0.00244674	chr1.44700483.44700983	chr1.152389235.152389663	2.54616	9.17242e-07	chr1.70720253.70720753	chr1.138992375.138993115	-1.68563	0.00165029	chr1.64737324.64737824
chr9.115562470.115563390	1.94414	0.00855222	chr15.76721953.76722453				chr18.62885239.62885739	chr1.132065009.132065373	2.15231	6.59952e-05	chr1.61631125.61631625	chr1.107470817.107471744	-1.33233	0.00133926	chr1.44700736.44701236	chr1.152516148.152516662	2.10488	0.00329047	chr1.70771835.70772335	chr1.139035003.139035656	-2.01494	0.00135005	chr1.64737635.64738135
chr9.115833617.115835025	2.68653	0.000158615	chr15.76722140.76722640				chr18.62885511.62886011	chr1.132067021.132068298	2.10706	3.87795e-09	chr1.61631440.61631940	chr1.107495198.107495885	-1.49159	3.86583e-05	chr1.44720966.44721466	chr1.152526211.152526981	1.80615	0.00131925	chr1.70772070.70772570	chr1.139079508.139080097	-1.62047	0.00189567	chr1.64757191.64757691
chr9.120196370.120197274	2.08503	0.00731189	chr15.76722476.76722976				chr18.72303856.72304356	chr1.132087959.132089090	3.51332	3.9307e-15	chr1.61631763.61632263	chr1.107529194.107529916	-1.61182	0.000125136	chr1.44721305.44721805	chr1.152687394.152688615	1.59427	0.00606742	chr1.70772414.70772914	chr1.139081705.139081974	-2.39044	0.00111551	chr1.64779360.64779860
chr9.121758869.121761009	1.32735	0.00884288	chr15.76722793.76723293				chr18.72304106.72304606	chr1.132138819.132140032	1.38869	0.00215376	chr1.61879598.61880098	chr1.107559026.107559922	-1.58012	0.00517565	chr1.44721593.44722093	chr1.152718682.152719496	1.75807	0.00715473	chr1.70772625.70773125	chr1.139336962.139337454	-2.20136	0.00109439	chr1.64779751.64780251
chrX.93408797.93410235	1.9784	0.00529486	chr15.77036620.77037120				chr18.73068869.73069369	chr1.132199853.132201259	1.19096	0.000462996	chr1.62749625.62750125	chr1.107605854.107606928	-1.38961	0.00230447	chr1.44722012.44722512	chr1.152968766.152969739	2.40464	1.86076e-05	chr1.70785573.70786073	chr1.139346401.139347376	-1.91281	0.000459382	chr1.64780053.64780553
chrX.165758674.165759200	2.27794	0.00359342	chr15.77036892.77037392				chr18.73220282.73220782	chr1.132208026.132208869	1.68069	1.56795e-05	chr1.62859057.62859557	chr1.107635954.107636616	-1.29579	0.00466364	chr1.44733334.44733834	chr1.152986987.152987457	2.01918	0.00347214	chr1.70785839.70786339	chr1.140751723.140752385	-3.26466	1.21404e-07	chr1.64795183.64795683
chrX.167396757.167397598	2.22995	0.00404081	chr15.77037289.77037789				chr18.85871050.85871550	chr1.132209178.132209790	3.09534	1.22334e-09	chr1.62859474.62859974	chr1.107738254.107738997	-1.28374	0.00350315	chr1.44733689.44734189	chr1.153043313.153043884	2.14877	0.000823227	chr1.70790687.70791187	chr1.142641294.142642281	-1.6028	0.00837108	chr1.64853555.64854055
			chr15.77037608.77038108				chr18.86675106.86675606	chr1.132231753.132232245	1.96409	0.003078	chr1.62885030.62885530	chr1.107878474.107879229	-1.61932	2.16172e-05	chr1.45355730.45356230	chr1.153073211.153073793	2.32653	1.2942e-05	chr1.70799139.70799639	chr1.143053016.143054059	-2.66499	1.76631e-07	chr1.64853889.64854389
			chr15.77979262.77979762				chr18.86692685.86693185	chr1.132298155.132299698	1.10676	0.00145153	chr1.62951351.62951851	chr1.107897716.107898868	-1.30206	0.00175054	chr1.45356228.45356728	chr1.153075126.153075572	1.98581	0.000546674	chr1.70799319.70799819	chr1.143080115.143080918	-2.33599	9.11664e-05	chr1.64975276.64975776
			chr15.77979541.77980041				chr18.88782198.88782698	chr1.132504910.132505741	2.07215	3.55516e-07	chr1.63239747.63240247	chr1.107970787.107971828	-1.32548	0.000645737	chr1.45356461.45356961	chr1.153075883.153076887	1.97154	0.000188058	chr1.70803385.70803885	chr1.143261763.143262560	-1.80493	0.00226586	chr1.64975383.64975883
			chr15.77979822.77980322				chr18.88782716.88783216	chr1.132659612.132660850	1.50457	0.00021104	chr1.63369025.63369525	chr1.107977057.107977978	-1.24622	0.0025896	chr1.45437983.45438483	chr1.153567736.153568517	1.97888	0.000359908	chr1.70851704.70852204	chr1.143476643.143477448	-2.94277	5.27402e-07	chr1.64975630.64976130
			chr15.78085501.78086001				chr19.17907562.17908062	chr1.132798385.132798948	2.11047	0.00147144	chr1.63369428.63369928	chr1.108029027.108030134	-1.3143	0.00150227	chr1.45438480.45438980	chr1.153652700.153653984	1.66201	0.000346373	chr1.70851906.70852406	chr1.143719320.143720305	-1.78719	0.00914184	chr1.64975897.64976397
			chr15.78204010.78204510				chr19.26261440.26261940	chr1.132805271.132806440	1.44067	0.00535956	chr1.63395375.63395875	chr1.108035427.108036051	-1.57807	0.00370475	chr1.45438798.45439298	chr1.153658333.153658578	2.97583	3.13996e-05	chr1.70852213.70852713	chr1.143906232.143906947	-1.84401	0.00596907	chr1.66638138.66638638
			chr15.78204259.78204759				chr2.12187557.12188057	chr1.132820763.132821243	2.50868	1.42275e-05	chr1.63478921.63479421	chr1.108087657.108089692	-1.44791	7.94954e-06	chr1.45494995.45495495	chr1.153664684.153666319	1.368	0.00268828	chr1.70897410.70897910	chr1.143916563.143917187	-2.00367	0.00213716	chr1.66643772.66644272
			chr15.78204418.78204918				chr2.12295096.12295596	chr1.132843907.132844554	1.60869	0.00881881	chr1.63479270.63479770	chr1.108369974.108370833	-1.36982	1.70108e-05	chr1.45755174.45755674	chr1.153691573.153692178	1.79954	0.000597324	chr1.71030500.71031000	chr1.144248774.144249340	-2.76752	6.3342e-05	chr1.66692596.66693096
			chr15.79803922.79804422				chr2.12923209.12923709	chr1.132845530.132846065	3.13276	7.25232e-07	chr1.63479510.63480010	chr1.108745139.108745908	-2.02642	0.000184585	chr1.45755352.45755852	chr1.153751684.153752761	1.99714	3.82775e-05	chr1.71031064.71031564	chr1.144601688.144602452	-2.047	0.00506786	chr1.66692835.66693335
			chr15.79804224.79804724				chr2.12923395.12923895	chr1.132851779.132852312	1.48837	0.00458557	chr1.63486697.63487197	chr1.108863654.108864549	-1.41916	0.000104981	chr1.45780767.45781267	chr1.153918566.153919272	1.86897	0.000970597	chr1.71096906.71097406	chr1.145015066.145016246	-1.87084	0.000820698	chr1.66777809.66778309
			chr15.79804492.79804992				chr2.12923704.12924204	chr1.132934473.132935423	1.60724	0.000103209	chr1.63487071.63487571	chr1.109147906.109148631	-1.34326	0.00245644	chr1.46982578.46983078	chr1.155109255.155110239	1.5828	0.00672624	chr1.71097320.71097820	chr1.145347482.145348498	-2.13057	0.00137535	chr1.66862654.66863154
			chr15.79804740.79805240				chr2.12924154.12924654	chr1.133071366.133072307	1.38269	0.000671099	chr1.63493324.63493824	chr1.109177996.109178877	-1.65982	9.25737e-06	chr1.46982750.46983250	chr1.155350444.155350855	2.10247	0.00664195	chr1.71285614.71286114	chr1.146497321.146499075	-1.21839	0.00841136	chr1.66863020.66863520
			chr15.80091015.80091515				chr2.45356695.45357195	chr1.133097596.133098393	3.36383	4.41023e-11	chr1.63534067.63534567	chr1.109812458.109813362	-1.32568	0.00115959	chr1.46983037.46983537	chr1.155596449.155596969	2.36755	0.00117237	chr1.71285952.71286452	chr1.146506467.146507288	-3.16079	4.70417e-05	chr1.66913485.66913985
			chr15.80091290.80091790				chr2.45357191.45357691	chr1.133379642.133380045	2.16693	0.0014801	chr1.63534381.63534881	chr1.109957428.109958351	-1.33422	0.0002704	chr1.46983306.46983806	chr1.155710904.155711777	1.97095	0.000808619	chr1.71375810.71376310	chr1.146565647.146566295	-1.89004	0.00978035	chr1.66913771.66914271
			chr15.80091503.80092003				chr2.45357342.45357842	chr1.133663395.133663897	3.57478	9.56818e-13	chr1.63539783.63540283	chr1.109976758.109977720	-1.27355	0.0029143	chr1.47036740.47037240	chr1.156201096.156201409	2.90758	0.000268131	chr1.71376083.71376583	chr1.146583884.146584872	-2.01192	0.000163814	chr1.66914284.66914784
			chr15.81016372.81016872				chr2.45441719.45442219	chr1.133715958.133716252	2.78019	3.55935e-05	chr1.63540156.63540656	chr1.110117894.110118868	-1.28629	0.00991492	chr1.47036964.47037464	chr1.156269910.156270878	2.00791	0.000167828	chr1.71507173.71507673	chr1.146642167.146642846	-3.00615	2.49677e-06	chr1.66932523.66933023
			chr15.81016945.81017445				chr2.45441967.45442467	chr1.133829095.133829409	2.20231	0.00110213	chr1.63540401.63540901	chr1.110483047.110483977	-1.76851	1.0567e-07	chr1.47037198.47037698	chr1.156302751.156303954	1.4322	0.00475784	chr1.72165684.72166184	chr1.146724555.146725455	-1.73352	0.00121849	chr1.67223586.67224086
			chr15.83432220.83432720				chr2.45800057.45800557	chr1.133978150.133979301	1.35374	0.00613894	chr1.63628145.63628645	chr1.110975062.110975601	-1.93555	0.000924082	chr1.47037369.47037869	chr1.156656721.156658069	1.42122	0.0058965	chr1.72165998.72166498	chr1.146805668.146806498	-1.60266	0.00511452	chr1.67286259.67286759
			chr15.83432611.83433111				chr2.46283888.46284388	chr1.134098870.134099823	1.83462	9.11073e-07	chr1.64066351.64066851	chr1.110977111.110977627	-1.80621	0.00203949	chr1.47037636.47038136	chr1.157282096.157282598	1.92833	0.00261088	chr1.72285555.72286055	chr1.146843820.146844613	-3.3741	5.16868e-10	chr1.67286518.67287018
			chr15.83901804.83902304				chr2.46284140.46284640	chr1.134167643.134168525	2.60679	2.24601e-06	chr1.64066836.64067336	chr1.111483697.111484403	-1.85828	0.000178248	chr1.47050407.47050907	chr1.157523154.157523898	1.96049	0.000955121	chr1.72316090.72316590	chr1.148699807.148700915	-3.93998	1.93589e-17	chr1.67286826.67287326
			chr15.83901962.83902462				chr2.46284382.46284882	chr1.134204075.134204599	2.80054	6.44663e-08	chr1.64067266.64067766	chr1.111696767.111697396	-1.5027	0.00161197	chr1.47051023.47051523	chr1.157766015.157766604	2.30139	0.000493981	chr1.72316394.72316894	chr1.148903148.148903519	-2.3962	0.00200508	chr1.67346690.67347190
			chr15.83902202.83902702				chr2.48186033.48186533	chr1.134302380.134303479	2.45448	6.97334e-10	chr1.64226144.64226644	chr1.111726030.111726687	-1.7167	5.21434e-05	chr1.47051287.47051787	chr1.157788679.157789073	2.25404	0.00205362	chr1.72326382.72326882	chr1.149876274.149877242	-2.61355	9.90692e-06	chr1.67397666.67398166
			chr15.87579541.87580041				chr2.48186475.48186975	chr1.134332584.134333568	2.18379	4.47355e-09	chr1.64226426.64226926	chr1.111765615.111766805	-1.36728	0.00169129	chr1.47076349.47076849	chr1.158025499.158025959	2.12392	0.00505388	chr1.72326640.72327140	chr1.149891024.149891951	-1.6054	0.0034665	chr1.67398049.67398549
			chr15.87579793.87580293				chr2.48186633.48187133	chr1.134645847.134646869	1.46523	0.000670611	chr1.64284689.64285189	chr1.111840295.111840972	-1.40601	0.00743441	chr1.47076883.47077383	chr1.158080070.158080729	2.07872	0.00318846	chr1.72432950.72433450	chr1.149919145.149919947	-3.98774	3.95338e-16	chr1.67605098.67605598
			chr15.89453226.89453726				chr2.48423518.48424018	chr1.134682318.134683026	2.4109	1.66294e-05	chr1.64341486.64341986	chr1.111938034.111938787	-1.38842	0.00550091	chr1.47077222.47077722	chr1.158169963.158170664	1.60943	0.00711111	chr1.72433296.72433796	chr1.149960641.149961739	-1.55673	0.00239055	chr1.67631567.67632067
			chr15.89453491.89453991				chr2.48423848.48424348	chr1.134771263.134771961	2.45761	0.000126659	chr1.64361339.64361839	chr1.112028465.112029138	-1.13925	0.00684206	chr1.47093216.47093716	chr1.158614634.158615501	1.96916	0.000336182	chr1.72433532.72434032	chr1.151342989.151343200	-1.81846	0.00391074	chr1.68795269.68795769
			chr15.89453733.89454233				chr2.48424058.48424558	chr1.134797240.134797782	2.15295	0.000534199	chr1.64361528.64362028	chr1.112074041.112074683	-1.40437	4.00869e-05	chr1.47093411.47093911	chr1.159415281.159416194	1.4388	0.00715757	chr1.72433752.72434252	chr1.151653263.151654061	-2.92228	6.09402e-08	chr1.68795620.68796120
			chr15.89453867.89454367				chr2.48424314.48424814	chr1.134891815.134892327	2.23791	0.000542379	chr1.64361842.64362342	chr1.112388637.112389496	-1.12749	0.0015514	chr1.47183022.47183522	chr1.159493560.159494586	1.74246	0.000929469	chr1.72467902.72468402	chr1.151877809.151878965	-2.61945	4.80562e-07	chr1.68828269.68828769
			chr15.89454132.89454632				chr2.48424437.48424937	chr1.134902177.134902494	2.30546	0.000500524	chr1.64361952.64362452	chr1.112411075.112411490	-1.18486	0.00744139	chr1.47183387.47183887	chr1.159742167.159743049	1.83585	0.00138146	chr1.72468138.72468638	chr1.151932026.151932796	-1.97457	0.0014406	chr1.68828598.68829098
			chr15.89454466.89454966				chr2.53573951.53574451	chr1.134908977.134910575	1.59821	4.57825e-06	chr1.64408751.64409251	chr1.112412212.112412798	-1.43645	7.37378e-05	chr1.47183533.47184033	chr1.159853816.159854849	1.5829	0.00280573	chr1.72468340.72468840	chr1.152008384.152009158	-2.83814	4.33466e-09	chr1.68829016.68829516
			chr15.90806582.90807082				chr2.53574280.53574780	chr1.134995407.134995979	1.81454	0.00598767	chr1.64409165.64409665	chr1.112427341.112428284	-1.17193	0.00505388	chr1.47183753.47184253	chr1.160463758.160464276	2.05301	0.00418905	chr1.72468601.72469101	chr1.152077752.152078174	-1.99651	0.00317754	chr1.68832024.68832524
			chr15.90807014.90807514				chr2.53619372.53619872	chr1.135183496.135184672	1.93997	9.11497e-05	chr1.64419090.64419590	chr1.112520398.112521567	-1.54286	7.61562e-07	chr1.47288382.47288882	chr1.160474459.160475112	1.6767	0.00472653	chr1.72481317.72481817	chr1.152214159.152214800	-2.71803	8.94928e-07	chr1.68955455.68955955
			chr15.93510567.93511067				chr2.53619626.53620126	chr1.135367030.135367398	2.09738	0.000273726	chr1.64419207.64419707	chr1.112889064.112889765	-1.6409	0.000111768	chr1.47358279.47358779	chr1.160683154.160683709	2.59787	0.000433861	chr1.72481563.72482063	chr1.152410476.152411059	-2.04531	0.00270962	chr1.68957159.68957659
			chr15.93510934.93511434				chr2.53728607.53729107	chr1.135399517.135400245	2.7481	3.43007e-05	chr1.64419658.64420158	chr1.113109589.113110254	-1.4819	0.000236534	chr1.47390609.47391109	chr1.161550833.161551662	2.58427	9.46885e-07	chr1.72481961.72482461	chr1.152556098.152557208	-1.8797	0.00246595	chr1.68961117.68961617
			chr15.98286030.98286530				chr2.55692857.55693357	chr1.135410928.135411546	1.88897	0.00146374	chr1.64419784.64420284	chr1.113163351.113164496	-1.40146	0.00208762	chr1.47390979.47391479	chr1.162298428.162299081	2.01364	0.00205794	chr1.72482154.72482654	chr1.152560327.152561028	-1.8479	0.00164461	chr1.68961349.68961849
			chr15.98286363.98286863				chr2.55693109.55693609	chr1.135438514.135439574	2.15873	7.42133e-06	chr1.64420011.64420511	chr1.113267915.113268789	-1.43573	0.00137932	chr1.47391106.47391606	chr1.162434372.162435252	1.8226	0.000998221	chr1.72482349.72482849	chr1.152792684.152793421	-3.03767	2.57305e-08	chr1.68961674.68962174
			chr15.99125675.99126175				chr2.55693336.55693836	chr1.135560348.135560724	1.6298	0.0051753	chr1.64492270.64492770	chr1.113363982.113364793	-1.65886	5.09901e-05	chr1.47448016.47448516	chr1.163383475.163384239	1.44409	0.00960584	chr1.72482486.72482986	chr1.152933042.152933631	-1.99448	0.00777078	chr1.68973700.68974200
			chr15.99125918.99126418				chr2.80913417.80913917	chr1.135615261.135616684	1.45311	0.000113902	chr1.64492721.64493221	chr1.113797636.113798707	-1.31086	0.0059202	chr1.47448217.47448717	chr1.163554265.163555014	2.11507	0.000513319	chr1.72533376.72533876	chr1.153197405.153198244	-2.22033	0.000768773	chr1.69024858.69025358
			chr15.99126204.99126704				chr2.90614630.90615130	chr1.135637359.135638167	2.30108	1.1087e-05	chr1.65314485.65314985	chr1.113915513.113916410	-1.5141	0.000201769	chr1.47448359.47448859	chr1.163560300.163561517	1.68328	0.0069767	chr1.72574050.72574550	chr1.153278033.153278546	-2.02897	0.000871571	chr1.69059747.69060247
			chr15.99126492.99126992				chr2.90614748.90615248	chr1.135643745.135644644	2.07108	5.98077e-05	chr1.65314694.65315194	chr1.114681043.114681774	-1.38984	0.00505662	chr1.47448670.47449170	chr1.163616488.163617005	1.73605	0.00714529	chr1.72577073.72577573	chr1.153297881.153298402	-2.62805	0.000427195	chr1.69095809.69096309
			chr15.100806162.100806662				chr2.90614870.90615370	chr1.135659255.135660432	1.37562	0.000696904	chr1.66343475.66343975	chr1.115048464.115049267	-1.48459	6.91404e-05	chr1.47448945.47449445	chr1.163660825.163661922	1.59699	0.00602101	chr1.72577308.72577808	chr1.153414139.153414692	-2.22384	0.000535455	chr1.69096010.69096510
			chr15.100806393.100806893				chr2.90615122.90615622	chr1.135699003.135699914	1.26754	0.00330219	chr1.66361710.66362210	chr1.115231966.115232866	-1.28129	0.00119598	chr1.47539717.47540217	chr1.163667367.163668252	2.44545	3.16313e-05	chr1.72577517.72578017	chr1.153417871.153418387	-3.06878	0.000106871	chr1.69105018.69105518
			chr15.100806662.100807162				chr2.96508915.96509415	chr1.136089397.136090325	1.56951	8.40368e-05	chr1.66646137.66646637	chr1.115764235.115764886	-1.37446	0.000228999	chr1.47540272.47540772	chr1.163680060.163680536	2.04116	0.00988506	chr1.72611669.72612169	chr1.153702774.153704492	-1.49356	0.00583942	chr1.69105208.69105708
			chr16.5733139.5733639				chr2.101615393.101615893	chr1.136130186.136130484	1.47378	0.00764647	chr1.66646589.66647089	chr1.115781126.115781941	-1.44627	3.96832e-05	chr1.47546519.47547019	chr1.163705019.163705931	1.8504	0.00235456	chr1.72612139.72612639	chr1.153961971.153962695	-2.03214	0.000230398	chr1.69105387.69105887
			chr16.5733550.5734050				chr2.101615585.101616085	chr1.136154000.136154378	2.26305	0.000160046	chr1.66646811.66647311	chr1.115792812.115793718	-1.35501	7.85491e-05	chr1.47546846.47547346	chr1.163724612.163726033	1.55741	0.000641444	chr1.72612572.72613072	chr1.153978171.153978717	-1.89494	0.00764037	chr1.69105624.69106124
			chr16.17832936.17833436				chr2.101615836.101616336	chr1.136159890.136160395	1.97626	0.000300465	chr1.67026124.67026624	chr1.115808674.115809578	-1.00913	0.00407453	chr1.47640885.47641385	chr1.163816827.163817697	1.61671	0.00690269	chr1.73105586.73106086	chr1.153980715.153981514	-2.57648	1.5765e-05	chr1.69105790.69106290
			chr16.17833293.17833793				chr2.106516893.106517393	chr1.136249563.136250174	2.52632	7.96443e-07	chr1.67026495.67026995	chr1.115915236.115915963	-1.28146	0.00272766	chr1.47641384.47641884	chr1.164435182.164436637	1.55659	0.00127133	chr1.73105883.73106383	chr1.153994840.153995320	-3.28515	1.60224e-10	chr1.69105982.69106482
			chr16.17833603.17834103				chr2.106517122.106517622	chr1.136685125.136686050	1.8765	2.43029e-05	chr1.67026861.67027361	chr1.115931062.115932842	-1.04685	0.00309652	chr1.47646593.47647093	chr1.164780314.164781632	1.93658	0.000161643	chr1.73547490.73547990	chr1.153997005.153997832	-3.15556	1.09919e-11	chr1.69106210.69106710
			chr16.17833930.17834430				chr2.106517276.106517776	chr1.136777775.136778256	1.7363	0.000421096	chr1.67060589.67061089	chr1.116036489.116037469	-1.2471	0.0017119	chr1.47647027.47647527	chr1.164821073.164821570	1.91164	0.006866	chr1.73547780.73548280	chr1.154044623.154045211	-1.74859	0.00941773	chr1.69106415.69106915
			chr16.17834206.17834706				chr2.106718831.106719331	chr1.136845727.136846772	1.67711	0.00128392	chr1.67103365.67103865	chr1.116154413.116154777	-1.39255	0.00805661	chr1.48748742.48749242	chr1.164897162.164897566	2.23973	1.32518e-05	chr1.73724093.73724593	chr1.154102623.154103586	-2.43157	3.69207e-07	chr1.69106707.69107207
			chr16.17834462.17834962				chr2.106719373.106719873	chr1.137074408.137075434	1.22774	0.00505388	chr1.67103470.67103970	chr1.116229529.116230852	-1.19316	0.00163796	chr1.48795224.48795724	chr1.164899540.164900072	1.57468	0.00899992	chr1.73724293.73724793	chr1.154112233.154113084	-2.2393	1.78069e-05	chr1.69106863.69107363
			chr16.23652606.23653106				chr2.107045915.107046415	chr1.137136025.137136678	1.95619	6.62106e-06	chr1.67103727.67104227	chr1.116262084.116262961	-1.51066	0.00536937	chr1.48795665.48796165	chr1.165046014.165047220	1.31412	0.00536479	chr1.73724518.73725018	chr1.154139388.154140218	-1.6558	0.00646096	chr1.69107013.69107513
			chr16.23652949.23653449				chr2.107046354.107046854	chr1.137686089.137686645	2.19999	1.92402e-05	chr1.67170193.67170693	chr1.116617601.116618350	-1.3155	0.000517683	chr1.48893516.48894016	chr1.165083989.165084968	1.3628	0.0054059	chr1.73724720.73725220	chr1.154156322.154157505	-1.44344	0.00638482	chr1.69107396.69107896
			chr16.23653396.23653896				chr2.107518841.107519341	chr1.137698685.137699633	1.62675	0.00107515	chr1.67170423.67170923	chr1.116628986.116629558	-1.33572	0.00843871	chr1.48972083.48972583	chr1.165373504.165374467	2.16535	1.94424e-05	chr1.73724926.73725426	chr1.155122381.155123006	-1.75402	0.00526078	chr1.69107631.69108131
			chr16.24058979.24059479				chr2.107519285.107519785	chr1.137832415.137833019	1.85317	0.00052578	chr1.67170673.67171173	chr1.116751311.116752003	-1.77021	9.27874e-06	chr1.49034965.49035465	chr1.165653515.165653979	2.0277	0.00378076	chr1.74000291.74000791	chr1.155172772.155173190	-2.49098	0.0032451	chr1.69107746.69108246
			chr16.24059447.24059947				chr2.107519719.107520219	chr1.137905532.137906108	1.81822	1.34962e-05	chr1.69046544.69047044	chr1.117122331.117123620	-1.36952	3.84626e-05	chr1.49035336.49035836	chr1.165913906.165914782	1.85376	0.00101863	chr1.74000567.74001067	chr1.155199487.155199809	-2.19261	0.000592577	chr1.69108022.69108522
			chr16.27317591.27318091				chr2.108584732.108585232	chr1.138126491.138127460	1.20209	0.0013577	chr1.69144989.69145489	chr1.117243243.117244302	-1.28271	0.00218271	chr1.49513811.49514311	chr1.166078801.166079539	1.96986	0.00457577	chr1.74008086.74008586	chr1.155203569.155204353	-2.72644	1.385e-06	chr1.69108328.69108828
			chr16.27317937.27318437				chr2.108585074.108585574	chr1.138385025.138386033	1.412	0.00107571	chr1.69148629.69149129	chr1.117459038.117460750	-1.26467	0.00111451	chr1.49699220.49699720	chr1.166184049.166185443	1.88975	0.000385211	chr1.74008413.74008913	chr1.155212092.155213348	-2.61691	5.9324e-08	chr1.69123852.69124352
			chr16.28685904.28686404				chr2.108700819.108701319	chr1.138457972.138458835	2.62395	2.52652e-12	chr1.69326857.69327357	chr1.118285196.118285859	-1.45566	0.00304967	chr1.49699624.49700124	chr1.166240760.166241435	2.02073	0.00217466	chr1.74088758.74089258	chr1.155239243.155240348	-2.81054	2.10082e-08	chr1.69124080.69124580
			chr16.28686197.28686697				chr2.108701059.108701559	chr1.138576697.138577379	1.0855	0.00748776	chr1.70379395.70379895	chr1.118416603.118417329	-1.47257	0.000511688	chr1.49766743.49767243	chr1.166866038.166866931	2.61076	8.01901e-07	chr1.74131921.74132421	chr1.155302642.155303128	-2.03636	0.00626294	chr1.69124359.69124859
			chr16.30318162.30318662				chr2.108701233.108701733	chr1.138595520.138596683	1.39494	0.000219583	chr1.70379679.70380179	chr1.118485579.118486296	-1.41946	0.00607287	chr1.49767028.49767528	chr1.166877191.166878407	1.76494	0.000687499	chr1.74594209.74594709	chr1.155427333.155428022	-2.49214	3.77176e-05	chr1.69157289.69157789
			chr16.30318398.30318898				chr2.108701431.108701931	chr1.138653983.138655074	1.3043	3.28328e-05	chr1.70380009.70380509	chr1.118777620.118778325	-1.13038	0.00639545	chr1.49891332.49891832	chr1.166909760.166910997	1.78501	0.000874057	chr1.74594392.74594892	chr1.155578613.155579023	-2.02285	0.00295536	chr1.69686810.69687310
			chr16.30318660.30319160				chr2.108718499.108718999	chr1.138875704.138877151	1.8511	9.33264e-06	chr1.70851704.70852204	chr1.119256629.119257273	-1.33588	0.00885454	chr1.49891709.49892209	chr1.167031732.167032795	1.53673	0.00342232	chr1.74697339.74697839	chr1.155790023.155790903	-2.18541	0.000102167	chr1.69687029.69687529
			chr16.35104317.35104817				chr2.108789137.108789637	chr1.138901445.138902467	1.68832	0.000182993	chr1.70851906.70852406	chr1.119294634.119295681	-1.19894	0.00756668	chr1.49907660.49908160	chr1.167066005.167067600	1.27282	0.00622038	chr1.75277119.75277619	chr1.156105298.156105911	-3.11512	8.26507e-06	chr1.69687253.69687753
			chr16.35104528.35105028				chr2.108812338.108812838	chr1.139101410.139102144	1.54234	0.00320768	chr1.70852213.70852713	chr1.119328730.119330081	-1.4735	0.000158056	chr1.49907932.49908432	chr1.167288798.167289499	1.8589	0.000143047	chr1.75277378.75277878	chr1.156179669.156180422	-1.82772	0.00110829	chr1.69687668.69688168
			chr16.60075901.60076401				chr2.108813067.108813567	chr1.140381237.140381726	1.57204	0.00496672	chr1.70951950.70952450	chr1.119451070.119452015	-1.18514	0.00365939	chr1.50100684.50101184	chr1.167516102.167517030	1.55297	0.00997189	chr1.75277777.75278277	chr1.156428272.156428972	-1.89076	0.0066426	chr1.70066916.70067416
			chr16.60076198.60076698				chr2.112209981.112210481	chr1.140801453.140802950	1.71449	4.20434e-05	chr1.70952203.70952703	chr1.120082761.120083738	-1.02102	0.00613778	chr1.50571738.50572238	chr1.168080363.168081014	1.63464	0.00948782	chr1.75277918.75278418	chr1.156467586.156468609	-1.58347	0.00920042	chr1.70067345.70067845
			chr16.60076497.60076997				chr2.112224298.112224798	chr1.141084301.141085284	1.53281	0.00055181	chr1.70996729.70997229	chr1.120094739.120095546	-1.05945	0.00451959	chr1.50571991.50572491	chr1.168090507.168091108	1.92376	0.000673527	chr1.75278187.75278687	chr1.156748351.156748971	-2.47688	0.000169086	chr1.70067604.70068104
			chr16.64987618.64988118				chr2.112224569.112225069	chr1.142417892.142418432	2.64455	1.09674e-07	chr1.70997090.70997590	chr1.120146432.120147531	-1.14501	0.000750679	chr1.50765495.50765995	chr1.168139788.168140590	1.89061	0.00163375	chr1.75413408.75413908	chr1.156997485.156998403	-1.82888	0.00320461	chr1.70191577.70192077
			chr16.64987746.64988246				chr2.114008284.114008784	chr1.143523800.143525079	2.17807	6.21218e-11	chr1.70997228.70997728	chr1.120755947.120756577	-1.31842	0.00599446	chr1.50765749.50766249	chr1.168141342.168141962	2.12188	0.000331869	chr1.75413679.75414179	chr1.157038955.157040127	-1.56598	0.00457505	chr1.70191927.70192427
			chr16.64988077.64988577				chr2.114796626.114797126	chr1.143872406.143873386	1.77256	0.000192752	chr1.70997514.70998014	chr1.121004296.121005172	-1.12476	0.00577126	chr1.50770243.50770743	chr1.168163301.168164166	1.72683	0.00125391	chr1.75413926.75414426	chr1.157047583.157048946	-1.62291	0.00974682	chr1.71675121.71675621
			chr16.64988187.64988687				chr2.114796766.114797266	chr1.143903918.143904538	2.15747	2.89975e-08	chr1.71099854.71100354	chr1.121194515.121195319	-1.34175	0.00431251	chr1.50823016.50823516	chr1.168275406.168276349	2.0071	2.18364e-05	chr1.75486438.75486938	chr1.157153346.157154436	-1.71059	0.00506924	chr1.71675354.71675854
			chr16.73149933.73150433				chr2.114797110.114797610	chr1.143912236.143912976	1.60879	0.000873557	chr1.71507173.71507673	chr1.121247374.121247991	-1.21773	0.00194365	chr1.50823354.50823854	chr1.168487413.168488152	2.11462	0.00152271	chr1.75486765.75487265	chr1.157157431.157157836	-2.47605	0.00111235	chr1.71763538.71764038
			chr16.90467663.90468163				chr2.114797213.114797713	chr1.143928000.143928699	2.31968	7.3194e-06	chr1.71540492.71540992	chr1.121446942.121447784	-1.21781	0.000148137	chr1.50828409.50828909	chr1.168818422.168818790	2.25095	0.00193632	chr1.75487036.75487536	chr1.157225927.157226826	-2.40383	2.42112e-05	chr1.71885777.71886277
			chr16.90468002.90468502				chr2.124747042.124747542	chr1.144090360.144090853	1.81271	0.00303385	chr1.71822094.71822594	chr1.121709051.121709898	-1.98832	3.19831e-05	chr1.50828751.50829251	chr1.168908480.168909445	1.78531	0.000524965	chr1.75487249.75487749	chr1.157256340.157256999	-2.27436	7.13564e-05	chr1.71886106.71886606
			chr16.90468164.90468664				chr2.124747627.124748127	chr1.144216912.144217651	1.79939	0.000730188	chr1.71822428.71822928	chr1.121805044.121805824	-1.20121	0.00403416	chr1.50865301.50865801	chr1.169138275.169139312	2.07137	0.000120373	chr1.75487504.75488004	chr1.157377452.157378052	-1.94059	0.00288677	chr1.71897366.71897866
			chr16.90468453.90468953				chr2.124747929.124748429	chr1.144421747.144422381	1.63508	0.00171655	chr1.71836922.71837422	chr1.121812039.121813142	-1.1448	0.00106586	chr1.50865713.50866213	chr1.169243503.169244304	2.28703	0.00020402	chr1.75487748.75488248	chr1.157387863.157388632	-1.64495	0.00358317	chr1.71897600.71898100
			chr16.90468696.90469196				chr2.125948098.125948598	chr1.145375981.145376824	3.32638	9.90424e-19	chr1.71837250.71837750	chr1.121820305.121821205	-1.27909	0.00064559	chr1.50897647.50898147	chr1.169281410.169282371	1.56645	0.00438421	chr1.75564980.75565480	chr1.157446312.157447879	-2.43585	6.3602e-08	chr1.71897845.71898345
			chr16.94826910.94827410				chr2.125948589.125949089	chr1.146027615.146028127	1.59401	0.00359472	chr1.71837431.71837931	chr1.121909767.121911031	-1.09971	0.000958906	chr1.50897907.50898407	chr1.169311615.169312269	2.5006	1.02606e-05	chr1.75565419.75565919	chr1.157458157.157458928	-3.22476	3.47597e-09	chr1.71898007.71898507
			chr16.96401532.96402032				chr2.137432509.137433009	chr1.147281071.147281982	2.29346	3.99861e-07	chr1.71837674.71838174	chr1.121913694.121914340	-1.39521	0.000288355	chr1.51044459.51044959	chr1.169313088.169313798	1.72127	0.00163466	chr1.75565525.75566025	chr1.157507905.157508340	-2.65096	0.000600266	chr1.71898160.71898660
			chr16.96402007.96402507				chr2.137433015.137433515	chr1.148051638.148052602	2.60328	1.05303e-08	chr1.71837782.71838282	chr1.121962958.121963953	-1.2939	9.27243e-05	chr1.51044836.51045336	chr1.169439860.169440788	2.04247	0.000401023	chr1.75601629.75602129	chr1.158489390.158490441	-2.19432	3.86333e-06	chr1.71898391.71898891
			chr16.96402239.96402739				chr2.139102717.139103217	chr1.148569011.148569608	1.47275	0.00261463	chr1.71838139.71838639	chr1.122075936.122076568	-1.38146	0.000306298	chr1.51045294.51045794	chr1.169607887.169608851	2.66139	1.43784e-05	chr1.75602065.75602565	chr1.158510754.158511326	-2.36586	0.000456746	chr1.72000630.72001130
			chr16.96402529.96403029				chr2.139715563.139716063	chr1.149772530.149773001	1.65813	0.0066524	chr1.72002341.72002841	chr1.122082059.122083061	-1.46768	7.00926e-07	chr1.51068026.51068526	chr1.169644682.169645941	2.12179	1.52688e-05	chr1.75672215.75672715	chr1.158547193.158548573	-1.37003	0.00716446	chr1.72006659.72007159
			chr17.10251141.10251641				chr2.139715817.139716317	chr1.149896345.149897025	2.94921	2.11828e-13	chr1.72002651.72003151	chr1.122396102.122396994	-1.21541	0.000277712	chr1.51068200.51068700	chr1.169678527.169678934	2.25543	0.000848696	chr1.75672415.75672915	chr1.158553283.158554720	-1.47884	0.0038006	chr1.72009689.72010189
			chr17.10251449.10251949				chr2.140760081.140760581	chr1.150489026.150489882	2.4522	5.0556e-09	chr1.72002839.72003339	chr1.122411558.122412393	-1.39	0.00111858	chr1.51068655.51069155	chr1.169726812.169727478	1.96041	0.00172095	chr1.75672680.75673180	chr1.159413146.159413854	-2.49353	3.89669e-07	chr1.72059978.72060478
			chr17.25397761.25398261				chr3.5329480.5329980	chr1.150511185.150512256	1.77324	0.000212623	chr1.72018377.72018877	chr1.122498165.122498956	-1.63936	1.83917e-05	chr1.51068849.51069349	chr1.169746146.169746575	1.66312	0.00383356	chr1.76448518.76449018	chr1.159593280.159594681	-1.43561	0.00658837	chr1.72060295.72060795
			chr17.25398173.25398673				chr3.5360316.5360816	chr1.150680600.150682199	1.01024	0.00572457	chr1.72018701.72019201	chr1.122634538.122635182	-1.56212	2.75309e-06	chr1.51198561.51199061	chr1.169776383.169777180	1.56382	0.00773901	chr1.77050879.77051379	chr1.159632591.159633110	-1.75275	0.00868179	chr1.72256914.72257414
			chr17.25398444.25398944				chr3.5360417.5360917	chr1.150873001.150873918	1.58337	0.00265966	chr1.72165684.72166184	chr1.122664385.122665133	-1.49834	0.000318927	chr1.51198853.51199353	chr1.169849509.169850089	2.15005	0.000563001	chr1.77283999.77284499	chr1.159660718.159661647	-1.96231	0.000443231	chr1.73640634.73641134
			chr17.25836903.25837403				chr3.5360576.5361076	chr1.151081647.151082334	1.32545	0.00206675	chr1.72165998.72166498	chr1.122727354.122728170	-1.71834	0.000159858	chr1.51198988.51199488	chr1.170325571.170326618	1.58133	0.00477865	chr1.77350853.77351353	chr1.159686272.159687201	-2.63026	9.25842e-07	chr1.73641032.73641532
			chr17.26650148.26650648				chr3.5360850.5361350	chr1.151293339.151294158	2.30889	1.6922e-07	chr1.72285555.72286055	chr1.122735193.122736070	-1.30196	0.000582295	chr1.51199435.51199935	chr1.170375114.170376120	1.83679	0.000243436	chr1.77873264.77873764	chr1.159699026.159699578	-2.08799	0.0027617	chr1.73862489.73862989
			chr17.26650327.26650827				chr3.9454738.9455238	chr1.151513822.151514962	2.16288	2.39668e-05	chr1.72444170.72444670	chr1.122884068.122884992	-1.36544	0.00596197	chr1.51199895.51200395	chr1.170510430.170511125	1.98766	0.000115105	chr1.77873543.77874043	chr1.159760661.159761496	-1.80266	0.000217544	chr1.73862693.73863193
			chr17.26650531.26651031				chr3.9454965.9455465	chr1.151560401.151561077	2.19225	5.13397e-06	chr1.72538204.72538704	chr1.123154430.123155284	-1.42875	0.000875276	chr1.51204788.51205288	chr1.170538233.170539115	1.82949	0.000282732	chr1.78357374.78357874	chr1.160148998.160150239	-1.78244	0.000484553	chr1.73864293.73864793
			chr17.26650846.26651346				chr3.13242435.13242935	chr1.151580026.151581173	2.31443	1.51713e-06	chr1.72611669.72612169	chr1.123361938.123362609	-1.52697	3.07904e-05	chr1.51204990.51205490	chr1.170576673.170577692	2.17104	1.22085e-05	chr1.78357604.78358104	chr1.160370388.160371126	-2.68066	1.92763e-07	chr1.73943569.73944069
			chr17.28745722.28746222				chr3.13242623.13243123	chr1.151684329.151685206	2.07068	7.04848e-06	chr1.72612139.72612639	chr1.123517594.123519223	-1.59978	0.000201813	chr1.51220746.51221246	chr1.170647402.170648133	1.68699	0.00151027	chr1.78357951.78358451	chr1.160373341.160373741	-2.10453	0.0014283	chr1.73944351.73944851
			chr17.30539155.30539655				chr3.15070958.15071458	chr1.151686494.151687396	1.71588	0.00026263	chr1.72612572.72613072	chr1.123611493.123612277	-1.44053	0.000661075	chr1.51221110.51221610	chr1.170907166.170908832	1.44055	0.00176712	chr1.78371347.78371847	chr1.160481211.160482125	-2.07581	0.00141022	chr1.74295320.74295820
			chr17.46932923.46933423				chr3.15071207.15071707	chr1.151721499.151722416	1.78889	0.00083239	chr1.72635505.72636005	chr1.123621290.123622389	-1.09359	0.00288984	chr1.51248972.51249472	chr1.171192812.171193566	1.46271	0.00473359	chr1.78371588.78372088	chr1.160531425.160531804	-2.59806	4.45864e-06	chr1.74295481.74295981
			chr17.46933247.46933747				chr3.15071442.15071942	chr1.151890863.151891888	1.99786	9.88501e-05	chr1.72635725.72636225	chr1.123755830.123756664	-1.30996	0.00234277	chr1.51249311.51249811	chr1.171358495.171358752	1.57425	0.00566665	chr1.78371819.78372319	chr1.160588533.160589582	-2.39336	9.15293e-06	chr1.74295618.74296118
			chr17.46933497.46933997				chr3.15139473.15139973	chr1.151953044.151954261	1.72226	3.74581e-06	chr1.72935038.72935538	chr1.123765145.123766018	-1.3937	8.32527e-05	chr1.51249948.51250448	chr1.171424903.171425777	2.61191	4.99938e-06	chr1.78372120.78372620	chr1.160615198.160615815	-2.35878	0.000196189	chr1.74295740.74296240
			chr17.46933901.46934401				chr3.16532854.16533354	chr1.151984113.151984607	1.71013	0.00305244	chr1.72963143.72963643	chr1.123900876.123901851	-1.16032	0.000535769	chr1.51250232.51250732	chr1.171459578.171460538	1.6641	0.00696352	chr1.78730267.78730767	chr1.160663902.160664521	-1.77858	0.00908342	chr1.74295996.74296496
			chr17.46934191.46934691				chr3.16533137.16533637	chr1.151986005.151986800	2.98977	4.89034e-15	chr1.72963409.72963909	chr1.123927322.123928547	-1.26063	0.00063291	chr1.51401462.51401962	chr1.171658295.171659368	1.75342	0.000449263	chr1.78730387.78730887	chr1.160692744.160693781	-1.80775	0.000136493	chr1.74296105.74296605
			chr17.48057306.48057806				chr3.16533577.16534077	chr1.152004402.152004952	1.69827	0.000333556	chr1.72966298.72966798	chr1.124332230.124332962	-1.14102	0.00454228	chr1.51401655.51402155	chr1.172010286.172010857	1.79744	0.00598578	chr1.78934917.78935417	chr1.160847016.160848069	-2.8278	1.69209e-06	chr1.74296327.74296827
			chr17.48057741.48058241				chr3.19406171.19406671	chr1.152019148.152019807	1.64259	0.00256864	chr1.72966467.72966967	chr1.124511357.124512165	-1.38968	0.00034746	chr1.51401883.51402383	chr1.172119366.172120240	1.65152	0.00261254	chr1.78935192.78935692	chr1.160855786.160856695	-3.6022	1.36983e-13	chr1.74303512.74304012
			chr17.56145273.56145773				chr3.19406439.19406939	chr1.152047084.152047726	1.72026	0.000287773	chr1.73045383.73045883	chr1.124659186.124659992	-1.53446	8.8891e-05	chr1.51458040.51458540	chr1.172786644.172787390	2.03139	0.000927575	chr1.78936864.78937364	chr1.160920360.160920770	-2.05535	0.00381523	chr1.74303636.74304136
			chr17.56145483.56145983				chr3.19406695.19407195	chr1.152085020.152085303	2.36098	6.44431e-06	chr1.73045634.73046134	chr1.124715823.124716683	-1.29633	0.00135893	chr1.51508958.51509458	chr1.172854531.172855283	1.84922	0.00584258	chr1.78937200.78937700	chr1.161224738.161225476	-2.41272	1.37693e-05	chr1.74303923.74304423
			chr17.56145757.56146257				chr3.19720577.19721077	chr1.152164816.152166109	2.47921	2.16011e-13	chr1.73045848.73046348	chr1.124785022.124786248	-1.3498	6.71517e-05	chr1.51509739.51510239	chr1.174607824.174609167	2.11451	1.16045e-05	chr1.79432046.79432546	chr1.161269291.161269931	-2.25645	0.000472088	chr1.74304148.74304648
			chr17.56146061.56146561				chr3.38707826.38708326	chr1.152203038.152203788	1.84157	0.000703843	chr1.73077082.73077582	chr1.124804922.124805998	-1.21199	0.000312433	chr1.51687404.51687904	chr1.174614963.174615564	1.90724	0.00488224	chr1.79432290.79432790	chr1.161273443.161273990	-2.42411	3.46094e-05	chr1.74304306.74304806
			chr17.77033099.77033599				chr3.47353436.47353936	chr1.152271143.152271973	2.61482	3.37482e-07	chr1.73113107.73113607	chr1.124871004.124871803	-1.1671	0.00226625	chr1.51687851.51688351	chr1.174626587.174627504	1.63097	0.00229678	chr1.79432500.79433000	chr1.161999680.162000639	-1.92108	9.27683e-05	chr1.74397257.74397757
			chr17.77033404.77033904				chr3.47353749.47354249	chr1.152389235.152389663	2.11111	4.49152e-05	chr1.73113351.73113851	chr1.125022031.125022959	-1.27184	0.00306821	chr1.51688115.51688615	chr1.174636479.174637040	1.85677	0.00495388	chr1.79432679.79433179	chr1.162056586.162056917	-2.29064	0.00501026	chr1.74397690.74398190
			chr17.79334488.79334988				chr3.50307281.50307781	chr1.152466360.152466614	2.42623	6.17188e-05	chr1.73462747.73463247	chr1.125034099.125034783	-1.38435	0.00692701	chr1.51835763.51836263	chr1.174841816.174842982	1.94325	0.000338475	chr1.79452336.79452836	chr1.162196776.162197498	-2.79897	8.32701e-08	chr1.74397953.74398453
			chr17.81044266.81044766				chr3.50307576.50308076	chr1.152516148.152516662	1.96151	0.000718947	chr1.73547490.73547990	chr1.125060393.125060978	-1.49775	0.00109354	chr1.51836163.51836663	chr1.174899030.174899906	1.88137	0.00350222	chr1.79602070.79602570	chr1.162293785.162294882	-1.8989	0.000736379	chr1.74398072.74398572
			chr17.83220871.83221371				chr3.50651926.50652426	chr1.152524035.152524594	2.0067	0.00159907	chr1.73547780.73548280	chr1.125158713.125160004	-1.38654	5.24857e-05	chr1.51932903.51933403	chr1.175004418.175004823	2.2204	0.00241061	chr1.79602325.79602825	chr1.162530626.162531269	-3.1293	2.85812e-07	chr1.74415038.74415538
			chr17.83221152.83221652				chr3.50652174.50652674	chr1.152640218.152641122	2.01255	4.58981e-07	chr1.74008086.74008586	chr1.125313794.125315187	-1.26422	0.000512924	chr1.51970124.51970624	chr1.175150379.175151149	1.65797	0.00732119	chr1.79602605.79603105	chr1.163214713.163215713	-1.99319	0.000493441	chr1.74415148.74415648
			chr17.84350801.84351301				chr3.58631697.58632197	chr1.152977170.152977583	2.30436	0.000297682	chr1.74008413.74008913	chr1.125575262.125576178	-1.30798	5.20696e-05	chr1.52093820.52094320	chr1.175272493.175273395	2.26636	1.67479e-05	chr1.79995594.79996094	chr1.163257151.163257840	-2.06885	0.0014061	chr1.74704079.74704579
			chr17.84351004.84351504				chr3.59149638.59150138	chr1.152986987.152987457	3.48345	6.10483e-07	chr1.74088758.74089258	chr1.125623502.125624089	-1.19939	0.00830888	chr1.52094120.52094620	chr1.175541173.175541612	2.86582	1.09374e-05	chr1.79995863.79996363	chr1.163485405.163486372	-3.19623	1.10633e-05	chr1.74797367.74797867
			chr17.84351228.84351728				chr3.59150075.59150575	chr1.152992275.152993316	2.22105	2.85297e-05	chr1.74325853.74326353	chr1.125769267.125769784	-1.35453	0.00801345	chr1.52094411.52094911	chr1.175648364.175648896	2.06014	0.0040526	chr1.80260386.80260886	chr1.164261411.164262267	-2.48789	5.32828e-07	chr1.74985333.74985833
			chr17.84351498.84351998				chr3.61537071.61537571	chr1.152999928.153001124	1.57614	0.00143249	chr1.74326174.74326674	chr1.126024191.126025112	-1.55994	0.00164722	chr1.52164035.52164535	chr1.175699125.175700346	1.70339	0.00354093	chr1.80260772.80261272	chr1.164320673.164321095	-1.86881	0.00511477	chr1.75239587.75240087
			chr17.84351650.84352150				chr3.61537306.61537806	chr1.153005857.153006500	1.72754	0.00731786	chr1.74538636.74539136	chr1.126132096.126132909	-1.47724	0.000136433	chr1.52196842.52197342	chr1.175741608.175742673	1.70665	0.00159744	chr1.80483095.80483595	chr1.164353251.164353866	-2.46516	1.10229e-06	chr1.75247988.75248488
			chr17.86460504.86461004				chr3.61537587.61538087	chr1.153006586.153007085	2.63206	3.76896e-06	chr1.74792902.74793402	chr1.126137950.126138784	-1.38027	0.000102466	chr1.52197108.52197608	chr1.176132111.176132813	1.78057	0.00443478	chr1.80483356.80483856	chr1.164361157.164361586	-1.92519	0.00604774	chr1.75370288.75370788
			chr17.86460992.86461492				chr3.61657544.61658044	chr1.153021659.153022068	2.76392	8.70231e-07	chr1.74793204.74793704	chr1.126152070.126152876	-1.32358	0.00551471	chr1.52197415.52197915	chr1.176185984.176186625	1.89823	0.00185676	chr1.80519800.80520300	chr1.165174100.165174547	-2.31223	0.00177371	chr1.75399813.75400313
			chr17.86978428.86978928				chr3.70223336.70223836	chr1.153045357.153046011	2.55651	4.07896e-08	chr1.74882172.74882672	chr1.126244280.126244749	-1.32203	0.0019574	chr1.52198332.52198832	chr1.176368237.176369034	1.79729	0.00635084	chr1.80520106.80520606	chr1.165174928.165175559	-2.19833	0.000172662	chr1.75400133.75400633
			chr17.86978836.86979336				chr3.70223616.70224116	chr1.153064647.153066045	2.27778	1.83786e-07	chr1.74882470.74882970	chr1.126377397.126378212	-1.55096	0.00204746	chr1.52257790.52258290	chr1.176375795.176376489	2.02079	0.000642749	chr1.80520384.80520884	chr1.165193713.165194896	-2.01728	1.78663e-05	chr1.75692700.75693200
			chr17.86979131.86979631				chr3.72377329.72377829	chr1.153073211.153073793	2.16735	8.39068e-05	chr1.74882578.74883078	chr1.126405137.126406084	-1.08548	0.00533665	chr1.52294196.52294696	chr1.176603250.176604367	1.7286	0.00234527	chr1.80552360.80552860	chr1.165609859.165611262	-2.69627	4.11282e-09	chr1.75693028.75693528
			chr17.86979383.86979883				chr3.72824492.72824992	chr1.153214105.153215000	2.73514	2.8926e-08	chr1.75235848.75236348	chr1.126806473.126807608	-1.20761	0.00197109	chr1.52294466.52294966	chr1.176612948.176613691	1.72576	0.00812076	chr1.80604276.80604776	chr1.166280547.166281596	-1.65757	0.0043002	chr1.75693210.75693710
			chr17.87334891.87335391				chr3.73627679.73628179	chr1.153280335.153281041	1.72498	0.000212473	chr1.75236200.75236700	chr1.126878980.126879644	-1.25889	0.00364047	chr1.52294757.52295257	chr1.176685581.176686273	1.79904	0.00918265	chr1.80676409.80676909	chr1.166282463.166283254	-1.97467	0.000423176	chr1.75693439.75693939
			chr17.87335166.87335666				chr3.73628107.73628607	chr1.153308020.153309521	1.05086	0.00643904	chr1.75236628.75237128	chr1.127078483.127079205	-1.22136	0.00800372	chr1.52355215.52355715	chr1.176690020.176690815	1.91859	0.0019431	chr1.80676745.80677245	chr1.166384656.166385140	-3.25335	1.03833e-09	chr1.75704690.75705190
			chr17.87335410.87335910				chr3.73628336.73628836	chr1.153652700.153653984	1.08286	0.00138637	chr1.75236893.75237393	chr1.127159772.127161294	-1.49612	0.000717157	chr1.52384072.52384572	chr1.176755099.176755624	1.71102	0.0075431	chr1.80677159.80677659	chr1.166385185.166385825	-1.83537	0.00773474	chr1.75704861.75705361
			chr18.32340131.32340631				chr3.73628595.73629095	chr1.153678764.153680018	1.34366	7.21706e-05	chr1.75277119.75277619	chr1.127449498.127450130	-1.40643	0.00577007	chr1.52524028.52524528	chr1.177028728.177029675	1.59766	0.00266878	chr1.80813087.80813587	chr1.167239591.167240751	-1.87806	0.0002751	chr1.75705117.75705617
			chr18.32340405.32340905				chr3.74372486.74372986	chr1.153702774.153704492	1.35265	0.000418646	chr1.75277378.75277878	chr1.128015884.128016465	-1.08469	0.00124715	chr1.52524152.52524652	chr1.177335304.177335840	2.14894	0.00118484	chr1.81997069.81997569	chr1.167364612.167365171	-1.70321	0.00246011	chr1.75705229.75705729
			chr18.32340693.32341193				chr3.74372852.74373352	chr1.153742492.153742708	1.7104	0.00936442	chr1.75277777.75278277	chr1.128028900.128029698	-1.04368	0.00684326	chr1.52524729.52525229	chr1.178495447.178495844	2.72656	0.000275057	chr1.81997508.81998008	chr1.167388579.167389002	-2.67756	0.000146053	chr1.76038940.76039440
			chr18.33573351.33573851				chr3.79238935.79239435	chr1.153746769.153747048	1.67538	0.000566608	chr1.75277918.75278418	chr1.128570229.128570694	-1.45587	0.000538348	chr1.52820955.52821455	chr1.178568453.178569111	2.02703	0.00473982	chr1.82395012.82395512	chr1.167498078.167499003	-1.73744	0.00623646	chr1.76039291.76039791
			chr18.33573638.33574138				chr3.109059237.109059737	chr1.153749078.153749846	1.37865	0.000554832	chr1.75278187.75278687	chr1.128585512.128586591	-1.57886	0.00230189	chr1.52949486.52949986	chr1.178616448.178617019	2.042	0.00613779	chr1.82395160.82395660	chr1.167790282.167790947	-2.45895	0.000121921	chr1.76039578.76040078
			chr18.35548465.35548965				chr3.109059527.109060027	chr1.153751684.153752761	2.43701	1.23645e-08	chr1.75289315.75289815	chr1.128682799.128683522	-1.1145	0.000989582	chr1.53092729.53093229	chr1.178677015.178677997	2.01825	0.000151223	chr1.82395425.82395925	chr1.168046136.168047114	-2.20598	4.52959e-05	chr1.76223048.76223548
			chr18.42737179.42737679				chr3.109059853.109060353	chr1.153765799.153766613	2.54562	1.42234e-07	chr1.75381362.75381862	chr1.128734754.128735540	-1.20314	0.00112511	chr1.53092907.53093407	chr1.178720753.178721787	1.63266	0.00303903	chr1.82396027.82396527	chr1.168290987.168292037	-2.27465	4.65001e-06	chr1.76392461.76392961
			chr18.42737395.42737895				chr3.115579525.115580025	chr1.153899198.153900723	1.3243	9.10252e-06	chr1.75381801.75382301	chr1.128758417.128759413	-1.09706	0.0050971	chr1.53093143.53093643	chr1.178752670.178753371	1.86579	0.00493668	chr1.82783452.82783952	chr1.168473540.168474104	-1.87332	0.00579056	chr1.76393171.76393671
			chr18.42853534.42854034				chr3.115579761.115580261	chr1.153918566.153919272	1.8482	0.000425008	chr1.75382223.75382723	chr1.128800866.128801461	-1.24735	0.00495758	chr1.53093402.53093902	chr1.179136361.179137443	1.40561	0.00883707	chr1.83224347.83224847	chr1.168549731.168550591	-1.99285	0.000378961	chr1.76620497.76620997
			chr18.42853796.42854296				chr3.115580024.115580524	chr1.154016544.154017160	1.79684	0.00124025	chr1.75382362.75382862	chr1.128856969.128857630	-1.22776	0.00396184	chr1.53240607.53241107	chr1.179205185.179205856	2.21379	2.64221e-05	chr1.83354006.83354506	chr1.169093423.169094100	-2.31787	3.99775e-05	chr1.76637271.76637771
			chr18.46976147.46976647				chr3.115580506.115581006	chr1.154062487.154063429	3.79826	5.15128e-23	chr1.75382619.75383119	chr1.129138373.129139280	-1.41781	5.20359e-05	chr1.53821927.53822427	chr1.179281330.179282750	1.77393	0.0012795	chr1.83354175.83354675	chr1.169467571.169468470	-1.91517	0.00076815	chr1.76637566.76638066
			chr18.46976370.46976870				chr3.115580765.115581265	chr1.154117480.154118973	1.03383	0.00989862	chr1.75392709.75393209	chr1.129180044.129180856	-1.40611	5.39754e-05	chr1.54145057.54145557	chr1.179370912.179371879	1.83475	0.00686447	chr1.83354650.83355150	chr1.169927867.169928994	-2.03227	0.00100158	chr1.76637750.76638250
			chr18.46976747.46977247				chr3.115631543.115632043	chr1.154149816.154151028	1.33478	1.34472e-05	chr1.75392959.75393459	chr1.129207449.129208983	-1.19859	0.000481785	chr1.54448160.54448660	chr1.179389291.179390275	1.65231	0.00705458	chr1.83365910.83366410	chr1.170380543.170380888	-2.35513	0.00233511	chr1.76642643.76643143
			chr18.53158511.53159011				chr3.115631826.115632326	chr1.154175156.154175793	1.95142	7.71827e-05	chr1.75393148.75393648	chr1.129309104.129309773	-1.47323	0.000416853	chr1.54448399.54448899	chr1.180363646.180364346	2.14207	0.000181078	chr1.83366133.83366633	chr1.170459737.170460680	-2.34954	3.00582e-06	chr1.76645860.76646360
			chr18.53158670.53159170				chr3.115818572.115819072	chr1.154292280.154293218	1.99422	1.92809e-05	chr1.75393251.75393751	chr1.129381325.129381862	-1.62375	6.12703e-05	chr1.54448617.54449117	chr1.180371265.180371797	1.85984	0.00284063	chr1.83366707.83367207	chr1.170644150.170644978	-1.64923	0.000428468	chr1.76646264.76646764
			chr18.53158846.53159346				chr3.115818880.115819380	chr1.154418256.154419047	1.33589	0.00676481	chr1.75393652.75394152	chr1.129636504.129637478	-1.7352	7.32477e-07	chr1.54702463.54702963	chr1.180606681.180607520	1.89689	0.00247245	chr1.83565632.83566132	chr1.170674159.170674942	-2.99893	6.50579e-10	chr1.76676812.76677312
			chr18.53159079.53159579				chr3.115819131.115819631	chr1.154436284.154436849	1.97319	0.000976645	chr1.75447673.75448173	chr1.130373786.130374734	-1.25268	0.00224559	chr1.54702872.54703372	chr1.180657889.180658301	2.1979	0.00662342	chr1.83565797.83566297	chr1.170694708.170695758	-1.8818	0.00137074	chr1.76677135.76677635
			chr18.60869750.60870250				chr3.116163477.116163977	chr1.154816762.154817324	2.26699	0.000347386	chr1.75465773.75466273	chr1.130576328.130576843	-1.21266	0.000578154	chr1.54703347.54703847	chr1.180958374.180959121	1.85263	0.00300871	chr1.83645564.83646064	chr1.170739580.170740442	-2.12717	0.00129915	chr1.77093503.77094003
			chr18.60869988.60870488				chr3.116163822.116164322	chr1.154829538.154830286	2.70582	2.2376e-07	chr1.75486438.75486938	chr1.130740389.130741610	-1.43981	3.37099e-05	chr1.54713162.54713662	chr1.181032736.181033496	2.30885	0.000421257	chr1.83645917.83646417	chr1.171129245.171129945	-2.60642	2.93383e-07	chr1.77127541.77128041
			chr18.60870275.60870775				chr3.116164057.116164557	chr1.154833840.154834624	2.10872	0.000216242	chr1.75486765.75487265	chr1.130997915.130999120	-1.60157	0.000431643	chr1.54713387.54713887	chr1.181168123.181168674	1.94913	0.00283654	chr1.83812853.83813353	chr1.171248345.171248864	-3.5734	7.80754e-14	chr1.77127816.77128316
			chr18.61122545.61123045				chr3.116551167.116551667	chr1.154995213.154996454	2.52933	1.29076e-11	chr1.75487036.75487536	chr1.131397965.131398615	-1.35261	0.00404404	chr1.55363204.55363704	chr1.181234125.181234973	1.58014	0.00667143	chr1.83813181.83813681	chr1.171250245.171250634	-2.20112	1.16045e-05	chr1.77128064.77128564
			chr18.61317225.61317725				chr3.116551399.116551899	chr1.154999595.154999855	2.39181	0.00109046	chr1.75487249.75487749	chr1.131443800.131444371	-1.00467	0.00692394	chr1.55363537.55364037	chr1.181422686.181423320	2.7288	1.15596e-06	chr1.83951292.83951792	chr1.171256082.171256446	-2.99536	3.26306e-06	chr1.77128357.77128857
			chr18.61317427.61317927				chr3.116551637.116552137	chr1.155013904.155014515	2.0097	0.000643157	chr1.75487504.75488004	chr1.135158531.135159606	-1.21158	0.00539942	chr1.55399826.55400326	chr1.181443982.181444536	1.85795	0.00696955	chr1.83951639.83952139	chr1.171260895.171261200	-2.46548	0.000525043	chr1.77168014.77168514
			chr18.61484397.61484897				chr3.116551860.116552360	chr1.155046165.155046568	2.59894	2.31062e-05	chr1.75487748.75488248	chr1.135734076.135735045	-1.77184	0.000196999	chr1.55430201.55430701	chr1.181515033.181515664	2.1649	0.000365177	chr1.83951892.83952392	chr1.172001354.172002063	-2.13615	0.000121015	chr1.77168244.77168744
			chr18.61660583.61661083				chr3.116582071.116582571	chr1.155146311.155147197	1.71867	2.95445e-05	chr1.75505009.75505509	chr1.135840422.135841352	-1.07637	0.00176599	chr1.55430538.55431038	chr1.181629382.181629988	2.4855	0.000238813	chr1.83952121.83952621	chr1.172213703.172214254	-2.10647	0.000329688	chr1.77397493.77397993
			chr18.61660715.61661215				chr3.116582181.116582681	chr1.155195908.155196580	1.728	0.0022121	chr1.75505319.75505819	chr1.136362430.136363576	-1.44898	0.00535877	chr1.55586391.55586891	chr1.181937055.181937616	1.86997	0.00248873	chr1.84041064.84041564	chr1.172295689.172296573	-2.12272	0.000272168	chr1.77412190.77412690
			chr18.61660954.61661454				chr3.119361911.119362411	chr1.155202909.155203306	2.56593	3.48315e-05	chr1.75505742.75506242	chr1.136401044.136401915	-1.17748	0.000533061	chr1.55589818.55590318	chr1.181959772.181961099	1.75646	0.00150468	chr1.84056166.84056666	chr1.172314947.172315374	-2.55771	1.2664e-06	chr1.78532106.78532606
			chr18.61661243.61661743				chr3.119362213.119362713	chr1.155229561.155230515	2.27077	3.32842e-09	chr1.75506029.75506529	chr1.136552242.136553193	-1.03241	0.00450509	chr1.55589999.55590499	chr1.182148853.182149742	2.48839	5.65508e-05	chr1.84056344.84056844	chr1.172340545.172341465	-1.8467	0.000128358	chr1.78532358.78532858
			chr18.61925511.61926011				chr3.120439313.120439813	chr1.155233750.155234803	2.18455	7.94172e-13	chr1.75506149.75506649	chr1.136558005.136558619	-1.55206	0.000440398	chr1.55590438.55590938	chr1.182249426.182250330	1.69021	0.00914293	chr1.84056682.84057182	chr1.172342577.172343301	-3.11539	3.16932e-11	chr1.78536710.78537210
			chr18.61925664.61926164				chr3.120439876.120440376	chr1.155453045.155453644	2.80303	1.0927e-06	chr1.75506356.75506856	chr1.136605249.136606133	-1.44863	9.34668e-05	chr1.55608798.55609298	chr1.182325144.182326355	2.07869	0.00107386	chr1.84057138.84057638	chr1.172349717.172350750	-3.29435	3.52392e-14	chr1.78536965.78537465
			chr18.61925803.61926303				chr3.122170537.122171037	chr1.155695842.155696313	1.74847	0.00813323	chr1.75545766.75546266	chr1.136617046.136617780	-1.45467	1.48498e-05	chr1.55792635.55793135	chr1.182667203.182667557	1.72539	0.003777	chr1.84554263.84554763	chr1.172358397.172359659	-2.34967	1.68801e-05	chr1.78537175.78537675
			chr18.61926188.61926688				chr3.122170897.122171397	chr1.155784641.155786237	2.10727	9.42802e-09	chr1.75545988.75546488	chr1.136656211.136657008	-1.19273	0.00668404	chr1.55792744.55793244	chr1.182668046.182668822	2.02352	0.000128726	chr1.84554673.84555173	chr1.173335813.173336745	-2.04501	3.27292e-05	chr1.78537428.78537928
			chr18.65634303.65634803				chr3.124018580.124019080	chr1.155898572.155899412	3.02506	1.8313e-11	chr1.75546207.75546707	chr1.136681141.136681648	-1.54627	0.00725913	chr1.55960005.55960505	chr1.182918632.182919578	1.92192	0.00017689	chr1.85977385.85977885	chr1.173973060.173973884	-2.20114	0.0012232	chr1.78537538.78538038
			chr18.65634637.65635137				chr3.124018913.124019413	chr1.156183121.156184688	1.60368	7.39226e-05	chr1.75546441.75546941	chr1.137168416.137169015	-1.58893	0.000777281	chr1.55960227.55960727	chr1.182953128.182953957	1.61736	0.000801077	chr1.85977811.85978311	chr1.174550248.174550843	-2.47195	2.22476e-06	chr1.78538360.78538860
			chr18.67098187.67098687				chr3.126397350.126397850	chr1.156247783.156248496	2.24367	0.00139897	chr1.75546552.75547052	chr1.137200686.137201479	-1.52486	0.00715236	chr1.55960510.55961010	chr1.183130963.183131878	2.09618	0.000893307	chr1.86112131.86112631	chr1.175946726.175947646	-2.54204	1.77275e-06	chr1.78548927.78549427
			chr18.67098449.67098949				chr3.126538219.126538719	chr1.156302751.156303954	1.29252	0.00163211	chr1.75564980.75565480	chr1.137378107.137379173	-1.16006	0.00046413	chr1.55960703.55961203	chr1.183319094.183320321	1.89291	0.00113506	chr1.86112472.86112972	chr1.176573480.176574363	-2.21047	0.00063099	chr1.78563144.78563644
			chr18.70912845.70913345				chr3.126538468.126538968	chr1.156450097.156450919	1.33872	0.00455038	chr1.75565419.75565919	chr1.137427300.137428652	-1.21064	0.00571036	chr1.56021724.56022224	chr1.183514119.183515258	1.74353	0.00152496	chr1.86112693.86113193	chr1.176655329.176656293	-2.70421	2.53522e-07	chr1.78570446.78570946
			chr18.70913197.70913697				chr3.127850717.127851217	chr1.156543955.156544776	1.89322	0.00446791	chr1.75565525.75566025	chr1.137435165.137436012	-1.37956	7.49222e-05	chr1.56022009.56022509	chr1.183560877.183562154	2.03285	4.66005e-05	chr1.86771652.86772152	chr1.176662879.176663819	-3.00632	2.5789e-06	chr1.78590559.78591059
			chr18.75244434.75244934				chr3.129947851.129948351	chr1.156656721.156658069	1.28672	0.00361975	chr1.75573708.75574208	chr1.137438529.137439015	-1.30086	0.000597894	chr1.56129357.56129857	chr1.183624393.183624936	1.85856	0.00966446	chr1.87008192.87008692	chr1.176783166.176783746	-2.57091	0.000155414	chr1.78590812.78591312
			chr18.75244889.75245389				chr3.129948205.129948705	chr1.156826502.156827223	2.45451	2.32422e-05	chr1.75574094.75574594	chr1.137453370.137454300	-1.79044	5.23736e-05	chr1.56129665.56130165	chr1.183640144.183641146	2.05343	4.67386e-05	chr1.87008489.87008989	chr1.176806644.176807206	-1.98039	0.00341158	chr1.78591098.78591598
			chr18.75245115.75245615				chr3.130432476.130432976	chr1.156863810.156864904	1.05553	0.00852309	chr1.75574549.75575049	chr1.137478464.137478990	-1.30775	0.00512188	chr1.56129864.56130364	chr1.183672443.183673113	2.62077	1.57041e-06	chr1.87008789.87009289	chr1.176849140.176849764	-2.17662	0.00105748	chr1.78593749.78594249
			chr18.75245301.75245801				chr3.130432760.130433260	chr1.156931119.156931813	1.49325	0.00483185	chr1.75610152.75610652	chr1.137480630.137481283	-1.57709	0.000652901	chr1.56304462.56304962	chr1.183736956.183737747	2.00698	0.000706964	chr1.87009107.87009607	chr1.176903036.176903513	-2.1301	0.00173759	chr1.78598379.78598879
			chr18.75654629.75655129				chr3.130620474.130620974	chr1.157101109.157101962	1.64585	0.000411313	chr1.75610501.75611001	chr1.137516012.137516906	-1.68761	0.000296674	chr1.56304895.56305395	chr1.183861588.183863007	2.10652	9.47469e-05	chr1.87009429.87009929	chr1.176934043.176934779	-2.4796	9.7766e-05	chr1.78598583.78599083
			chr18.75654765.75655265				chr3.130620722.130621222	chr1.157114425.157115066	2.82143	1.14959e-10	chr1.75618310.75618810	chr1.137522490.137523188	-1.7067	0.00485378	chr1.56508656.56509156	chr1.183890225.183891225	1.6963	0.00234538	chr1.87930230.87930730	chr1.176985359.176986723	-2.60389	5.05491e-08	chr1.78760878.78761378
			chr18.75655087.75655587				chr3.130620909.130621409	chr1.157182423.157183502	1.36347	0.000270732	chr1.75618649.75619149	chr1.137545304.137546674	-1.04805	0.00520737	chr1.56912906.56913406	chr1.183981942.183982957	1.67414	0.00246467	chr1.87930627.87931127	chr1.176990580.176991235	-2.49112	5.64861e-06	chr1.78761173.78761673
			chr18.76922750.76923250				chr3.131685949.131686449	chr1.157417376.157418255	2.10758	3.107e-06	chr1.75812111.75812611	chr1.137605874.137607360	-1.07356	0.00206602	chr1.56913204.56913704	chr1.183983339.183984677	2.21668	0.000198406	chr1.87930833.87931333	chr1.176994070.176994494	-2.2537	0.000504195	chr1.78972051.78972551
			chr18.76923177.76923677				chr3.131919229.131919729	chr1.157439160.157439516	3.05587	2.68933e-08	chr1.75812231.75812731	chr1.137770795.137771820	-1.20117	0.000281519	chr1.56913398.56913898	chr1.184489475.184490430	2.15063	8.54789e-05	chr1.88331998.88332498	chr1.177116208.177116903	-2.37177	6.11768e-05	chr1.79823044.79823544
			chr18.77241062.77241562				chr3.131919496.131919996	chr1.157523154.157523898	2.06983	0.000484685	chr1.75812422.75812922	chr1.137788657.137789611	-1.26507	0.00149107	chr1.56928358.56928858	chr1.184569286.184570278	1.58692	0.00891134	chr1.88332145.88332645	chr1.177150152.177151167	-1.42358	0.00430236	chr1.79823384.79823884
			chr18.77241323.77241823				chr3.131919683.131920183	chr1.157654768.157656433	1.34865	0.00126472	chr1.75935792.75936292	chr1.137791588.137792247	-1.57757	0.000328347	chr1.56928645.56929145	chr1.184958478.184959689	1.54693	0.00126379	chr1.88482282.88482782	chr1.177175184.177175935	-2.78616	9.56491e-07	chr1.79860633.79861133
			chr18.77241561.77242061				chr3.131919900.131920400	chr1.157709036.157709516	2.25754	2.23882e-05	chr1.75936058.75936558	chr1.137922572.137923187	-1.40334	1.59523e-05	chr1.56929045.56929545	chr1.185020384.185021553	1.39129	0.00887553	chr1.88482400.88482900	chr1.177441382.177442939	-1.20955	0.00682	chr1.80637081.80637581
			chr18.79181486.79181986				chr3.131920152.131920652	chr1.157890722.157891933	1.41598	0.00224161	chr1.75936210.75936710	chr1.137961527.137961951	-1.22513	0.00670203	chr1.57082772.57083272	chr1.185074104.185074672	1.8342	0.00734407	chr1.88482666.88483166	chr1.177447102.177447863	-2.80397	3.6883e-08	chr1.80748358.80748858
			chr19.5487694.5488194				chr3.132086439.132086939	chr1.157940039.157940873	1.91452	7.36756e-07	chr1.75936488.75936988	chr1.137965995.137967042	-1.0354	0.00658303	chr1.57082979.57083479	chr1.185079090.185080199	1.48639	0.00659938	chr1.88531372.88531872	chr1.177489709.177490153	-2.05786	0.00944559	chr1.80748704.80749204
			chr19.5488108.5488608				chr3.132086622.132087122	chr1.157947290.157948024	2.38778	2.08111e-06	chr1.76053052.76053552	chr1.138009253.138009868	-1.74386	0.00127594	chr1.57083439.57083939	chr1.185219079.185220168	1.91103	0.000416468	chr1.88531694.88532194	chr1.177555526.177556302	-1.82859	0.00330782	chr1.80810818.80811318
			chr19.5488213.5488713				chr3.132086883.132087383	chr1.158103478.158103937	2.18196	0.00106204	chr1.76053261.76053761	chr1.138190857.138192425	-1.6128	1.30812e-06	chr1.57298468.57298968	chr1.185293654.185294456	2.45168	3.76803e-05	chr1.88783036.88783536	chr1.177559145.177559710	-2.83174	2.06064e-05	chr1.80823138.80823638
			chr19.6057266.6057766				chr3.132087062.132087562	chr1.158130281.158130827	1.71148	0.0065466	chr1.76053495.76053995	chr1.138579281.138580371	-1.25118	0.000429323	chr1.57298762.57299262	chr1.185379156.185379960	2.39556	1.80874e-06	chr1.88784800.88785300	chr1.177594265.177595078	-2.10419	0.00151587	chr1.80823659.80824159
			chr19.6057577.6058077				chr3.133693943.133694443	chr1.158147085.158148258	1.44893	0.00194641	chr1.76053642.76054142	chr1.138643053.138644239	-1.31944	0.000105394	chr1.57558366.57558866	chr1.185842251.185843174	1.67632	0.00450342	chr1.88785164.88785664	chr1.177612597.177612932	-2.08673	0.00704327	chr1.80823932.80824432
			chr19.6057883.6058383				chr3.139311694.139312194	chr1.158279231.158279940	1.82567	0.00523443	chr1.76069033.76069533	chr1.138755897.138756516	-1.45966	0.00218918	chr1.57612928.57613428	chr1.185851225.185852189	2.33844	1.42466e-05	chr1.88785430.88785930	chr1.177620482.177621080	-2.61731	3.84133e-05	chr1.80963810.80964310
[truncated: 45,492 more rows]

## Sheet: Fig. 3-3
Figure 3-3: Genes with differential promoter accessibility between PV+ and PV- populations in each brain region
[truncated: 1,292 more rows]

[truncated: 2 more sheets: Fig. 3-4, Fig. 3-5]
