# Supplementary material for: Cell Type-Specific Oxidative Stress Genomic Signatures in the Globus Pallidus of Dopamine-Depleted Mice
Source: J Neurosci. 2020 Dec 9;40(50):9772–83. doi: 10.1523/JNEUROSCI.1634-20.2020 (PMC7726543; doi:10.1523/JNEUROSCI.1634-20.2020)
Supplement: Figure 5-2 — Differential ATAC-seq regions with dopamine depletion. For PV+ cell populations, differential peaks that met the lenient significance of padj < 0.2 are reported. For PV– cell populations, differential peaks that met a significance of padj < 0.05 and |log2FoldChange| > 0.5 are reported. The corresponding summit-centered 500 bp regions for differential motif discovery are also listed. Download Figure 5-2, XLSX file. [file ns-JN-RM-1634-20-s04.xlsx]

## Sheet: Fig. 5-2
Figure 5-2: Differential ATAC-seq regions with dopamine depletion
Cortex, PV+								Cortex, PV-								Striatum, PV+								Striatum, PV-								GPe, PV+								GPe, PV-
DD-Increasing				DD-Decreasing				DD-Increasing				DD-Decreasing				DD-Increasing				DD-Decreasing				DD-Increasing				DD-Decreasing				DD-Increasing				DD-Decreasing				DD-Increasing				DD-Decreasing
peak	log2FoldChange	padj	summit regions	peak	log2FoldChange	padj	summit regions	peak	log2FoldChange	padj	summit regions	peak	log2FoldChange	padj	summit regions	peak	log2FoldChange	padj	summit regions	peak	log2FoldChange	padj	summit regions	peak	log2FoldChange	padj	summit regions	peak	log2FoldChange	padj	summit regions	peak	log2FoldChange	padj	summit regions	peak	log2FoldChange	padj	summit regions	peak	log2FoldChange	padj	summit regions	peak	log2FoldChange	padj	summit regions
chr10.67248984.67250150	0.948827	0.189546	chr10.67248960.67249460	chr1.141831165.141831907	-1.36829	0.0020016	chr1.141831015.141831515	chr1.3292414.3293379	0.710587	0.0036271	chr1.3292567.3293067	chr1.4089285.4090082	-0.712578	0.0242939	chr1.4089584.4090084	chr1.23202292.23203309	0.68602	0.117215	chr1.23202146.23202646	chr1.25075969.25077154	-0.671032	0.113407	chr1.25075887.25076387	chr1.4961656.4962361	0.76672	0.00468778	chr1.4961826.4962326	chr1.6221033.6221590	-0.725877	0.0116777	chr1.6221098.6221598	chr1.36243589.36244707	0.36904	0.141395	chr1.36243448.36243948	chr1.9797444.9799040	-0.375662	0.165837	chr1.9797295.9797795	chr1.9851373.9851837	1.18982	0.00248755	chr1.9851402.9851902	chr1.3324130.3324690	-1.05324	0.00979519	chr1.3324086.3324586
chr11.79182710.79183459	0.898685	0.14237	chr10.67249452.67249952	chr10.76357368.76357936	-1.13772	0.0784329	chr1.141831352.141831852	chr1.5106492.5107221	1.00234	0.00149006	chr1.3292882.3293382	chr1.4881381.4882014	-0.93463	0.00335069	chr1.4881292.4881792	chr1.61539605.61540535	0.795562	0.0700505	chr1.23202337.23202837	chr1.40758383.40759294	-0.777994	0.0759513	chr1.25076057.25076557	chr1.5827591.5827963	0.55071	0.0308092	chr1.5827517.5828017	chr1.6225046.6225773	-0.631265	0.0462641	chr1.6225015.6225515	chr1.63175989.63177436	0.352003	0.139634	chr1.36244085.36244585	chr1.14754960.14756056	-0.486038	0.0638987	chr1.9797443.9797943	chr1.25008442.25009456	0.958467	0.0115285	chr1.25008513.25009013	chr1.3405869.3406521	-0.876896	0.0479607	chr1.3324289.3324789
chr12.77833683.77834546	1.06298	0.0640255	chr10.67249784.67250284	chr11.31392218.31392821	-1.18605	0.0538041	chr10.76357390.76357890	chr1.6905907.6906544	0.90399	0.0153671	chr1.5106468.5106968	chr1.5103048.5103748	-0.695468	0.014547	chr1.5103098.5103598	chr1.72005512.72006041	0.719263	0.115042	chr1.23202634.23203134	chr1.52366210.52366942	-0.725479	0.0922167	chr1.25076466.25076966	chr1.8857930.8858601	0.886603	0.00167911	chr1.8858014.8858514	chr1.6282323.6282915	-0.745246	0.0147146	chr1.6225252.6225752	chr1.74587363.74588639	0.28275	0.189413	chr1.63175834.63176334	chr1.79431897.79433219	-0.56316	0.026488	chr1.9797705.9798205	chr1.35415334.35416689	0.804991	0.0349888	chr1.25008706.25009206	chr1.8744400.8745480	-1.01148	0.0183208	chr1.3406074.3406574
chr13.56746782.56747461	1.07693	0.182304	chr11.79182851.79183351	chr12.30635021.30636051	-1.12165	0.0538041	chr11.31392270.31392770	chr1.10327844.10328440	0.841443	0.0164655	chr1.6905897.6906397	chr1.5220543.5221443	-0.774531	0.0342848	chr1.5103346.5103846	chr1.74797325.74798019	0.713203	0.098623	chr1.23202766.23203266	chr1.61040358.61041108	-0.662509	0.189072	chr1.40758254.40758754	chr1.9983030.9983609	0.715799	0.0196754	chr1.9983137.9983637	chr1.6538865.6540079	-0.760093	0.000978154	chr1.6282372.6282872	chr1.75124371.75125379	0.395725	0.120352	chr1.63176046.63176546	chr1.119420848.119422484	-0.413926	0.0913349	chr1.9797911.9798411	chr1.36518256.36518732	1.1748	0.00922391	chr1.35415579.35416079	chr1.9586731.9587113	-1.18796	0.00748103	chr1.8744489.8744989
chr14.63561616.63562567	0.974237	0.189546	chr12.77833750.77834250	chr13.21914480.21915084	-1.18486	0.0538041	chr12.30635111.30635611	chr1.13657580.13658109	0.708066	0.0232539	chr1.10327889.10328389	chr1.5249274.5249935	-1.14813	0.000572277	chr1.5220615.5221115	chr1.76212351.76213352	0.536361	0.0822547	chr1.61539657.61540157	chr1.97614572.97615913	-0.552383	0.106528	chr1.40758566.40759066	chr1.11183405.11184188	0.813698	5.73183e-06	chr1.11183387.11183887	chr1.6654876.6655641	-0.625476	0.00332131	chr1.6538850.6539350	chr1.89750482.89751402	0.450031	0.0423308	chr1.63176210.63176710	chr1.120340240.120341336	-0.443403	0.195984	chr1.9798352.9798852	chr1.55717118.55717790	1.45324	0.000115994	chr1.35415856.35416356	chr1.9611499.9612511	-0.832592	0.0337399	chr1.8744693.8745193
chr14.74366187.74366920	1.19265	0.0538041	chr12.77834019.77834519	chr13.23308654.23309173	-1.07293	0.189546	chr12.30635449.30635949	chr1.16620070.16620611	1.07754	0.000266206	chr1.13657616.13658116	chr1.5394426.5395146	-0.924818	0.0100247	chr1.5220959.5221459	chr1.78488282.78489618	0.508831	0.117976	chr1.61539785.61540285	chr1.100180025.100180494	-0.620309	0.195364	chr1.40758883.40759383	chr1.11202543.11203331	0.608137	0.00530121	chr1.11183817.11184317	chr1.7125977.7126768	-0.640142	0.0251734	chr1.6539533.6540033	chr1.143830243.143831528	0.364026	0.195984	chr1.63176510.63177010	chr1.129272703.129274157	-0.50565	0.0792859	chr1.14755039.14755539	chr1.74014488.74015352	0.863942	0.0427221	chr1.35416259.35416759	chr1.14180223.14180802	-1.08734	0.000266466	chr1.8744943.8745443
chr15.31089082.31089630	1.14057	0.0538041	chr13.56746749.56747249	chr2.85277481.85278049	-1.10432	0.14237	chr12.30635650.30636150	chr1.17762887.17763294	0.859249	0.0321598	chr1.16620213.16620713	chr1.5955773.5956440	-0.981588	0.00252577	chr1.5249297.5249797	chr1.79481639.79482564	0.769613	0.0772801	chr1.61539951.61540451	chr1.106132005.106132996	-0.744891	0.0448544	chr1.52366102.52366602	chr1.12288335.12289040	0.805789	5.69223e-07	chr1.11202465.11202965	chr1.7315627.7316808	-0.599986	0.000308339	chr1.6654988.6655488	chr10.39171149.39172307	0.380503	0.103407	chr1.63176817.63177317	chr1.150099347.150100484	-0.448997	0.0913349	chr1.14755272.14755772	chr1.80603044.80603482	1.0392	0.0178934	chr1.36518208.36518708	chr1.20677915.20678398	-0.840795	0.015334	chr1.9586717.9587217
chr2.21708152.21708882	1.01378	0.0846747	chr13.56746974.56747474	chr2.107221582.107221882	-1.19455	0.0538041	chr13.21914576.21915076	chr1.17825511.17826283	0.687987	0.00585587	chr1.17762856.17763356	chr1.6224062.6224634	-0.859829	0.00859958	chr1.5249565.5250065	chr1.80990441.80991127	0.652114	0.19374	chr1.72005489.72005989	chr1.141831204.141832051	-1.00677	0.00737749	chr1.52366359.52366859	chr1.12465029.12465659	0.66517	0.015939	chr1.11202930.11203430	chr1.7494904.7495690	-0.751217	0.00245826	chr1.7126016.7126516	chr10.44796508.44797577	0.462636	0.113425	chr1.74587298.74587798	chr1.170588936.170590233	-0.367524	0.188772	chr1.14755558.14756058	chr1.81927641.81928213	1.12304	0.0149255	chr1.55717249.55717749	chr1.20885819.20886222	-0.870472	0.0442333	chr1.9611555.9612055
chr2.121826104.121827081	1.15058	0.0538041	chr14.63561701.63562201				chr13.23308500.23309000	chr1.21124737.21125489	0.730261	0.0416382	chr1.17825361.17825861	chr1.7112794.7113718	-0.52488	0.0293201	chr1.5394437.5394937	chr1.91458999.91459888	0.370626	0.189072	chr1.74797367.74797867	chr1.159677935.159678728	-0.747529	0.0759513	chr1.61040420.61040920	chr1.12555632.12556487	0.622975	0.010573	chr1.12288356.12288856	chr1.7758475.7759140	-0.501724	0.00569574	chr1.7126254.7126754	chr10.72654178.72655702	0.295394	0.195984	chr1.74587566.74588066	chr10.13965413.13966464	-0.384918	0.159676	chr1.79432023.79432523	chr1.89449921.89450305	1.0845	0.0109666	chr1.74014558.74015058	chr1.24428061.24428782	-0.837803	0.0313474	chr1.14180233.14180733
chr5.73368921.73370145	0.883767	0.0955055	chr14.63561839.63562339				chr13.23308787.23309287	chr1.21231703.21232947	0.768659	0.00112191	chr1.17825806.17826306	chr1.7161053.7161896	-0.782879	0.0333718	chr1.5955729.5956229	chr1.92202497.92203382	0.601754	0.155468	chr1.76212554.76213054	chr1.164926394.164927173	-0.519206	0.164203	chr1.61040612.61041112	chr1.13393242.13393757	1.0644	3.61849e-05	chr1.12465206.12465706	chr1.8018744.8019485	-0.71639	0.0233382	chr1.7315869.7316369	chr10.79681457.79682474	0.387464	0.0425214	chr1.74587960.74588460	chr10.19849301.19851875	-0.316973	0.154815	chr1.79432278.79432778	chr1.106013396.106014262	1.03952	0.00253924	chr1.74014909.74015409	chr1.28836157.28836637	-1.24263	0.00317439	chr1.20677940.20678440
chr9.115243116.115244306	1.05906	0.101374	chr14.63562142.63562642				chr2.85277402.85277902	chr1.21305335.21305983	1.18766	9.43894e-05	chr1.21124662.21125162	chr1.8587253.8587666	-1.02685	0.00518478	chr1.6224034.6224534	chr1.92638014.92638713	0.784882	0.0521493	chr1.78488374.78488874	chr1.178803040.178803993	-0.599902	0.190181	chr1.97614584.97615084	chr1.14204059.14204749	0.575989	0.0393038	chr1.12555880.12556380	chr1.8494112.8494755	-0.766864	0.0265413	chr1.7316152.7316652	chr10.80621918.80623058	0.434064	0.00656697	chr1.75124438.75124938	chr10.19933495.19935029	-0.328992	0.198284	chr1.79432682.79433182	chr1.118976367.118977208	0.931791	0.00177223	chr1.80603027.80603527	chr1.38426746.38427322	-1.38846	0.000121019	chr1.20885724.20886224
			chr14.74366386.74366886				chr2.107221473.107221973	chr1.23409644.23410570	0.818976	0.00146533	chr1.21125150.21125650	chr1.9569998.9570797	-0.6357	0.047301	chr1.7112760.7113260	chr1.153935912.153936486	0.719105	0.160645	chr1.78488590.78489090	chr10.13965339.13966454	-0.533774	0.07052	chr1.97614837.97615337	chr1.16231848.16232662	0.725111	0.00543926	chr1.12556102.12556602	chr1.10055525.10056154	-0.7898	0.0160584	chr1.7316412.7316912	chr10.80900243.80901307	0.402619	0.0792859	chr1.75124725.75125225	chr10.28074397.28075197	-0.4699	0.120352	chr1.119420920.119421420	chr1.132647800.132648491	1.03805	0.0196157	chr1.81927634.81928134	chr1.43109694.43110422	-0.999373	0.0319754	chr1.24428015.24428515
			chr15.31089035.31089535					chr1.24663890.24664673	0.700855	0.0105958	chr1.21231749.21232249	chr1.9991742.9992173	-0.690041	0.0116545	chr1.7112999.7113499	chr1.194834918.194836077	0.537206	0.189072	chr1.78488906.78489406	chr10.17023860.17024631	-0.847218	0.0256296	chr1.97615050.97615550	chr1.21231811.21233076	0.594673	0.000417794	chr1.13393297.13393797	chr1.10175593.10176380	-0.702692	0.0135288	chr1.7494756.7495256	chr10.81059923.81060592	0.446114	0.179024	chr1.75124985.75125485	chr10.58632157.58632976	-0.657006	0.0115315	chr1.119421208.119421708	chr1.133978104.133979237	0.93541	0.0206085	chr1.89449830.89450330	chr1.43607549.43608250	-0.873721	0.0234904	chr1.24428283.24428783
			chr15.31089236.31089736					chr1.25008447.25009288	0.968618	0.000283355	chr1.21232040.21232540	chr1.10008660.10009543	-0.570961	0.0125072	chr1.7113214.7113714	chr10.3972880.3974116	0.517693	0.13878	chr1.78489116.78489616	chr10.36506068.36508047	-0.405989	0.162427	chr1.97615311.97615811	chr1.21305359.21305972	0.902757	0.00682043	chr1.14204202.14204702	chr1.11740190.11741617	-0.722064	5.21115e-06	chr1.7495015.7495515	chr10.81137220.81138089	0.308005	0.189413	chr1.89750706.89751206	chr10.60686670.60687919	-0.569442	0.0495635	chr1.119421617.119422117	chr1.135347259.135348240	0.962279	0.0432873	chr1.106013626.106014126	chr1.50765569.50766233	-0.920354	0.0248045	chr1.28836160.28836660
			chr2.21708303.21708803					chr1.25060176.25060853	0.623387	0.0471308	chr1.21232295.21232795	chr1.10247149.10248158	-0.644491	0.00280488	chr1.7160999.7161499	chr10.58610639.58611503	0.845821	0.0448544	chr1.79481592.79482092	chr10.64305642.64306488	-0.683542	0.153213	chr1.97615442.97615942	chr1.21491689.21492346	0.760525	0.000164636	chr1.16231704.16232204	chr1.11936909.11937774	-0.558071	0.0239977	chr1.7495279.7495779	chr10.82629271.82630349	0.384035	0.144492	chr1.143830146.143830646	chr10.99261266.99262400	-0.407193	0.113249	chr1.119421851.119422351	chr1.135543220.135543661	1.13324	0.00768828	chr1.118976516.118977016	chr1.60667812.60668751	-0.797432	0.0246203	chr1.38426720.38427220
			chr2.121826188.121826688					chr1.27264776.27265378	0.994876	0.000509363	chr1.21232544.21233044	chr1.11097250.11097730	-0.849833	0.000855069	chr1.7161312.7161812	chr10.75704132.75704959	0.513519	0.148893	chr1.79481781.79482281	chr10.99261181.99262382	-0.410947	0.168935	chr1.100179887.100180387	chr1.21532577.21533261	0.840546	0.00254813	chr1.16231896.16232396	chr1.12334131.12334649	-0.703326	0.0312303	chr1.7758506.7759006	chr10.122794165.122794951	0.445793	0.190356	chr1.143830569.143831069	chr10.115586726.115588280	-0.432073	0.0881503	chr1.119422103.119422603	chr1.136613091.136613996	0.851299	0.008733	chr1.132647825.132648325	chr1.60825669.60826299	-1.05433	0.0148548	chr1.43109632.43110132
			chr2.121826580.121827080					chr1.27303415.27304050	0.614147	0.0458136	chr1.21305487.21305987	chr1.11268217.11269137	-0.713211	0.0119083	chr1.7161523.7162023	chr10.80621903.80623082	0.430486	0.168857	chr1.79482218.79482718	chr10.99323102.99323962	-0.734497	0.0822547	chr1.100180096.100180596	chr1.21676569.21677263	0.659369	0.000873862	chr1.16232158.16232658	chr1.12880438.12881171	-0.872876	4.92163e-05	chr1.8018745.8019245	chr10.126978161.126979287	0.366485	0.115984	chr1.143830810.143831310	chr11.6599307.6600194	-0.686455	0.00408026	chr1.120340268.120340768	chr1.167365766.167366241	0.946136	0.0274477	chr1.133977989.133978489	chr1.67223511.67224226	-0.786841	0.044409	chr1.43110064.43110564
			chr5.73368759.73369259					chr1.27306574.27307624	0.818954	0.000750328	chr1.23409933.23410433	chr1.11406878.11407574	-0.806884	0.0292434	chr1.8587222.8587722	chr10.81551492.81552153	0.670951	0.0959681	chr1.80990413.80990913	chr10.102075796.102076599	-0.655166	0.19276	chr1.106131856.106132356	chr1.21780643.21781440	0.613507	0.0446477	chr1.21232045.21232545	chr1.12953920.12955031	-0.612225	0.0152873	chr1.8494047.8494547	chr10.127288585.127289631	0.437056	0.0826339	chr10.39171084.39171584	chr11.17351492.17352883	-0.453173	0.187113	chr1.120340460.120340960	chr1.179854006.179854851	0.975775	0.00597236	chr1.133978188.133978688	chr1.67605137.67605723	-1.00467	0.0244407	chr1.43607657.43608157
			chr5.73369001.73369501					chr1.27657836.27658557	0.702007	0.0177216	chr1.24663749.24664249	chr1.11650039.11650519	-1.02912	0.000380779	chr1.9570058.9570558	chr11.4087006.4087752	0.690639	0.155468	chr1.91459157.91459657	chr10.112553353.112554193	-0.742559	0.098623	chr1.106132045.106132545	chr1.22195465.22195876	0.790544	0.0208509	chr1.21232677.21233177	chr1.13204659.13205691	-0.58561	0.0353699	chr1.10055606.10056106	chr10.128058324.128059510	0.378705	0.123526	chr10.39171347.39171847	chr11.19923963.19926351	-0.285825	0.176514	chr1.120340826.120341326	chr1.179876159.179877017	0.991327	0.0170944	chr1.133978667.133979167	chr1.95821640.95822148	-1.1399	0.00163144	chr1.50765495.50765995
			chr5.73369188.73369688					chr1.30554726.30555790	0.795235	0.00466374	chr1.24664106.24664606	chr1.11750472.11751240	-0.607373	0.0170162	chr1.9570185.9570685	chr11.51915680.51917030	0.754791	0.0822547	chr1.92202598.92203098	chr11.21569545.21569794	-0.624438	0.149491	chr1.106132376.106132876	chr1.23023460.23024198	0.575569	0.00254813	chr1.21305489.21305989	chr1.13997728.13998600	-0.661335	0.00364591	chr1.10175604.10176104	chr11.5098643.5100235	0.317325	0.18299	chr10.39171650.39172150	chr11.31368530.31370285	-0.493172	0.113231	chr1.129272606.129273106	chr1.182491693.182492169	1.09654	0.00555331	chr1.135347371.135347871	chr1.96878129.96879102	-0.95312	0.0412718	chr1.50765762.50766262
			chr5.73369668.73370168					chr1.32301144.32302109	1.28962	1.29713e-08	chr1.25008470.25008970	chr1.11989377.11989852	-1.034	0.00717834	chr1.9570335.9570835	chr11.56146495.56147111	0.696083	0.133713	chr1.92638129.92638629	chr11.39727730.39728920	-0.585583	0.113407	chr1.106132550.106133050	chr1.23202245.23203326	1.09175	1.05873e-10	chr1.21491739.21492239	chr1.14180276.14180775	-0.877545	0.000694744	chr1.10175881.10176381	chr11.5787926.5789235	0.39683	0.123526	chr10.39171940.39172440	chr11.43528111.43529681	-0.407009	0.114274	chr1.129272828.129273328	chr1.190727993.190728766	0.841211	0.0214374	chr1.135347740.135348240	chr1.105002229.105003060	-0.874839	0.0323553	chr1.60667812.60668312
			chr9.115243090.115243590					chr1.32988235.32989025	0.816814	0.0115257	chr1.25008748.25009248	chr1.12010452.12011070	-0.606734	0.00159099	chr1.9991696.9992196	chr11.69662136.69662986	0.486761	0.180149	chr1.153935892.153936392	chr11.112781398.112782585	-0.567596	0.117215	chr1.141831400.141831900	chr1.23642491.23643480	0.920866	0.000448733	chr1.21532623.21533123	chr1.14234048.14234664	-0.787644	7.73169e-06	chr1.11740066.11740566	chr11.8229464.8230406	0.456854	0.122874	chr10.44796596.44797096	chr11.47987969.47989746	-0.335989	0.1984	chr1.129273123.129273623	chr1.190768190.190768871	0.966577	0.0164106	chr1.135543129.135543629	chr1.111019059.111019445	-1.1354	0.0017535	chr1.60668141.60668641
			chr9.115243247.115243747					chr1.33776043.33777175	0.604852	0.0299771	chr1.25060129.25060629	chr1.12519097.12520018	-0.833652	0.000179595	chr1.10008706.10009206	chr11.69671154.69672144	0.505796	0.113281	chr1.194834834.194835334	chr12.33045421.33046618	-0.516672	0.164203	chr1.159677760.159678260	chr1.24335510.24336492	0.776207	0.00550545	chr1.21676749.21677249	chr1.15293474.15294649	-0.536323	0.00769814	chr1.11740829.11741329	chr11.42523223.42524125	0.411018	0.195984	chr10.44797246.44797746	chr11.50601634.50602843	-0.718316	0.00536307	chr1.129273369.129273869	chr1.191292254.191292911	0.835474	0.0144187	chr1.136613357.136613857	chr1.111689352.111690262	-1.19445	0.00053026	chr1.60825524.60826024
			chr9.115243632.115244132					chr1.34142868.34143682	0.84733	0.00657244	chr1.25060380.25060880	chr1.12706327.12707102	-0.688384	0.0400872	chr1.10008938.10009438	chr11.77982131.77982980	0.521519	0.0420526	chr1.194835166.194835666	chr12.37637517.37638239	-0.670161	0.148893	chr1.159678150.159678650	chr1.25023695.25024081	0.812844	0.00886788	chr1.21780535.21781035	chr1.16868250.16869072	-0.565291	0.0423932	chr1.11741175.11741675	chr11.51967245.51968335	0.479073	0.0953076	chr10.72653992.72654492	chr11.64434972.64436594	-0.534156	0.0459631	chr1.129273498.129273998	chr10.21992570.21992796	0.921573	0.0301145	chr1.167365774.167366274	chr1.121709051.121709898	-1.1138	0.000308511	chr1.60825814.60826314
								chr1.34570980.34572011	0.87961	0.00280488	chr1.27264873.27265373	chr1.12715465.12715771	-0.913967	0.00859958	chr1.10009162.10009662	chr11.97187727.97188747	0.333672	0.189236	chr1.194835480.194835980	chr12.49886910.49887828	-0.519046	0.180197	chr1.164926455.164926955	chr1.25161808.25162155	1.06725	2.8107e-05	chr1.21780826.21781326	chr1.16916485.16917522	-0.558081	0.0483567	chr1.11936991.11937491	chr11.69632369.69633364	0.332616	0.121185	chr10.72654203.72654703	chr11.65257441.65258676	-0.480178	0.121812	chr1.150099215.150099715	chr10.22000144.22001277	1.41878	1.2348e-06	chr1.179854257.179854757	chr1.123517608.123519288	-1.29925	7.55315e-06	chr1.67223626.67224126
								chr1.35202241.35203136	0.696292	0.00357632	chr1.27303289.27303789	chr1.12832999.12833583	-0.582498	0.0316971	chr1.10247046.10247546	chr11.101658159.101659106	0.629078	0.113407	chr1.194835748.194836248	chr12.64091116.64092146	-0.700939	0.121927	chr1.164926751.164927251	chr1.25683055.25683363	0.667529	0.0451208	chr1.22195408.22195908	chr1.17033591.17035010	-0.555644	0.046076	chr1.11937450.11937950	chr11.69671154.69672171	0.556833	0.00536307	chr10.72654553.72655053	chr11.66525537.66527213	-0.403425	0.123323	chr1.150099407.150099907	chr10.40514552.40515029	1.74162	7.20656e-08	chr1.179876333.179876833	chr1.140751723.140752385	-1.81928	1.16957e-08	chr1.67605132.67605632
								chr1.35729662.35730614	0.887101	0.0120833	chr1.27303595.27304095	chr1.12973073.12973995	-0.693802	0.0133609	chr1.10247275.10247775	chr11.117166449.117166971	0.707005	0.0877926	chr10.3972885.3973385	chr12.64352651.64353352	-0.885287	0.0212273	chr1.178803052.178803552	chr1.30656121.30656889	0.821328	0.000519271	chr1.23023552.23024052	chr1.18129716.18130339	-0.554511	0.00581045	chr1.12334210.12334710	chr11.69920855.69922080	0.465969	0.00461465	chr10.72654853.72655353	chr11.112781398.112783086	-0.642896	0.00408026	chr1.150099637.150100137	chr10.41936174.41936507	1.30741	0.000884584	chr1.179876605.179877105	chr1.141831255.141831899	-1.07705	0.0214253	chr1.95821675.95822175
								chr1.35758792.35760181	0.687703	0.00405584	chr1.27306667.27307167	chr1.13255235.13256490	-0.564794	0.0214102	chr1.10247560.10248060	chr11.118418594.118419656	0.489897	0.175405	chr10.3973527.3974027	chr12.65490632.65491786	-0.665318	0.117215	chr1.178803245.178803745	chr1.32491195.32491626	1.18784	0.000155967	chr1.23202317.23202817	chr1.18415820.18416939	-0.541564	0.00796656	chr1.12880470.12880970	chr11.76178669.76180360	0.398468	0.195984	chr10.72655146.72655646	chr12.56535505.56536757	-0.351458	0.198284	chr1.150099933.150100433	chr10.42089139.42090361	0.901903	0.0138649	chr1.182491761.182492261	chr1.143476683.143477448	-1.12787	0.00137532	chr1.96878080.96878580
								chr1.36441038.36441502	0.736583	0.0248189	chr1.27307063.27307563	chr1.13599030.13600110	-0.501921	0.0408836	chr1.10247811.10248311	chr12.3309402.3310648	0.49273	0.0822547	chr10.58610896.58611396	chr13.10243677.10244894	-0.604287	0.19276	chr1.178803596.178804096	chr1.32625820.32626728	0.500872	0.000361963	chr1.23202652.23203152	chr1.18616098.18616890	-0.548373	0.0429263	chr1.12880832.12881332	chr11.77982132.77982943	0.466397	0.0377609	chr10.79681666.79682166	chr12.91778494.91779509	-0.475368	0.118828	chr1.170588788.170589288	chr10.58911159.58911738	0.933781	0.0318833	chr1.190728014.190728514	chr1.146843820.146844613	-0.785472	0.0369672	chr1.96878515.96879015
								chr1.37686854.37687895	1.25704	4.46842e-06	chr1.27307245.27307745	chr1.15847850.15848419	-0.830001	0.000591717	chr1.11097180.11097680	chr12.17556809.17558350	0.562475	0.168536	chr10.75704125.75704625	chr13.16011291.16012735	-0.452672	0.174796	chr10.13965484.13965984	chr1.34867226.34867593	0.702204	0.0232494	chr1.23202759.23203259	chr1.18904117.18905702	-0.579026	0.0216888	chr1.12953960.12954460	chr11.78535687.78536941	0.356751	0.143565	chr10.79682182.79682682	chr12.99715048.99716692	-0.450648	0.195984	chr1.170589056.170589556	chr10.59920688.59921729	1.2151	3.26192e-05	chr1.190728115.190728615	chr1.148699902.148700915	-1.38488	3.37455e-07	chr1.105002470.105002970
								chr1.37726445.37726799	0.864378	0.0280045	chr1.27657961.27658461	chr1.16546587.16547523	-0.620288	0.0354708	chr1.11268157.11268657	chr12.24642174.24643027	0.716328	0.117215	chr10.80621819.80622319	chr13.21221559.21222979	-0.573226	0.0646222	chr10.13965809.13966309	chr1.35758785.35760042	0.549466	0.00308285	chr1.23642809.23643309	chr1.19877006.19877566	-0.78055	0.0319696	chr1.12954085.12954585	chr11.88047114.88048676	0.374501	0.143565	chr10.80621920.80622420	chr13.21221595.21222968	-0.599274	0.0113201	chr1.170589360.170589860	chr10.59947688.59947978	1.12145	0.00426522	chr1.190728318.190728818	chr1.148705992.148706711	-1.04184	0.00627966	chr1.111019044.111019544
								chr1.38074048.38074607	1.03411	0.00843275	chr1.30554652.30555152	chr1.16916388.16917448	-0.606189	0.00873114	chr1.11268439.11268939	chr12.79675435.79676258	0.624241	0.113407	chr10.80621938.80622438	chr13.21855119.21856499	-0.683525	0.0822547	chr10.13966082.13966582	chr1.37467835.37468048	0.803721	0.045491	chr1.24335704.24336204	chr1.20038940.20040050	-0.773202	0.000120321	chr1.12954319.12954819	chr11.102555646.102556587	0.418327	0.123526	chr10.80622186.80622686	chr13.21855166.21856432	-0.454962	0.192361	chr1.170589595.170590095	chr10.59948838.59949198	0.985088	0.0237693	chr1.190768249.190768749	chr1.149919102.149919947	-0.755747	0.0250883	chr1.111689216.111689716
								chr1.38438305.38439061	0.618083	0.0361214	chr1.30554999.30555499	chr1.17010655.17011234	-0.767677	0.0316464	chr1.11268723.11269223	chr12.109566632.109567698	0.680919	0.0322067	chr10.80622188.80622688	chr13.21896840.21897725	-0.695598	0.0700505	chr10.17023911.17024411	chr1.37729416.37729640	0.810607	0.0163214	chr1.24335998.24336498	chr1.20503608.20504696	-0.600182	0.0365696	chr1.12954508.12955008	chr11.103960934.103961878	0.467717	0.193455	chr10.80622694.80623194	chr13.21896773.21897745	-0.505881	0.113425	chr10.13965498.13965998	chr10.60295287.60296573	0.952236	0.00662807	chr1.190768467.190768967	chr1.163485405.163486372	-0.9502	0.0309908	chr1.111689666.111690166
								chr1.38729824.38730932	0.593017	0.0207557	chr1.32301319.32301819	chr1.18129761.18130374	-0.912595	0.00109259	chr1.11406913.11407413	chr12.111919985.111920638	0.736738	0.117215	chr10.80622376.80622876	chr13.75568765.75569662	-0.809848	0.0700505	chr10.17024245.17024745	chr1.38240529.38240862	0.863376	0.02761	chr1.25023656.25024156	chr1.20622846.20623702	-1.01698	1.85927e-07	chr1.13204678.13205178	chr11.118418540.118419706	0.414229	0.113146	chr10.80900155.80900655	chr13.41219835.41220829	-0.44586	0.105652	chr10.13965812.13966312	chr10.67938630.67939616	1.46928	3.23143e-06	chr1.191292342.191292842	chr1.164353251.164353866	-0.853961	0.018567	chr1.121709000.121709500
								chr1.39063217.39064455	0.741109	0.00404822	chr1.32301611.32302111	chr1.20376079.20377265	-0.813066	0.00208944	chr1.11407119.11407619	chr12.112693250.112694504	0.563825	0.130899	chr10.80622724.80623224	chr13.80971236.80972191	-0.732639	0.0599521	chr10.36505963.36506463	chr1.38428837.38429887	0.812726	0.00231414	chr1.25161724.25162224	chr1.20654967.20655715	-0.754405	0.00155384	chr1.13204906.13205406	chr12.3309406.3310647	0.392349	0.163208	chr10.80900698.80901198	chr13.76383740.76385450	-0.340112	0.195984	chr10.13966038.13966538	chr10.75632547.75633342	0.97991	0.0132941	chr10.21992422.21992922	chr1.164361157.164361586	-1.10777	0.0128021	chr1.121709269.121709769
								chr1.39080329.39081047	1.02256	0.00541848	chr1.32988187.32988687	chr1.20981059.20982257	-0.705447	0.00539123	chr1.11650074.11650574	chr12.112828984.112829995	0.420732	0.144907	chr10.81551493.81551993	chr13.82423899.82425455	-0.712005	0.0423067	chr10.36506521.36507021	chr1.38478265.38478736	0.909209	0.0119926	chr1.25682955.25683455	chr1.20670643.20671686	-0.647087	0.000154984	chr1.13205143.13205643	chr12.27988379.27989091	0.554409	0.0377609	chr10.81060117.81060617	chr13.104052121.104053184	-0.603319	0.0377609	chr10.19849134.19849634	chr10.77094665.77095472	0.936476	0.0234904	chr10.21999990.22000490	chr1.167790282.167790947	-0.96749	0.0297256	chr1.123517529.123518029
								chr1.39336666.39337156	1.0203	0.0115971	chr1.32988422.32988922	chr1.23934719.23935618	-0.567995	0.0259631	chr1.11750548.11751048	chr13.12196023.12196609	0.666135	0.145369	chr10.81551822.81552322	chr13.91372037.91372488	-0.666732	0.174796	chr10.36506693.36507193	chr1.38767144.38768195	0.73197	0.00360404	chr1.30656165.30656665	chr1.20685218.20685843	-1.01699	2.87472e-06	chr1.13997886.13998386	chr12.29290391.29291471	0.295014	0.195984	chr10.81137261.81137761	chr13.112220580.112221960	-0.462466	0.157369	chr10.19849372.19849872	chr10.77266133.77266630	1.11854	0.0105323	chr10.22000462.22000962	chr1.174550248.174550843	-0.806521	0.0381058	chr1.123518072.123518572
								chr1.40600270.40601409	0.730681	0.00339793	chr1.32988618.32989118	chr1.24611463.24612064	-0.642268	0.039022	chr1.11989369.11989869	chr13.20353599.20355082	0.426745	0.191808	chr11.4087181.4087681	chr13.117897873.117898812	-0.712053	0.100069	chr10.36507033.36507533	chr1.38795434.38796393	0.695867	0.015633	chr1.32491154.32491654	chr1.20788234.20788932	-0.764407	0.000265397	chr1.13998214.13998714	chr12.73506461.73507720	0.410562	0.195984	chr10.81137660.81138160	chr14.51088147.51089874	-0.388544	0.143565	chr10.19849758.19850258	chr10.80664503.80665372	1.27431	4.6726e-05	chr10.22000643.22001143	chr1.176573480.176574363	-0.940823	0.0412718	chr1.123518535.123519035
								chr1.43149259.43149630	0.825892	0.0325445	chr1.33776006.33776506	chr1.26204415.26205193	-0.748082	0.0356557	chr1.12010546.12011046	chr13.46180169.46181427	0.621066	0.098623	chr11.51915672.51916172	chr14.96805036.96806055	-0.65839	0.190801	chr10.36507466.36507966	chr1.39012531.39013148	0.7134	0.00307241	chr1.32625953.32626453	chr1.21256307.21257105	-0.942934	0.000175371	chr1.14180235.14180735	chr12.78860805.78862363	0.392245	0.0377609	chr10.82629125.82629625	chr14.70889610.70890414	-0.428796	0.179321	chr10.19849978.19850478	chr10.80940526.80941264	1.06493	0.00570378	chr10.40514578.40515078	chr1.176655329.176656288	-0.848682	0.0392905	chr1.123518900.123519400
								chr1.43178283.43179549	0.602961	0.00329095	chr1.33776292.33776792	chr1.26276259.26277302	-0.852479	1.67386e-05	chr1.12519031.12519531	chr13.55535904.55537100	0.433342	0.119524	chr11.51915966.51916466	chr14.102047531.102048168	-0.718618	0.113407	chr10.36507686.36508186	chr1.39028878.39029579	0.582381	0.0355962	chr1.34867134.34867634	chr1.21427981.21428356	-0.665052	0.0475026	chr1.14234097.14234597	chr12.83631722.83633054	0.338584	0.193057	chr10.82629256.82629756	chr14.75565528.75566725	-0.408915	0.195984	chr10.19850156.19850656	chr10.81589990.81590506	1.16226	0.00714495	chr10.41936043.41936543	chr1.177116208.177116903	-0.91308	0.0479607	chr1.140751815.140752315
								chr1.44218606.44219632	0.607697	0.0182969	chr1.33776558.33777058	chr1.26407997.26408524	-0.779802	0.0477837	chr1.12519244.12519744	chr13.64526585.64527690	0.618827	0.168536	chr11.51916296.51916796	chr15.13171896.13174345	-0.356491	0.189236	chr10.64305760.64306260	chr1.39086114.39086777	0.71014	0.020891	chr1.35758852.35759352	chr1.22939779.22940290	-0.664031	0.00999512	chr1.15293410.15293910	chr12.84995974.84996910	0.375465	0.189413	chr10.82629555.82630055	chr14.88625473.88626664	-0.477111	0.181686	chr10.19850407.19850907	chr10.86890496.86891113	1.40269	0.000143785	chr10.42089025.42089525	chr1.186682289.186683175	-0.803395	0.0321244	chr1.141831406.141831906
								chr1.46966077.46966607	1.2994	7.92254e-09	chr1.33776723.33777223	chr1.26459937.26460375	-0.807127	0.0324549	chr1.12519533.12520033	chr13.69645635.69646772	0.670841	0.113407	chr11.51916514.51917014	chr15.23035226.23037079	-0.434273	0.0772801	chr10.99261090.99261590	chr1.39196767.39197089	0.794519	0.0244217	chr1.35759303.35759803	chr1.23928082.23928767	-0.647765	0.0479343	chr1.15293652.15294152	chr12.86894254.86895462	0.460777	0.0929468	chr10.82629870.82630370	chr14.102981241.102983212	-0.330012	0.0881503	chr10.19850554.19851054	chr10.94621456.94622336	1.0463	0.0051416	chr10.42089315.42089815	chr10.8775855.8776445	-0.935956	0.0362857	chr1.143476496.143476996
								chr1.52719065.52719439	1.01359	0.00759384	chr1.34142890.34143390	chr1.26523074.26523437	-0.937552	0.0220747	chr1.12706227.12706727	chr14.27219552.27220503	0.620557	0.163114	chr11.56146348.56146848	chr15.25441030.25442276	-0.714697	0.0470421	chr10.99261262.99261762	chr1.39424623.39425284	0.613549	0.0249497	chr1.35759601.35760101	chr1.23948362.23948956	-0.663101	0.0287132	chr1.15293820.15294320	chr12.98674562.98675272	0.48869	0.123323	chr10.122794003.122794503	chr14.105896928.105898077	-0.358435	0.123526	chr10.19850849.19851349	chr10.95704737.95705294	0.949834	0.0376017	chr10.42089656.42090156	chr10.12106788.12107730	-1.00908	0.0030716	chr1.143476870.143477370
								chr1.53816362.53817265	0.762464	0.00615505	chr1.34143129.34143629	chr1.27638016.27638554	-0.845863	0.0331327	chr1.12706346.12706846	chr14.35502417.35503779	0.577544	0.130899	chr11.56146612.56147112	chr15.44590928.44591698	-0.719569	0.113407	chr10.99261570.99262070	chr1.39442826.39443278	0.79206	0.00252047	chr1.37467694.37468194	chr1.24036981.24037236	-0.708663	0.0265019	chr1.15294201.15294701	chr12.107440660.107441675	0.492344	0.113425	chr10.122794280.122794780	chr15.45113988.45115299	-0.483913	0.0710413	chr10.19851114.19851614	chr10.97334537.97335182	0.969753	0.0237693	chr10.42089993.42090493	chr10.15591811.15592679	-1.52742	1.13936e-07	chr1.146844024.146844524
								chr1.53970260.53971012	1.06471	0.000325364	chr1.34570840.34571340	chr1.30138667.30139147	-0.943675	0.0144311	chr1.12706694.12707194	chr14.49662993.49663712	0.587236	0.145369	chr11.69662098.69662598	chr15.50102095.50103285	-0.623899	0.130899	chr10.99261797.99262297	chr1.39527308.39528070	0.931738	4.81304e-06	chr1.37729282.37729782	chr1.24446209.24446882	-1.05256	3.23442e-05	chr1.16868470.16868970	chr12.110695674.110696931	0.404465	0.0905928	chr10.126978287.126978787	chr15.61599554.61600420	-0.451754	0.195984	chr10.19851326.19851826	chr10.115328422.115328996	1.52273	5.94166e-06	chr10.58911170.58911670	chr10.15832146.15833030	-1.41487	3.40425e-07	chr1.148699809.148700309
								chr1.53986183.53987493	0.595525	0.0404352	chr1.34571343.34571843	chr1.30593914.30594380	-0.806262	0.000607298	chr1.12715353.12715853	chr14.55053615.55054771	0.521884	0.098623	chr11.69662424.69662924	chr15.60692219.60693564	-0.941528	0.000139158	chr10.99322961.99323461	chr1.40847552.40847982	0.613341	0.0387442	chr1.38240426.38240926	chr1.24551493.24552286	-0.516138	0.0223893	chr1.16916599.16917099	chr12.112828952.112830144	0.366484	0.151277	chr10.126978649.126979149	chr15.61986922.61988407	-0.36889	0.113231	chr10.19933497.19933997	chr10.117669517.117670095	0.867812	0.0234904	chr10.59920800.59921300	chr10.15879057.15879493	-1.02783	0.0292291	chr1.148700171.148700671
								chr1.54716783.54717407	0.68947	0.0220862	chr1.35202083.35202583	chr1.30789708.30790160	-0.794221	0.0435696	chr1.12833075.12833575	chr14.64597653.64598262	0.682492	0.121927	chr11.69671184.69671684	chr15.62043520.62044351	-0.641184	0.128916	chr10.99323236.99323736	chr1.42591483.42592345	0.70333	5.96429e-05	chr1.38428825.38429325	chr1.25652999.25653588	-0.96598	0.000565735	chr1.16916829.16917329	chr13.55105067.55106321	0.408367	0.145519	chr10.126978918.126979418	chr15.63605543.63606694	-0.491434	0.105652	chr10.19933655.19934155	chr10.121903809.121904551	1.13885	0.000412511	chr10.59921002.59921502	chr10.24664514.24665047	-0.851773	0.0472089	chr1.148700510.148701010
								chr1.57400466.57401485	1.40336	6.30908e-09	chr1.35202369.35202869	chr1.31177243.31178698	-0.592912	0.0316971	chr1.12972951.12973451	chr14.66754457.66755595	0.738682	0.0822547	chr11.69671649.69672149	chr16.49570056.49570604	-0.685461	0.128699	chr10.99323543.99324043	chr1.43828382.43828698	0.785728	0.0117735	chr1.38429147.38429647	chr1.26276315.26277350	-0.63178	0.00949927	chr1.16917143.16917643	chr13.55189694.55190831	0.384677	0.143565	chr10.127288716.127289216	chr17.49563607.49564777	-0.505187	0.0993434	chr10.19933956.19934456	chr10.121918027.121918959	0.954907	0.0318833	chr10.59947561.59948061	chr10.37812171.37813457	-0.907898	0.0030716	chr1.148706074.148706574
								chr1.59100993.59101735	0.833518	0.0186384	chr1.35202493.35202993	chr1.31874697.31875207	-0.780083	0.0391183	chr1.12973199.12973699	chr15.37432441.37433144	0.646022	0.140189	chr11.69671844.69672344	chr16.52113897.52115232	-0.575806	0.130899	chr10.102075786.102076286	chr1.44027458.44028186	0.858205	0.012394	chr1.38478281.38478781	chr1.26329827.26330554	-0.666522	0.000369594	chr1.17033784.17034284	chr13.55535858.55537112	0.417577	0.0410581	chr10.127289298.127289798	chr17.51831862.51833458	-0.458205	0.144722	chr10.19934242.19934742	chr10.128397413.128398276	0.889912	0.0339879	chr10.59948753.59949253	chr10.38357622.38358520	-0.915931	0.00954444	chr1.148706306.148706806
								chr1.60471334.60471622	1.09854	0.00973059	chr1.35729740.35730240	chr1.31891949.31892389	-0.981434	0.0130513	chr1.12973518.12974018	chr15.53063372.53064104	0.762361	0.00756498	chr11.77981977.77982477	chr16.64957548.64958656	-0.670274	0.148893	chr10.102076042.102076542	chr1.45811960.45812756	0.985764	8.86247e-06	chr1.38767198.38767698	chr1.27503518.27504441	-0.833071	0.00210772	chr1.17034012.17034512	chr13.68581631.68582734	0.373718	0.179024	chr10.128058298.128058798	chr18.15149887.15151588	-0.457794	0.0425214	chr10.19934488.19934988	chr11.3487950.3488398	1.18365	0.00342213	chr10.60295350.60295850	chr10.46342942.46343913	-1.37079	3.43781e-05	chr1.149919166.149919666
								chr1.60820806.60821679	0.980838	0.00259285	chr1.35730256.35730756	chr1.32430405.32431021	-0.702603	0.0148885	chr1.13255119.13255619	chr15.76323092.76323893	0.745873	0.0822547	chr11.77982313.77982813	chr16.78301108.78303028	-0.451457	0.0822547	chr10.112553369.112553869	chr1.46937629.46938066	0.876804	0.00338588	chr1.38767587.38768087	chr1.28083536.28084428	-0.699713	0.00369645	chr1.17034561.17035061	chr13.76017930.76019084	0.299787	0.165837	chr10.128058642.128059142	chr18.23038837.23040393	-0.410578	0.105652	chr10.28074545.28075045	chr11.4827723.4828492	1.4077	0.000237147	chr10.60295664.60296164	chr10.49675186.49675888	-1.07282	0.0113585	chr1.163485315.163485815
								chr1.60846683.60847376	0.593683	0.020044	chr1.35758681.35759181	chr1.33221646.33222218	-0.932731	0.0230473	chr1.13255431.13255931	chr15.81802115.81803426	0.471447	0.0601385	chr11.97187939.97188439	chr16.80925540.80926408	-1.21902	4.33205e-05	chr10.112553664.112554164	chr1.52717557.52717858	0.805694	0.0245771	chr1.38767758.38768258	chr1.28430426.28431408	-0.933347	0.00197121	chr1.18129653.18130153	chr14.65266121.65266973	0.343516	0.189413	chr10.128058765.128059265	chr18.39489146.39491156	-0.335394	0.179024	chr10.28074807.28075307	chr11.6404659.6405822	0.85322	0.0498187	chr10.60295986.60296486	chr10.52779785.52780588	-0.784729	0.0482266	chr1.163485635.163486135
								chr1.64463623.64464336	0.851425	0.000124942	chr1.35758957.35759457	chr1.33491570.33492001	-1.1181	0.000823691	chr1.13255800.13256300	chr15.89605792.89606827	0.689816	0.13066	chr11.97188127.97188627	chr17.56266198.56266892	-0.636522	0.145816	chr11.21569404.21569904	chr1.57400856.57401312	0.952013	0.0063681	chr1.38795641.38796141	chr1.28533419.28534058	-0.710747	0.0389617	chr1.18129940.18130440	chr14.69732043.69733323	0.342268	0.155837	chr10.128059101.128059601	chr19.25236301.25237939	-0.539131	0.0495635	chr10.58632151.58632651	chr11.6410027.6410635	1.56998	8.78221e-08	chr10.67938857.67939357	chr10.52791371.52792030	-1.21485	0.000216483	chr1.163485880.163486380
								chr1.64522629.64523665	0.652495	0.0291122	chr1.35759450.35759950	chr1.33529576.33530465	-0.661306	0.00654845	chr1.13599229.13599729	chr15.98092770.98093962	0.474979	0.189072	chr11.101658216.101658716	chr18.9408102.9408734	-0.699785	0.117215	chr11.39727565.39728065	chr1.60898108.60899002	0.897247	0.00643227	chr1.38795900.38796400	chr1.28836194.28836739	-0.857243	0.0189584	chr1.18415818.18416318	chr14.87619162.87620322	0.512033	0.0913349	chr11.5098564.5099064	chr19.26546732.26547819	-0.440109	0.143565	chr10.58632405.58632905	chr11.11844258.11845044	1.11878	0.000205173	chr10.67939092.67939592	chr10.52825525.52826174	-1.03424	0.012981	chr1.164353344.164353844
								chr1.64682875.64683540	0.684138	0.0341248	chr1.35759615.35760115	chr1.33772103.33772470	-0.767628	0.0247795	chr1.13599578.13600078	chr15.101544236.101544910	0.742871	0.063418	chr11.101658734.101659234	chr18.10599151.10600062	-0.675727	0.128916	chr11.39727749.39728249	chr1.61539610.61540625	1.18869	6.04852e-14	chr1.39012608.39013108	chr1.28976302.28977251	-0.788593	0.00209864	chr1.18416162.18416662	chr15.17245056.17245679	0.417313	0.179321	chr11.5098843.5099343	chr19.54044438.54045409	-0.458239	0.154815	chr10.60686617.60687117	chr11.24628341.24629183	0.801865	0.0219447	chr10.75632595.75633095	chr10.54762426.54763009	-1.08027	0.0188915	chr1.164361052.164361552
								chr1.65638815.65639365	1.33236	2.9926e-05	chr1.36441041.36441541	chr1.33809722.33809980	-0.876837	0.0267049	chr1.15847768.15848268	chr16.34236688.34237830	0.661796	0.0599521	chr11.117166521.117167021	chr18.16681325.16683546	-0.475733	0.155571	chr11.39728005.39728505	chr1.62788407.62788912	0.610798	0.0244073	chr1.39028793.39029293	chr1.30233768.30234383	-0.587371	0.0292781	chr1.18616299.18616799	chr15.34354083.34354856	0.538219	0.0984128	chr11.5099119.5099619	chr2.65021490.65023405	-0.350891	0.189413	chr10.60687020.60687520	chr11.33786445.33787102	0.912183	0.0202311	chr10.75632977.75633477	chr10.71738120.71738754	-1.16206	0.00379866	chr1.164361247.164361747
								chr1.66418387.66419072	0.792772	0.0103085	chr1.37686738.37687238	chr1.34040573.34041747	-0.719998	0.00727977	chr1.16546648.16547148	chr16.41510809.41511945	0.653762	0.137488	chr11.118418487.118418987	chr18.20711099.20711730	-0.687375	0.13878	chr11.39728237.39728737	chr1.63483388.63484108	0.758634	0.00746351	chr1.39029099.39029599	chr1.30715952.30716842	-0.555484	0.0258802	chr1.18904066.18904566	chr15.70993239.70994218	0.384314	0.154258	chr11.5099395.5099895	chr2.74152635.74154152	-0.562196	0.0223748	chr10.60687432.60687932	chr11.35416324.35417241	0.829112	0.0201269	chr10.77094538.77095038	chr10.73491314.73492216	-0.756791	0.0313474	chr1.167790347.167790847
								chr1.66436725.66437444	0.727777	0.0252415	chr1.37687016.37687516	chr1.34822747.34823203	-0.871571	0.0178709	chr1.16547119.16547619	chr16.90303205.90304183	0.710692	0.113407	chr11.118418856.118419356	chr18.65694780.65695711	-0.617913	0.0811069	chr11.112781427.112781927	chr1.63579168.63579711	0.52589	0.0311889	chr1.39086155.39086655	chr1.31128595.31129332	-0.734345	0.00599413	chr1.18904282.18904782	chr15.73716222.73716886	0.495728	0.123323	chr11.5099607.5100107	chr2.77816277.77817497	-0.434817	0.137977	chr10.99261121.99261621	chr11.51874166.51874824	1.81807	1.67878e-09	chr10.77094869.77095369	chr10.74114018.74114478	-1.28167	0.000307701	chr1.167790611.167791111
								chr1.66639214.66639704	1.00114	0.0194828	chr1.37726329.37726829	chr1.40501598.40502482	-0.628849	0.0265479	chr1.16916593.16917093	chr16.94525943.94527247	0.441899	0.0452059	chr11.118419192.118419692	chr18.85309487.85310304	-0.652176	0.0759513	chr11.112781859.112782359	chr1.64825932.64826479	0.696266	0.0267509	chr1.39196686.39197186	chr1.31175312.31175954	-0.652482	0.0185682	chr1.18904793.18905293	chr15.75940613.75941823	0.452723	0.0983107	chr11.5099841.5100341	chr2.117385957.117386975	-0.448782	0.193057	chr10.99261304.99261804	chr11.51875761.51876159	1.15773	0.00375635	chr10.77266177.77266677	chr10.74122683.74123142	-1.027	0.0142486	chr1.174550272.174550772
								chr1.70037387.70038293	0.767417	0.0126636	chr1.38074141.38074641	chr1.41026966.41027365	-0.85478	0.0168188	chr1.17010605.17011105	chr16.97100016.97100784	0.852534	0.0448544	chr12.3309430.3309930	chr19.21048010.21048881	-1.04143	7.19526e-05	chr11.112782196.112782696	chr1.66198091.66198397	0.950227	0.00712897	chr1.39424522.39425022	chr1.31322322.31323212	-0.868274	0.00133532	chr1.18905052.18905552	chr15.76330985.76331580	0.484858	0.120137	chr11.5787921.5788421	chr2.133026804.133027831	-0.509953	0.0881503	chr10.99261588.99262088	chr11.51915670.51916970	0.994846	0.00369681	chr10.80664481.80664981	chr10.98751705.98752203	-1.02943	0.00299049	chr1.176573303.176573803
								chr1.70527696.70528237	0.80829	0.00359276	chr1.38438389.38438889	chr1.41235321.41236482	-0.779752	0.0039523	chr1.17010847.17011347	chr17.3114381.3115880	0.544577	0.0822547	chr12.3309774.3310274	chr19.36263953.36265152	-0.772868	0.0627986	chr12.33045249.33045749	chr1.68654075.68654859	0.633027	0.0453274	chr1.39424714.39425214	chr1.31421678.31422609	-0.847758	0.00463836	chr1.19876841.19877341	chr15.77928608.77929465	0.332451	0.194108	chr11.5788213.5788713	chr2.146221735.146223772	-0.539011	0.0223748	chr10.99261813.99262313	chr11.59458645.59459595	0.974304	0.014119	chr10.80664960.80665460	chr10.98781724.98782501	-0.825429	0.030512	chr1.176573685.176574185
								chr1.70700140.70701090	0.869478	0.00051498	chr1.38729959.38730459	chr1.43065122.43066560	-0.502255	0.0271142	chr1.18129670.18130170	chr17.23924445.23925531	0.660396	0.0822547	chr12.3310196.3310696	chr19.48768426.48769059	-0.887862	0.023075	chr12.33045698.33046198	chr1.69440710.69441417	0.831994	1.33069e-05	chr1.39442776.39443276	chr1.32476608.32477637	-0.786501	0.000655099	chr1.19877148.19877648	chr15.77970235.77971438	0.426447	0.126574	chr11.5788542.5789042	chr2.148206225.148207154	-0.502554	0.115396	chr10.99262024.99262524	chr11.69947706.69949211	0.942989	0.0308133	chr10.80940528.80941028	chr10.103448123.103448996	-0.828566	0.011497	chr1.176655460.176655960
								chr1.70923132.70924599	0.679768	0.00573369	chr1.38730092.38730592	chr1.43583392.43584166	-0.775112	0.00798983	chr1.18129941.18130441	chr17.27133388.27134175	0.745562	0.0318753	chr12.17556702.17557202	chr19.50677659.50679245	-0.455007	0.160064	chr12.33046194.33046694	chr1.70339342.70339903	0.679053	0.0448297	chr1.39527384.39527884	chr1.32638932.32639942	-0.564418	0.000444997	chr1.20038871.20039371	chr15.80254676.80256171	0.322661	0.189413	chr11.8229662.8230162	chr2.172041995.172043672	-0.424321	0.18299	chr10.115586815.115587315	chr11.70566976.70567454	0.969874	0.0393053	chr10.80940879.80941379	chr10.103805834.103806368	-0.987519	0.0224832	chr1.176655867.176656367
								chr1.71367592.71368213	0.839703	0.0130763	chr1.38730588.38731088	chr1.43597404.43598230	-0.580777	0.034808	chr1.20376450.20376950	chr17.28517941.28518404	0.785077	0.0552759	chr12.17556952.17557452	chr19.61225367.61227558	-0.409086	0.0552759	chr12.37637667.37638167	chr1.72519821.72520109	0.802632	0.0400753	chr1.39527653.39528153	chr1.33061684.33062589	-0.603448	0.021317	chr1.20039343.20039843	chr15.81802125.81803409	0.524893	0.00461465	chr11.8229856.8230356	chr2.180896771.180898424	-0.466818	0.0740306	chr10.115587270.115587770	chr11.72980196.72980847	0.995976	0.0305788	chr10.81590039.81590539	chr10.105835988.105836384	-0.983835	0.00800281	chr1.177116259.177116759
								chr1.74829667.74830597	0.626067	0.038123	chr1.39063223.39063723	chr1.45985075.45985625	-1.07571	0.00236872	chr1.20376739.20377239	chr17.28522974.28523630	0.658844	0.098623	chr12.17557220.17557720	chr2.10937042.10938082	-0.667752	0.113407	chr12.49886777.49887277	chr1.73017090.73018007	0.644253	0.0410859	chr1.40847468.40847968	chr1.33214385.33215278	-0.611683	0.0405667	chr1.20039633.20040133	chr15.98567191.98568314	0.35005	0.162694	chr11.42523230.42523730	chr3.62338499.62340380	-0.396509	0.113249	chr10.115587548.115588048	chr11.77249907.77250489	1.24651	0.00145003	chr10.86890454.86890954	chr10.110478961.110479712	-1.08275	0.000992239	chr1.186682526.186683026
								chr1.75556121.75556821	0.763323	0.00965674	chr1.39063445.39063945	chr1.46982772.46983733	-0.756077	0.0155032	chr1.20980957.20981457	chr17.28742810.28743791	0.710624	0.092252	chr12.17557537.17558037	chr2.11345911.11346857	-0.753367	0.0716985	chr12.49887160.49887660	chr1.73599430.73600137	0.957819	0.00111961	chr1.42591627.42592127	chr1.33548924.33549620	-0.764685	0.0117735	chr1.20503649.20504149	chr15.100227065.100228551	0.356177	0.195984	chr11.42523444.42523944	chr3.68868764.68870541	-0.317754	0.198284	chr10.115587931.115588431	chr11.79182738.79183400	1.00531	0.0251577	chr10.94621638.94622138	chr10.112845782.112846893	-0.823557	0.0235346	chr10.8775879.8776379
								chr1.76070697.76071612	0.581801	0.0166861	chr1.39063952.39064452	chr1.47003354.47004669	-0.517057	0.0388979	chr1.20981145.20981645	chr17.31276564.31277668	0.507067	0.189236	chr12.17557940.17558440	chr2.44131046.44132020	-0.701045	0.117215	chr12.64091242.64091742	chr1.73947588.73948228	0.71699	0.0166646	chr1.43828271.43828771	chr1.33593518.33594392	-0.775248	7.15722e-05	chr1.20503906.20504406	chr15.100614653.100616367	0.245869	0.198284	chr11.51967077.51967577	chr3.100747289.100748330	-0.401401	0.198284	chr11.6599315.6599815	chr11.83649070.83649898	1.01064	0.0212958	chr10.94621995.94622495	chr10.125148545.125149411	-0.823592	0.0187793	chr10.12106935.12107435
								chr1.76427145.76428103	0.589416	0.0429305	chr1.39080436.39080936	chr1.47488489.47489201	-0.616612	0.0243564	chr1.20981390.20981890	chr17.34031363.34032493	0.490776	0.0926344	chr12.24642195.24642695	chr2.62307041.62308098	-0.662029	0.148893	chr12.64091481.64091981	chr1.74197568.74198201	0.70618	0.00080679	chr1.44027343.44027843	chr1.33770608.33771435	-0.613792	0.0327867	chr1.20504242.20504742	chr16.4879164.4881064	0.391531	0.0884568	chr11.51967313.51967813	chr3.101603909.101605213	-0.307689	0.195984	chr11.6599612.6600112	chr11.84138208.84138896	1.57688	2.44012e-05	chr10.95704786.95705286	chr10.125174700.125175711	-1.3154	1.08084e-05	chr10.12107269.12107769
								chr1.79590291.79590835	1.12306	0.00203417	chr1.39336723.39337223	chr1.48952255.48952544	-1.063	0.00891259	chr1.20981667.20982167	chr17.34836308.34837440	0.566987	0.098623	chr12.24642473.24642973	chr2.68988780.68989736	-0.615306	0.151746	chr12.64091667.64092167	chr1.75408270.75408536	0.800389	0.047568	chr1.44027452.44027952	chr1.33772111.33772532	-0.756536	0.00988386	chr1.20622676.20623176	chr16.37814262.37814890	0.492187	0.0913349	chr11.51967626.51968126	chr3.109339919.109341492	-0.379585	0.113425	chr11.6599807.6600307	chr11.86051351.86051856	1.06068	0.0270947	chr10.97334700.97335200	chr11.14181838.14182842	-0.904083	0.00300474	chr10.15591761.15592261
								chr1.80073730.80074845	0.500794	0.0344682	chr1.40600536.40601036	chr1.50806297.50807316	-0.663298	0.0123045	chr1.23934611.23935111	chr17.88581406.88582038	0.723035	0.126068	chr12.79675630.79676130	chr2.94122154.94123138	-0.63185	0.138714	chr12.64352707.64353207	chr1.75478095.75478450	0.934901	0.00424486	chr1.45811943.45812443	chr1.34379420.34379759	-0.834983	0.0194373	chr1.20623091.20623591	chr16.43574046.43574621	0.494149	0.143565	chr11.51967807.51968307	chr3.110249682.110251376	-0.30892	0.195984	chr11.17351404.17351904	chr11.86586768.86587678	1.24389	0.000234739	chr10.115328486.115328986	chr11.15711755.15712364	-1.02409	0.0331277	chr10.15592103.15592603
								chr1.80582014.80582873	1.22542	0.000764854	chr1.40600812.40601312	chr1.51220752.51221569	-0.886368	0.00161231	chr1.23934792.23935292	chr18.12667555.12668210	0.647359	0.160064	chr12.109566703.109567203	chr2.94246797.94247526	-0.551408	0.117215	chr12.65490481.65490981	chr1.76070454.76071396	0.775682	2.47924e-05	chr1.45812253.45812753	chr1.35344194.35345020	-0.712012	0.0182181	chr1.20655138.20655638	chr16.75296211.75297054	0.490235	0.123507	chr11.69632492.69632992	chr3.135602576.135603898	-0.472515	0.138544	chr11.17351763.17352263	chr11.86596091.86596856	1.39273	7.70905e-05	chr10.117669492.117669992	chr11.19190332.19191513	-1.0166	0.0012833	chr10.15832207.15832707
								chr1.81062590.81063270	0.651484	0.0093176	chr1.40600991.40601491	chr1.51509045.51509524	-0.695821	0.0256584	chr1.23935023.23935523	chr18.71988768.71989616	0.828154	0.0144746	chr12.109566942.109567442	chr2.94264439.94265892	-0.848416	0.00339438	chr12.65490688.65491188	chr1.76427393.76428068	0.627204	0.0256061	chr1.46937527.46938027	chr1.35840382.35841204	-1.42609	4.50675e-06	chr1.20670677.20671177	chr16.79637242.79638221	0.428106	0.188772	chr11.69632936.69633436	chr3.145987418.145989014	-0.504204	0.100966	chr11.17352021.17352521	chr11.95394085.95394728	1.11158	0.013683	chr10.121903976.121904476	chr11.19796936.19798102	-0.844365	0.0141633	chr10.15878925.15879425
								chr1.83395109.83396703	0.752433	0.0014856	chr1.43149204.43149704	chr1.51875412.51876335	-0.634847	0.0142387	chr1.24611324.24611824	chr18.84758071.84759038	0.774579	0.024956	chr12.111919983.111920483	chr2.107614409.107615321	-0.609791	0.180149	chr12.65491030.65491530	chr1.77545066.77546221	0.649656	0.0185476	chr1.52717439.52717939	chr1.36194290.36195013	-0.601995	0.0306351	chr1.20671041.20671541	chr16.85889352.85890218	0.709308	0.00656697	chr11.69671114.69671614	chr3.146107218.146108648	-0.351043	0.180598	chr11.17352495.17352995	chr11.101230908.101231750	0.999794	0.0273954	chr10.121918057.121918557	chr11.37879396.37879853	-1.08715	0.00700914	chr10.15879140.15879640
								chr1.83432379.83433084	0.816997	0.0282712	chr1.43178195.43178695	chr1.52048613.52049418	-0.666365	0.0485307	chr1.24611585.24612085	chr19.3388616.3389607	0.627282	0.180149	chr12.112693154.112693654	chr2.110806391.110807237	-0.743211	0.0885574	chr12.65491160.65491660	chr1.77808809.77809376	0.901043	9.46683e-05	chr1.57400873.57401373	chr1.39017946.39018394	-0.786097	0.0147083	chr1.20685203.20685703	chr16.94525898.94527214	0.50215	0.00408026	chr11.69671656.69672156	chr4.19352044.19352910	-0.535509	0.0881503	chr11.19923934.19924434	chr11.101700188.101701166	0.998304	0.0165205	chr10.121918559.121919059	chr11.39476889.39477705	-1.06515	0.000557977	chr10.24664601.24665101
								chr1.85869765.85870872	0.633795	0.00804709	chr1.43178306.43178806	chr1.52722396.52723327	-0.530122	0.0240559	chr1.26204397.26204897	chr19.4396664.4397701	0.491795	0.098623	chr12.112693361.112693861	chr2.117389923.117390935	-0.691072	0.0862397	chr13.10243688.10244188	chr1.77869095.77869511	1.00547	0.00112963	chr1.60898057.60898557	chr1.39596398.39596861	-1.03992	0.000246756	chr1.20788305.20788805	chr16.96081271.96083596	0.277132	0.154815	chr11.69671845.69672345	chr4.48044498.48045674	-0.540434	0.00461465	chr11.19924160.19924660	chr11.102432813.102433311	1.11858	0.0051199	chr10.128397439.128397939	chr11.39709951.39710332	-1.15894	0.0141102	chr10.37812252.37812752
								chr1.86281543.86282708	0.711167	0.013474	chr1.43178424.43178924	chr1.53726088.53726686	-0.867098	0.0471639	chr1.26204673.26205173	chr19.5688339.5689196	0.53488	0.0601385	chr12.112693738.112694238	chr2.125723124.125724874	-0.474537	0.189614	chr13.10244215.10244715	chr1.78903694.78904433	0.601511	0.00335575	chr1.60898321.60898821	chr1.40222068.40223217	-0.66037	0.0116336	chr1.21256273.21256773	chr17.3114371.3115862	0.421496	0.192361	chr11.69920719.69921219	chr5.39824400.39825338	-0.647406	0.0189468	chr11.19924582.19925082	chr11.102466041.102466451	1.034	0.0305788	chr11.3487895.3488395	chr11.40447605.40447968	-1.07937	0.0211081	chr10.37812516.37813016
								chr1.87008952.87009830	0.865018	0.0206458	chr1.43178748.43179248	chr1.53841103.53841541	-0.903829	0.0106453	chr1.26276123.26276623	chr19.6451861.6452575	0.730836	0.0521493	chr12.112693910.112694410	chr2.132127877.132128610	-0.736812	0.108387	chr13.16011400.16011900	chr1.79405776.79406835	0.87526	2.03339e-06	chr1.60898555.60899055	chr1.41027454.41028886	-0.555894	0.00401848	chr1.21256479.21256979	chr17.23802580.23803731	0.379574	0.143565	chr11.69921134.69921634	chr5.42685532.42687224	-0.537809	0.06349	chr11.19924822.19925322	chr11.102510115.102510598	1.02676	0.0432219	chr11.4827827.4828327	chr12.4024238.4024825	-1.0246	0.0287577	chr10.37812969.37813469
								chr1.87733017.87733870	0.795797	0.00917145	chr1.43179056.43179556	chr1.54600186.54600596	-0.804974	0.034808	chr1.26276548.26277048	chr19.27585220.27586426	0.825122	0.000675912	chr12.112694098.112694598	chr2.139069013.139070189	-0.562582	0.117215	chr13.16011663.16012163	chr1.79424384.79425018	0.85963	0.00813943	chr1.61539766.61540266	chr1.41060190.41060622	-0.682371	0.0205526	chr1.21256717.21257217	chr17.24414008.24415152	0.468294	0.11815	chr11.69921385.69921885	chr5.63968124.63969321	-0.420478	0.0881503	chr11.19925099.19925599	chr11.103358395.103358735	1.14324	0.0132941	chr11.6404587.6405087	chr12.5208238.5209132	-0.856474	0.0305788	chr10.38357488.38357988
								chr1.88209520.88209879	1.21377	0.00300369	chr1.44218440.44218940	chr1.55395836.55396285	-0.856968	0.0232749	chr1.26276842.26277342	chr19.28655069.28655824	0.660737	0.151746	chr12.112828894.112829394	chr2.174085976.174086936	-0.572099	0.130899	chr13.16012132.16012632	chr1.79694683.79695152	0.791413	0.0156166	chr1.62788437.62788937	chr1.41422258.41423023	-0.840249	0.00114672	chr1.21427942.21428442	chr17.24469880.24470981	0.345814	0.199177	chr11.69921748.69922248	chr6.22874861.22876565	-0.47959	0.0730807	chr11.19925329.19925829	chr11.117259537.117260041	1.10229	0.0187869	chr11.6404975.6405475	chr12.6133590.6134341	-1.34242	2.82187e-06	chr10.38357881.38358381
								chr1.89138306.89139032	0.881048	0.0119988	chr1.44218891.44219391	chr1.56453764.56454531	-0.905299	0.00184834	chr1.26407967.26408467	chr19.46044832.46046390	0.435564	0.0822547	chr12.112829265.112829765	chr3.19627878.19629448	-0.339964	0.14292	chr13.21221417.21221917	chr1.80224826.80225675	0.59759	0.02826	chr1.63483638.63484138	chr1.41870590.41871449	-0.669012	0.0154662	chr1.22939756.22940256	chr17.25221736.25223601	0.412747	0.198284	chr11.76178643.76179143	chr6.110644910.110646261	-0.392237	0.188772	chr11.19925588.19926088	chr11.117534827.117535839	1.08625	0.0122729	chr11.6405241.6405741	chr12.6169623.6170221	-1.14012	0.00752561	chr10.46342809.46343309
								chr1.90275249.90276418	0.68014	0.0201158	chr1.46966144.46966644	chr1.56587145.56587885	-0.708573	0.0492511	chr1.26459838.26460338	chr2.3283364.3284751	0.421495	0.0862397	chr13.12195988.12196488	chr3.51611734.51612750	-0.584447	0.15851	chr13.21221532.21222032	chr1.80552281.80552963	0.924991	3.5835e-05	chr1.63579102.63579602	chr1.41885085.41886354	-0.743627	0.000337703	chr1.23928320.23928820	chr17.25272912.25274415	0.45885	0.105652	chr11.76178956.76179456	chr6.141249144.141250678	-0.3488	0.195984	chr11.19925777.19926277	chr12.3560633.3561147	0.91163	0.0313474	chr11.6405496.6405996	chr12.6189643.6190834	-0.880478	0.0429739	chr10.46343055.46343555
								chr1.90903804.90904550	0.685572	0.0195498	chr1.52719061.52719561	chr1.57717444.57717815	-0.766996	0.0220778	chr1.26522991.26523491	chr2.4559137.4560094	0.59875	0.178749	chr13.20353778.20354278	chr3.63295170.63296819	-0.489456	0.145369	chr13.21221822.21222322	chr1.80603050.80603470	1.18253	5.20111e-06	chr1.64826087.64826587	chr1.41981298.41982922	-0.721462	7.73483e-05	chr1.23948232.23948732	chr17.28327991.28329335	0.404052	0.14538	chr11.76179137.76179637	chr6.141540762.141542064	-0.457877	0.189413	chr11.19926009.19926509	chr12.3563659.3564106	1.95309	2.72097e-10	chr11.6410112.6410612	chr12.7661925.7662548	-1.07944	0.00733249	chr10.46343438.46343938
								chr1.90980442.90981819	0.702944	0.0187314	chr1.53816518.53817018	chr1.57799256.57800055	-0.702703	0.0358721	chr1.27638069.27638569	chr2.27598813.27599707	0.974601	0.00236896	chr13.20353967.20354467	chr3.77830254.77830966	-0.841616	0.0448544	chr13.21222076.21222576	chr1.80717476.80717921	0.915536	0.00702322	chr1.66197993.66198493	chr1.42096525.42096870	-0.702974	0.0221393	chr1.23948554.23949054	chr17.29355253.29357161	0.469907	0.0929468	chr11.76179393.76179893	chr6.145335565.145336397	-0.502282	0.0792859	chr11.31368375.31368875	chr12.8428524.8429131	1.1576	0.00800281	chr11.11844211.11844711	chr12.7776179.7777136	-0.822008	0.00879764	chr10.49675106.49675606
								chr1.92653073.92653544	0.783648	0.0498258	chr1.53816759.53817259	chr1.58043658.58044414	-0.796684	0.00593309	chr1.30138529.30139029	chr2.31796728.31797407	0.725006	0.113407	chr13.20354493.20354993	chr3.80540648.80542008	-0.655069	0.123424	chr13.21222354.21222854	chr1.83152973.83153653	0.879345	0.00356942	chr1.68654232.68654732	chr1.42096928.42097448	-0.669884	0.00500294	chr1.24036852.24037352	chr17.33955213.33956381	0.426922	0.143565	chr11.76179620.76180120	chr6.148945431.148947035	-0.407734	0.187245	chr11.31368632.31369132	chr12.29099999.29100638	0.916187	0.0153639	chr11.11844437.11844937	chr12.12684318.12685341	-0.768744	0.0421073	chr10.49675560.49676060
								chr1.92671369.92671755	0.997626	0.0242943	chr1.53970202.53970702	chr1.58045395.58046087	-0.748286	0.0281646	chr1.30138742.30139242	chr2.33130311.33132123	0.434978	0.0822547	chr13.46180408.46180908	chr3.114463372.114464570	-0.613199	0.117215	chr13.21222613.21223113	chr1.83395472.83396198	0.610669	0.0406055	chr1.68654492.68654992	chr1.42571980.42572565	-0.989641	0.000894915	chr1.24446277.24446777	chr17.34031363.34032496	0.539858	0.00656697	chr11.76179832.76180332	chr7.70360773.70362237	-0.385508	0.172805	chr11.31368834.31369334	chr12.30024289.30024939	0.909878	0.0201269	chr11.24628579.24629079	chr12.33404856.33405931	-1.24791	1.01492e-05	chr10.52779885.52780385
								chr1.93811455.93812043	0.911807	0.0332197	chr1.53970341.53970841	chr1.58372670.58373074	-1.1294	0.00498346	chr1.30593966.30594466	chr2.52378367.52379238	0.581	0.145369	chr13.46180628.46181128	chr3.129617504.129618282	-0.662618	0.180258	chr13.21855086.21855586	chr1.86435460.86435823	0.655648	0.0238404	chr1.69440531.69441031	chr1.42725671.42726757	-0.518022	0.0374098	chr1.24551622.24552122	chr17.34626993.34628331	0.449437	0.123526	chr11.77981989.77982489	chr7.74421179.74422766	-0.350829	0.187245	chr11.31369239.31369739	chr12.55363050.55363619	0.969115	0.0267492	chr11.33786507.33787007	chr12.33721998.33722562	-1.00651	0.0362857	chr10.52791522.52792022
								chr1.97827561.97828514	0.581193	0.0146357	chr1.53970465.53970965	chr1.58482617.58483166	-0.860945	0.0378065	chr1.30789639.30790139	chr2.55087954.55088527	0.752295	0.115042	chr13.46181049.46181549	chr3.133600489.133601684	-0.443396	0.189236	chr13.21855524.21856024	chr1.86527909.86528449	0.622394	0.00859636	chr1.69440817.69441317	chr1.42776888.42777697	-0.981988	3.6416e-05	chr1.25653007.25653507	chr17.34893846.34894763	0.374866	0.187245	chr11.77982296.77982796	chr7.112678439.112680243	-0.374909	0.187245	chr11.31369431.31369931	chr12.78971347.78972276	1.45212	4.21627e-06	chr11.35416348.35416848	chr12.35063440.35064166	-0.860859	0.043884	chr10.52825697.52826197
								chr1.105003419.105004416	0.65851	0.0343772	chr1.53986113.53986613	chr1.58830658.58831216	-0.819325	0.0128436	chr1.31177328.31177828	chr2.59485419.59486073	0.890982	0.0448544	chr13.55535986.55536486	chr3.141997560.141998538	-0.726511	0.113407	chr13.21855795.21856295	chr1.87671579.87672020	0.859355	0.0172963	chr1.69440977.69441477	chr1.42875154.42875772	-0.678519	0.000899949	chr1.26276178.26276678	chr17.35164495.35165593	0.389584	0.0589327	chr11.78535697.78536197	chr7.121391320.121393090	-0.487723	0.131472	chr11.31369803.31370303	chr12.85194368.85195557	1.05044	0.00497401	chr11.35416586.35417086	chr12.36506952.36508188	-0.745949	0.0241211	chr10.54762407.54762907
								chr1.105898167.105899007	0.720632	0.0299771	chr1.53986452.53986952	chr1.60381860.60382318	-1.17367	0.000481128	chr1.31177936.31178436	chr2.92987841.92989054	0.711161	0.0718783	chr13.55536290.55536790	chr3.142978700.142979670	-0.663903	0.190801	chr13.21856068.21856568	chr1.87848249.87849242	0.644133	0.000484944	chr1.70339464.70339964	chr1.42982288.42982946	-0.848396	0.00279952	chr1.26276553.26277053	chr17.35241297.35242472	0.44106	0.115984	chr11.78536007.78536507	chr7.122234689.122235910	-0.610005	0.0268366	chr11.43528017.43528517	chr12.89180003.89181511	0.880423	0.00617609	chr11.51874211.51874711	chr12.41289769.41291110	-0.926971	0.0103991	chr10.71738140.71738640
								chr1.107034078.107034983	0.548599	0.0324717	chr1.53986905.53987405	chr1.60731991.60732742	-0.83875	0.0106074	chr1.31178193.31178693	chr2.129683764.129684420	0.697282	0.145369	chr13.55536464.55536964	chr3.145704767.145705917	-0.543575	0.174796	chr13.21896811.21897311	chr1.88652811.88654022	0.679688	0.0265114	chr1.72519713.72520213	chr1.43313945.43314451	-1.17547	9.87801e-08	chr1.26276869.26277369	chr17.45474370.45475421	0.471133	0.130502	chr11.78536585.78537085	chr7.130264997.130266655	-0.565844	0.0223748	chr11.43528214.43528714	chr12.101763615.101764401	0.944961	0.029481	chr11.51875694.51876194	chr12.41314668.41315534	-0.966953	0.00250188	chr10.73491284.73491784
								chr1.110048463.110049076	0.927352	0.00848582	chr1.54716840.54717340	chr1.60996513.60996886	-0.800919	0.0335366	chr1.31874764.31875264	chr2.129874115.129874985	0.74941	0.0423067	chr13.55536783.55537283	chr3.148093501.148094867	-0.597363	0.0822547	chr13.75568779.75569279	chr1.89653580.89653928	0.724287	0.0378924	chr1.73017130.73017630	chr1.43820928.43821408	-0.504891	0.0357045	chr1.26329925.26330425	chr17.56583969.56585099	0.412515	0.0129177	chr11.88047048.88047548	chr7.136871428.136872588	-0.391091	0.168238	chr11.43528515.43529015	chr12.104406173.104407347	0.750057	0.0455832	chr11.51915983.51916483	chr12.46075703.46076536	-0.947225	0.0267105	chr10.73491549.73492049
								chr1.110078153.110079126	0.728528	0.00155622	chr1.57400349.57400849	chr1.61040365.61041062	-0.803339	0.00944564	chr1.31891822.31892322	chr2.152396059.152396662	0.529128	0.130899	chr13.64526470.64526970	chr4.20777282.20779363	-0.432699	0.0753331	chr13.75568952.75569452	chr1.89656282.89657061	0.607751	0.015677	chr1.73017592.73018092	chr1.44166652.44167649	-0.743127	0.000699892	chr1.26330168.26330668	chr17.73472399.73473772	0.459519	0.0881503	chr11.88047384.88047884	chr8.54076617.54078288	-0.397595	0.113249	chr11.43528762.43529262	chr12.104413966.104414484	0.902941	0.029481	chr11.51916519.51917019	chr12.47392529.47393466	-1.08365	0.00601668	chr10.74114046.74114546
								chr1.113368820.113369215	0.996947	0.00947975	chr1.57400841.57401341	chr1.61157178.61157718	-0.707519	0.0377058	chr1.31892039.31892539	chr2.165288130.165289182	0.650866	0.0403142	chr13.64526837.64527337	chr4.22487271.22488942	-0.384582	0.0900673	chr13.80971607.80972107	chr1.90461450.90462332	0.518627	0.0407371	chr1.73599377.73599877	chr1.44700002.44701070	-0.52255	0.0178204	chr1.27503800.27504300	chr18.12972824.12974553	0.320999	0.143565	chr11.88047835.88048335	chr8.60867525.60868337	-0.623578	0.026488	chr11.43528968.43529468	chr12.111848207.111848875	1.07474	0.00748103	chr11.59458975.59459475	chr12.47481500.47482360	-1.11954	0.00987193	chr10.74122661.74123161
								chr1.114860701.114861333	0.869794	0.00036294	chr1.59100965.59101465	chr1.61695702.61696840	-0.633475	0.0317976	chr1.32430469.32430969	chr2.167968325.167968943	0.696783	0.13878	chr13.64527325.64527825	chr4.22923921.22924679	-0.509178	0.189072	chr13.82423819.82424319	chr1.90903865.90904702	0.789088	0.000877827	chr1.73947841.73948341	chr1.45438057.45439156	-0.711858	0.00045988	chr1.28083597.28084097	chr18.34623977.34625055	0.376551	0.154815	chr11.88048102.88048602	chr8.88520916.88522048	-0.415997	0.144665	chr11.43529147.43529647	chr12.111919989.111920638	1.18461	0.00131524	chr11.69947598.69948098	chr12.56609947.56610684	-0.8032	0.0439814	chr10.98751648.98752148
								chr1.119183234.119184377	0.613242	0.0318355	chr1.59101284.59101784	chr1.62143214.62143572	-0.955686	0.0242943	chr1.33221591.33222091	chr2.181659173.181660178	0.671646	0.0703052	chr13.69645607.69646107	chr4.32169884.32170693	-0.714099	0.128916	chr13.82424210.82424710	chr1.91199783.91200237	0.979148	0.00277038	chr1.74197693.74198193	chr1.45548335.45548864	-0.898901	0.00393795	chr1.28083838.28084338	chr18.34931457.34932720	0.457137	0.0113201	chr11.102555504.102556004	chr8.93777357.93778612	-0.48824	0.103407	chr11.47987792.47988292	chr12.112802343.112802913	0.924044	0.0392905	chr11.69948005.69948505	chr12.64341416.64342143	-0.881451	0.0101011	chr10.98781732.98782232
								chr1.119546537.119547145	0.801525	0.0215877	chr1.60471217.60471717	chr1.62398403.62399343	-0.671424	0.00421842	chr1.33221817.33222317	chr3.70897556.70898551	0.78721	0.0759513	chr13.69646022.69646522	chr4.33900994.33902021	-0.74243	0.0862397	chr13.82424583.82425083	chr1.92793793.92794139	0.638341	0.0428055	chr1.75408159.75408659	chr1.46829937.46830533	-0.782706	0.0250338	chr1.28430404.28430904	chr18.34953861.34955360	0.534099	0.00461465	chr11.102555655.102556155	chr8.105304280.105306627	-0.352496	0.149364	chr11.47987972.47988472	chr12.112804089.112804536	1.16949	0.00512462	chr11.69948379.69948879	chr12.65337924.65338977	-1.07222	0.000166207	chr10.98781970.98782470
								chr1.119557453.119558553	0.979212	0.000229663	chr1.60820970.60821470	chr1.63554865.63555351	-0.925786	0.0244923	chr1.33491611.33492111	chr3.89858820.89859395	0.760106	0.0822547	chr14.27219536.27220036	chr4.48044506.48045656	-0.497534	0.0177493	chr13.82424909.82425409	chr1.96686397.96686792	0.830409	0.0317635	chr1.75478026.75478526	chr1.46982707.46983747	-0.605553	0.00152347	chr1.28430655.28431155	chr18.36678524.36679866	0.397268	0.0881503	chr11.102555987.102556487	chr8.128357730.128359422	-0.55548	0.0377609	chr11.47988203.47988703	chr12.113237411.113238303	1.01305	0.0364597	chr11.69948814.69949314	chr12.65428039.65429029	-0.839178	0.016999	chr10.103448278.103448778
								chr1.120190828.120191809	0.684664	0.00933338	chr1.60821250.60821750	chr1.64138352.64138898	-0.860993	0.0290375	chr1.33529803.33530303	chr3.153570911.153571682	0.700446	0.113407	chr14.35502277.35502777	chr4.68262935.68263807	-0.797899	0.0700505	chr13.91372080.91372580	chr1.97787481.97788330	0.724407	0.00182227	chr1.76070354.76070854	chr1.47390494.47391565	-0.859864	7.74462e-05	chr1.28430979.28431479	chr18.60774066.60775249	0.544322	0.000210085	chr11.102556089.102556589	chr9.76322059.76323874	-0.438501	0.113425	chr11.47988599.47989099	chr13.3782163.3783006	0.919068	0.0311241	chr11.70566894.70567394	chr12.65983306.65983880	-1.09466	0.00674154	chr10.103805802.103806302
								chr1.122043836.122044513	0.749509	0.0169968	chr1.60846573.60847073	chr1.65280491.65281574	-0.599541	0.0273478	chr1.33530099.33530599	chr4.119669837.119670550	0.562527	0.155571	chr14.35502769.35503269	chr4.68531832.68532557	-0.692213	0.0775056	chr13.117897981.117898481	chr1.97827607.97828469	0.977098	0.000157847	chr1.76070647.76071147	chr1.47466264.47467137	-0.688978	0.0281279	chr1.28533439.28533939	chr18.62064539.62065453	0.462201	0.0643361	chr11.103960932.103961432	chr9.98032065.98033923	-0.434294	0.0643361	chr11.47988755.47989255	chr13.20031022.20031948	1.25092	0.000381915	chr11.72980367.72980867	chr12.66012639.66013544	-0.953612	0.00317919	chr10.105835978.105836478
								chr1.123063148.123063576	1.03641	0.0137606	chr1.60846890.60847390	chr1.65966096.65967189	-0.759701	0.0182757	chr1.33772056.33772556	chr4.132554039.132555362	0.698668	0.141565	chr14.35503038.35503538	chr4.69095574.69096473	-0.599253	0.0213	chr14.96805264.96805764	chr1.99715736.99716232	0.999149	0.000609781	chr1.76070880.76071380	chr1.47546293.47547259	-0.832005	0.000403501	chr1.28533709.28534209	chr19.4012373.4013068	0.390363	0.195984	chr11.103961161.103961661	chr9.98067288.98068447	-0.490582	0.143565	chr11.47988969.47989469	chr13.23704770.23705157	1.15114	0.0118888	chr11.77249879.77250379	chr12.68462570.68463532	-0.910201	0.0103236	chr10.110479117.110479617
								chr1.127208183.127208564	0.769507	0.0325445	chr1.64463560.64464060	chr1.66124392.66124881	-0.928154	0.0157804	chr1.33809591.33810091	chr4.133659967.133661210	0.569716	0.173174	chr14.35503391.35503891	chr4.90003507.90004573	-0.680154	0.0822547	chr14.96805626.96806126	chr1.102594192.102594839	0.799479	0.0136877	chr1.76427452.76427952	chr1.47646651.47647400	-0.669607	0.00324391	chr1.28836171.28836671	chr19.4396692.4397701	0.416371	0.0951321	chr11.103961513.103962013	chr9.101406860.101407763	-0.408934	0.148971	chr11.47989190.47989690	chr13.57692064.57692754	0.959366	0.0308133	chr11.79182853.79183353	chr12.70679451.70680486	-0.802652	0.0189957	chr10.112845704.112846204
								chr1.127359219.127360165	0.828964	0.0338646	chr1.64463811.64464311	chr1.66348253.66349111	-0.784873	0.0189579	chr1.34040448.34040948	chr4.140549732.140550528	0.771437	0.0599521	chr14.49662867.49663367	chr4.93990145.93991040	-0.583173	0.149491	chr14.102047627.102048127	chr1.104225878.104227313	0.50596	0.0291062	chr1.76427709.76428209	chr1.48748474.48749389	-0.546608	0.0436099	chr1.28976342.28976842	chr19.5688355.5689197	0.356005	0.159676	chr11.118418400.118418900	chr9.123259557.123261084	-0.428115	0.193455	chr11.47989411.47989911	chr13.57707164.57707860	1.12465	0.00137532	chr11.83649308.83649808	chr12.90113193.90114197	-0.966153	0.00241501	chr10.112846180.112846680
								chr1.127975102.127976307	0.582664	0.0272725	chr1.64522601.64523101	chr1.67021446.67022364	-0.744594	0.0185691	chr1.34040853.34041353	chr4.141537982.141539097	0.591488	0.0771265	chr14.49663226.49663726	chr5.15800285.15801504	-0.69592	0.151717	chr15.13171922.13172422	chr1.105521269.105521793	0.652088	0.0362627	chr1.77544978.77545478	chr1.49699040.49700038	-0.623287	0.00965802	chr1.28976894.28977394	chr19.6363260.6364301	0.309234	0.143565	chr11.118418859.118419359	chrX.170008886.170010243	-0.324203	0.0792859	chr11.50601476.50601976	chr13.58999155.58999964	1.03924	0.0212958	chr11.84138315.84138815	chr12.90219939.90220437	-1.15144	0.00768828	chr10.125148691.125149191
								chr1.131137051.131137419	0.871787	0.0201765	chr1.64523047.64523547	chr1.67167247.67168027	-1.06478	1.67386e-05	chr1.34041376.34041876	chr4.142756141.142756938	0.770864	0.106528	chr14.55053551.55054051	chr5.40455846.40456568	-0.661396	0.164203	chr15.13172322.13172822	chr1.107529178.107530071	0.788179	2.54332e-05	chr1.77545325.77545825	chr1.49824356.49825433	-0.742763	0.00413204	chr1.30233683.30234183	chr19.7482642.7483976	0.388897	0.193057	chr11.118419190.118419690				chr11.50601728.50602228	chr13.64400803.64402436	0.871227	0.024544	chr11.86051377.86051877	chr12.91262565.91263561	-1.03524	0.000998482	chr10.125174926.125175426
								chr1.131578976.131579718	0.902321	0.0176996	chr1.64523334.64523834	chr1.67223545.67224122	-0.887194	0.0120099	chr1.34822725.34823225	chr4.148448203.148448996	0.504445	0.154725	chr14.55053676.55054176	chr5.62752898.62753388	-0.746081	0.098623	chr15.13172530.13173030	chr1.112185064.112185563	0.825927	0.013445	chr1.77545695.77546195	chr1.50100632.50101186	-0.738104	0.0179212	chr1.30715866.30716366	chr19.37265440.37266467	0.422477	0.122317	chr11.118419356.118419856				chr11.50601938.50602438	chr13.94440921.94441694	0.86259	0.0346671	chr11.86586655.86587155	chr12.92246624.92247584	-0.989094	0.00116682	chr11.14181950.14182450
								chr1.131820671.131821341	0.650207	0.0378655	chr1.64682988.64683488	chr1.68134482.68135639	-0.714406	0.00938082	chr1.40501745.40502245	chr4.148512911.148513682	0.674493	0.130899	chr14.55054054.55054554	chr5.85161922.85162858	-0.741487	0.092252	chr15.13173052.13173552	chr1.113476564.113477316	0.686955	0.0198561	chr1.77808871.77809371	chr1.50121878.50122335	-0.855621	0.0118668	chr1.30716059.30716559	chr19.44407233.44408607	0.39055	0.189413	chr12.3309258.3309758				chr11.50602338.50602838	chr13.97565837.97566540	0.867974	0.0468035	chr11.86586863.86587363	chr12.92292569.92293671	-0.976236	0.00430141	chr11.14182395.14182895
								chr1.132087959.132088736	0.765242	0.0114076	chr1.65638812.65639312	chr1.68221811.68222330	-1.08254	0.00922295	chr1.41026994.41027494	chr4.153063882.153064806	0.728405	0.0460658	chr14.55054333.55054833	chr6.21417951.21418865	-0.688591	0.103544	chr15.13173361.13173861	chr1.114278979.114279941	0.685707	0.0269298	chr1.77869071.77869571	chr1.51037968.51038878	-0.865752	0.000353429	chr1.30716294.30716794	chr19.44562416.44563265	0.43124	0.198284	chr12.3309437.3309937				chr11.64434800.64435300	chr13.99124741.99125274	0.961032	0.0202093	chr11.86596107.86596607	chr12.94605438.94606231	-1.10254	0.000412511	chr11.15711867.15712367
								chr1.132200525.132201097	0.63395	0.0221631	chr1.66418327.66418827	chr1.68371366.68371873	-1.03928	0.00172326	chr1.41235306.41235806	chr4.155992049.155993562	0.515982	0.135976	chr14.64597677.64598177	chr6.22287789.22289522	-0.489764	0.184313	chr15.13173786.13174286	chr1.114329362.114330092	0.601273	0.0208229	chr1.78903801.78904301	chr1.51249132.51249894	-0.83498	1.73268e-05	chr1.31128494.31128994	chr19.46044806.46046383	0.333442	0.143565	chr12.3309818.3310318				chr11.64435033.64435533	chr13.99736961.99737790	1.30019	0.000231548	chr11.86596489.86596989	chr12.95136337.95137484	-1.49355	1.98402e-07	chr11.19190211.19190711
								chr1.133663398.133663960	1.21137	1.92635e-06	chr1.66436886.66437386	chr1.68372369.68373336	-0.647097	0.0294895	chr1.41235636.41236136	chr5.30915859.30916467	0.581735	0.109575	chr14.64597837.64598337	chr6.27926930.27928000	-0.722748	0.098623	chr15.13173982.13174482	chr1.115734534.115735524	0.642253	0.00814804	chr1.79405872.79406372	chr1.51326308.51326944	-0.61306	0.0253279	chr1.31128817.31129317	chr2.5950701.5952085	0.374749	0.0983107	chr12.3310155.3310655				chr11.64435263.64435763	chr13.101432951.101433580	0.945141	0.0465955	chr11.95394094.95394594	chr12.97361510.97362308	-0.968041	0.014393	chr11.19190761.19191261
								chr1.135787862.135788396	0.810145	0.0287542	chr1.66639252.66639752	chr1.69548350.69549159	-0.732668	0.0494694	chr1.41235853.41236353	chr5.31179266.31180735	0.539617	0.092252	chr14.66754554.66755054	chr6.28980235.28982004	-0.436296	0.113407	chr15.23035024.23035524	chr1.115745293.115746186	0.542345	0.00402204	chr1.79406228.79406728	chr1.52294191.52295126	-0.548474	0.0103761	chr1.31175351.31175851	chr2.13725763.13726586	0.536437	0.0884568	chr12.27988247.27988747				chr11.64435474.64435974	chr13.109066247.109067238	0.993957	0.00733249	chr11.95394384.95394884	chr12.117658593.117659365	-0.948911	0.00265731	chr11.19796894.19797394
								chr1.136241573.136242490	0.81276	0.00584525	chr1.70037349.70037849	chr1.69709414.69710197	-0.968227	0.00596293	chr1.43065115.43065615	chr5.73368891.73370116	0.573135	0.151746	chr14.66755041.66755541	chr6.103333150.103334128	-0.739345	0.117215	chr15.23035325.23035825	chr1.119047528.119048367	0.517634	0.0462823	chr1.79424475.79424975	chr1.52362661.52363440	-0.57876	0.0120762	chr1.31322166.31322666	chr2.22894932.22896457	0.349041	0.121812	chr12.27988606.27989106				chr11.64435708.64436208	chr14.8309584.8310294	1.03207	0.00169856	chr11.101230924.101231424	chr12.118174159.118174636	-0.913797	0.0339898	chr11.19797163.19797663
								chr1.137427744.137428652	0.550576	0.0120833	chr1.70037853.70038353	chr1.70012772.70013502	-0.543416	0.0128992	chr1.43065845.43066345	chr5.75701337.75702299	0.475162	0.160064	chr15.37432500.37433000	chr6.103510754.103512693	-0.446936	0.0601385	chr15.23035493.23035993	chr1.123660743.123661554	0.78875	0.000228854	chr1.79694664.79695164	chr1.52820845.52821389	-0.699271	0.00123628	chr1.31322607.31323107	chr2.25982788.25983982	0.372681	0.0881503	chr12.29290271.29290771				chr11.64436081.64436581	chr14.23976867.23977436	1.29812	0.000292302	chr11.101700442.101700942	chr12.120016217.120016623	-0.899128	0.038208	chr11.19797517.19798017
								chr1.140438231.140439082	0.799895	0.00859958	chr1.70527756.70528256	chr1.70067027.70067949	-0.746538	0.0176123	chr1.43066103.43066603	chr5.110526209.110526925	0.679594	0.123424	chr15.53063519.53064019	chr6.104588928.104590337	-0.605581	0.12213	chr15.23035792.23036292	chr1.123846611.123847542	0.575685	0.00356942	chr1.80224796.80225296	chr1.53240545.53241286	-0.845552	0.00103547	chr1.31322838.31323338	chr2.26964020.26964927	0.445796	0.122317	chr12.29290530.29291030				chr11.65257529.65258029	chr14.24902799.24903432	1.071	0.00752561	chr11.102432825.102433325	chr13.17968848.17969794	-1.0466	0.0075215	chr11.37879390.37879890
								chr1.146052284.146053210	0.660166	0.0137981	chr1.70700160.70700660	chr1.70479511.70480582	-0.944009	0.00101254	chr1.43583524.43584024	chr5.110770133.110771213	0.438226	0.0621098	chr15.76323159.76323659	chr6.145074998.145076297	-0.484615	0.168536	chr15.23036152.23036652	chr1.126282327.126283447	0.543949	0.0014792	chr1.80225321.80225821	chr1.54122439.54123136	-0.547848	0.0192228	chr1.31421504.31422004	chr2.28582546.28583465	0.462559	0.189413	chr12.29290839.29291339				chr11.65257797.65258297	chr14.27830075.27830871	1.15892	0.00846256	chr11.102465949.102466449	chr13.26080400.26081566	-1.59995	1.14697e-08	chr11.39477164.39477664
								chr1.146585014.146585613	1.40959	5.91635e-07	chr1.70700448.70700948	chr1.71245081.71245897	-0.728551	0.0325923	chr1.43597328.43597828	chr5.115975412.115976216	0.657643	0.0822547	chr15.76323456.76323956	chr8.60867350.60868333	-0.756978	0.0256296	chr15.23036417.23036917	chr1.126798782.126800082	0.569852	0.0181353	chr1.80552356.80552856	chr1.54447949.54449321	-0.815269	1.72046e-06	chr1.31421872.31422372	chr2.32287758.32288799	0.3676	0.124176	chr12.73506483.73506983				chr11.65258052.65258552	chr14.32319283.32319719	1.05283	0.024544	chr11.102510137.102510637	chr13.26119301.26119785	-1.64335	3.87545e-08	chr11.39709878.39710378
								chr1.148287952.148288647	0.937299	0.0135159	chr1.70700646.70701146	chr1.71580407.71581152	-0.776956	0.0214346	chr1.43597669.43598169	chr5.121389009.121389589	0.615345	0.13232	chr15.81802419.81802919	chr8.102000049.102001134	-0.797481	0.0574796	chr15.23036572.23037072	chr1.128077781.128078179	0.617932	0.00494808	chr1.80603028.80603528	chr1.54550475.54551057	-0.660022	0.0331368	chr1.31422083.31422583	chr2.33130220.33131826	0.361279	0.105652	chr12.73506832.73507332				chr11.66525441.66525941	chr14.32535345.32535855	1.05048	0.00768828	chr11.103358298.103358798	chr13.26656874.26657786	-1.11433	0.00258789	chr11.40447551.40448051
								chr1.151409753.151411080	0.73196	0.00905796	chr1.70923094.70923594	chr1.71815151.71815373	-0.941912	0.0304493	chr1.45985149.45985649	chr5.127755411.127756217	0.838599	0.023075	chr15.81802874.81803374	chr9.123461720.123462257	-0.907753	1.13983e-08	chr15.25440922.25441422	chr1.128671601.128672811	0.545954	0.0144074	chr1.80717413.80717913	chr1.54888126.54889124	-0.729128	0.0155903	chr1.32476499.32476999	chr2.37358317.37359434	0.392165	0.179024	chr12.73507181.73507681				chr11.66525669.66526169	chr14.47785651.47786408	0.99714	0.0229245	chr11.117259539.117260039	chr13.26659289.26660237	-1.10474	0.000561999	chr12.4024330.4024830
								chr1.151513845.151514954	1.17692	3.05375e-08	chr1.70923297.70923797	chr1.74081496.74082110	-0.804777	0.000759296	chr1.46982750.46983250	chr5.128499051.128500187	0.595554	0.161076	chr15.89605800.89606300	chrX.95967611.95969067	-0.452444	0.189072	chr15.25441162.25441662	chr1.128786888.128787649	0.755557	0.0139742	chr1.83152947.83153447	chr1.55248477.55249367	-0.71669	0.021485	chr1.32476735.32477235	chr2.103760450.103761778	0.301074	0.187245	chr12.78860850.78861350				chr11.66525948.66526448	chr14.54624459.54625948	0.893877	0.0379048	chr11.117534781.117535281	chr13.28803927.28804579	-0.951472	0.0449034	chr12.5208075.5208575
								chr1.153225672.153226662	0.679904	0.0277807	chr1.70923556.70924056	chr1.77832126.77832563	-0.784764	0.0477043	chr1.46983044.46983544	chr5.128800357.128801215	0.623139	0.185364	chr15.89606001.89606501	chrX.169996899.169998518	-0.507064	0.128916	chr15.25441546.25442046	chr1.128897889.128898733	0.850027	0.00026233	chr1.83153184.83153684	chr1.55363233.55364067	-0.521932	0.0186792	chr1.32477095.32477595	chr2.129129057.129130330	0.299028	0.198284	chr12.78861061.78861561				chr11.66526399.66526899	chr14.59504303.59504766	1.07179	0.0178934	chr11.117535402.117535902	chr13.31425823.31426443	-1.1445	0.00153661	chr12.5208256.5208756
								chr1.154285886.154286551	0.997609	0.000760859	chr1.70923905.70924405	chr1.78665889.78666787	-0.692355	0.0392227	chr1.47003329.47003829	chr5.129534205.129535144	0.918415	0.00121482	chr15.89606213.89606713				chr15.25441910.25442410	chr1.131470184.131470923	0.69503	0.00576928	chr1.83395485.83395985	chr1.55558107.55559247	-0.534873	0.0397738	chr1.32638848.32639348	chr2.181364817.181366153	0.43406	0.113249	chr12.78861455.78861955				chr11.66526838.66527338	chr14.66441746.66442440	0.918945	0.0352642	chr12.3560547.3561047	chr13.71378560.71379285	-0.823171	0.0384726	chr12.5208436.5208936
								chr1.154459961.154460585	0.790999	0.0346346	chr1.71367719.71368219	chr1.78901692.78902098	-0.935602	0.0229085	chr1.47003665.47004165	chr5.134551321.134552880	0.370474	0.161076	chr15.98092666.98093166				chr15.44591127.44591627	chr1.132932993.132933466	0.843596	0.0194511	chr1.86435420.86435920	chr1.55586334.55586855	-0.750409	0.0020779	chr1.32639104.32639604	chr3.31219191.31220291	0.44271	0.154815	chr12.78861800.78862300				chr11.112781256.112781756	chr14.70336102.70337243	1.09535	0.000480827	chr12.3563643.3564143	chr13.71394414.71395066	-1.24274	0.00187128	chr12.5208718.5209218
								chr1.154755039.154755671	0.986793	0.0133668	chr1.74829964.74830464	chr1.80033419.80034653	-0.768607	0.00461404	chr1.47003955.47004455	chr5.135879483.135880261	0.90113	0.0131188	chr15.98093127.98093627				chr15.50102086.50102586	chr1.133089144.133090018	0.799575	0.000308058	chr1.86528054.86528554	chr1.55608615.55609485	-0.625032	0.0388158	chr1.32639363.32639863	chr3.43308568.43309618	0.458551	0.143565	chr12.78862021.78862521				chr11.112781461.112781961	chr14.70489485.70489918	1.23161	0.00564308	chr12.8428606.8429106	chr13.75160310.75161049	-1.00149	0.013091	chr12.6133657.6134157
								chr1.154788470.154789133	1.06237	0.000582371	chr1.75555987.75556487	chr1.80503740.80504619	-0.583842	0.0304952	chr1.47004201.47004701	chr5.137306971.137308080	0.554177	0.157666	chr15.98093589.98094089				chr15.50102361.50102861	chr1.133130709.133131793	0.583377	0.000143211	chr1.87671476.87671976	chr1.55704653.55705482	-0.532779	0.0148114	chr1.33061565.33062065	chr3.79192566.79193505	0.523333	0.113249	chr12.83631557.83632057				chr11.112781883.112782383	chr14.70570268.70571239	1.16235	0.000909478	chr12.29100013.29100513	chr13.76822947.76823966	-0.883554	0.0124111	chr12.6169497.6169997
								chr1.155038408.155039200	0.676812	0.0470723	chr1.75556381.75556881	chr1.82113183.82114112	-0.721369	0.0130168	chr1.47488520.47489020	chr5.143757906.143758861	0.657674	0.149491	chr15.101544246.101544746				chr15.50102570.50103070	chr1.133139212.133139590	0.868616	0.00753501	chr1.87848150.87848650	chr1.57298484.57299224	-0.530608	0.00714863	chr1.33062012.33062512	chr3.80204910.80205959	0.483223	0.143565	chr12.83631952.83632452				chr11.112782200.112782700	chr15.7201227.7202182	1.05587	0.00229587	chr12.30024255.30024755	chr13.78444113.78444962	-0.926139	0.0249954	chr12.6169689.6170189
								chr1.156613837.156614549	0.618489	0.0181273	chr1.76070716.76071216	chr1.82189266.82190212	-0.565257	0.0429129	chr1.47488755.47489255	chr5.144767808.144769055	0.509941	0.0997681	chr15.101544404.101544904				chr15.50102810.50103310	chr1.133841849.133843116	0.59851	0.0283132	chr1.87848540.87849040	chr1.60381764.60382318	-0.830423	0.000140514	chr1.33214349.33214849	chr3.88949703.88951266	0.310627	0.195984	chr12.83632267.83632767				chr11.112782489.112782989	chr15.12243820.12244450	0.860663	0.0349208	chr12.55363038.55363538	chr13.79182621.79183425	-0.84064	0.049131	chr12.6189591.6190091
								chr1.156667088.156667990	0.894992	0.00182068	chr1.76071016.76071516	chr1.82804006.82804531	-1.01594	0.00109259	chr1.48952150.48952650	chr5.145139542.145140660	0.597297	0.117215	chr16.34236700.34237200				chr15.60692059.60692559	chr1.133896887.133897587	0.787572	0.015103	chr1.87848830.87849330	chr1.60588632.60589795	-0.623745	0.00324391	chr1.33214725.33215225	chr3.95881767.95883338	0.365485	0.0881503	chr12.83632579.83633079				chr11.112782715.112783215	chr15.38538289.38538959	0.858595	0.0366751	chr12.78971242.78971742	chr13.83461494.83462398	-1.13221	0.00531533	chr12.6189844.6190344
								chr1.157168815.157170259	0.656088	0.00638312	chr1.76427079.76427579	chr1.83354029.83354617	-0.879925	0.0220218	chr1.50806244.50806744	chr5.146230705.146231702	0.541229	0.160064	chr16.34236951.34237451				chr15.60692277.60692777	chr1.133978375.133979279	0.778148	0.0175274	chr1.88652750.88653250	chr1.60610629.60611264	-0.724054	0.0106839	chr1.33548809.33549309	chr4.41274784.41275877	0.335926	0.180598	chr12.84995941.84996441				chr12.56535363.56535863	chr15.74484047.74484665	1.36089	0.000134327	chr12.78971603.78972103	chr13.84404346.84405132	-0.8658	0.0482266	chr12.6190385.6190885
								chr1.157182504.157183502	0.646198	0.0201323	chr1.76427423.76427923	chr1.83531610.83532304	-0.703962	0.0353999	chr1.50806730.50807230	chr5.147990494.147991368	0.692772	0.0771265	chr16.34237255.34237755				chr15.60692584.60693084	chr1.135347889.135348115	0.85069	0.0317755	chr1.88653170.88653670	chr1.61040358.61041131	-0.662801	6.29161e-05	chr1.33549082.33549582	chr4.41313908.41315436	0.360358	0.198284	chr12.84996305.84996805				chr12.56535622.56536122	chr15.76208101.76208865	0.894644	0.024147	chr12.85194547.85195047	chr13.84565408.84566533	-1.00701	0.00112133	chr12.7661975.7662475
								chr1.157452353.157453192	0.816343	0.0410822	chr1.76427704.76428204	chr1.94053038.94054292	-0.566376	0.00306629	chr1.51220746.51221246	chr6.30664493.30665295	0.70556	0.113407	chr16.41510776.41511276				chr15.60692708.60693208	chr1.135906740.135907411	0.606843	0.0392886	chr1.88653513.88654013	chr1.61095073.61095570	-0.682553	0.038556	chr1.33593767.33594267	chr4.107889368.107890519	0.347724	0.187245	chr12.84996456.84996956				chr12.56535816.56536316	chr15.78796148.78796870	0.967146	0.0423239	chr12.85194688.85195188	chr13.84570900.84572070	-1.05401	0.00170025	chr12.7776259.7776759
								chr1.157512762.157513708	0.782481	0.00727977	chr1.79590277.79590777	chr1.94183738.94184483	-0.579091	0.0218577	chr1.51221110.51221610	chr6.86525653.86527389	0.37497	0.180258	chr16.41511226.41511726				chr15.60692967.60693467	chr1.136613135.136613885	0.877474	1.59582e-08	chr1.89653511.89654011	chr1.61305914.61306634	-0.765814	0.000865836	chr1.33770513.33771013	chr4.116175601.116177058	0.432478	0.195984	chr12.86894137.86894637				chr12.56536238.56536738	chr15.79038910.79039338	0.98594	0.0164247	chr12.85195067.85195567	chr13.84626094.84626770	-0.868904	0.0358551	chr12.7776773.7777273
								chr1.157888435.157889151	0.733894	0.00621823	chr1.80073773.80074273	chr1.94711560.94712827	-0.604992	0.0460018	chr1.51508962.51509462	chr6.86822104.86823250	0.547275	0.145369	chr16.90303231.90303731				chr15.62043725.62044225	chr1.140524374.140525054	0.679752	0.0202499	chr1.89656389.89656889	chr1.61345555.61346006	-0.795687	0.0081332	chr1.33770969.33771469	chr4.127076819.127077700	0.457961	0.105652	chr12.86894304.86894804				chr12.91778428.91778928	chr15.79051334.79052334	0.991068	0.0146443	chr12.89180196.89180696	chr13.85773617.85774258	-1.04557	0.0203046	chr12.12684146.12684646
								chr1.158507214.158508139	0.795206	0.0043648	chr1.80073994.80074494	chr1.94762658.94763579	-1.01186	0.00617292	chr1.51875439.51875939	chr6.86963939.86964513	0.715059	0.131574	chr16.90303573.90304073				chr15.62043996.62044496	chr1.141864521.141865094	0.646796	0.0107938	chr1.90461317.90461817	chr1.61481782.61482163	-0.936953	0.0029616	chr1.33772073.33772573	chr4.129461112.129462058	0.367613	0.121812	chr12.86894494.86894994				chr12.91778668.91779168	chr15.79131344.79131866	1.08872	0.0214374	chr12.89180501.89181001	chr13.92903025.92903728	-1.13398	0.000597927	chr12.12684369.12684869
								chr1.158512625.158513156	0.608032	0.0448051	chr1.80074189.80074689	chr1.94833215.94833954	-0.832126	0.0270603	chr1.51875777.51876277	chr6.88841538.88843039	0.34821	0.0822547	chr16.90303798.90304298				chr16.49569997.49570497	chr1.142822821.142823509	0.549016	0.0429445	chr1.90461688.90462188	chr1.61587453.61588202	-0.682785	0.0275806	chr1.34379325.34379825	chr4.129741753.129743057	0.393519	0.153133	chr12.86894816.86895316				chr12.91778933.91779433	chr15.79347198.79348530	0.870405	0.0165205	chr12.89180742.89181242	chr13.109592322.109593418	-1.23547	7.31112e-06	chr12.12684625.12685125
								chr1.158513439.158514100	0.653017	0.0225774	chr1.80074438.80074938	chr1.96595768.96596695	-0.674567	0.0416966	chr1.52048672.52049172	chr6.90821394.90822480	0.47752	0.0822547	chr16.94525777.94526277				chr16.49570267.49570767	chr1.144085874.144086370	0.720905	0.0493441	chr1.90903928.90904428	chr1.62855202.62855459	-0.803788	0.0468028	chr1.35344384.35344884	chr4.134923359.134924345	0.428439	0.143565	chr12.86894976.86895476				chr12.99715039.99715539	chr15.81796212.81796772	1.36632	0.000308511	chr12.89181096.89181596	chr14.10423359.10423926	-0.861332	0.0202311	chr12.12684857.12685357
								chr1.159256417.159256900	0.860513	0.0410337	chr1.80582123.80582623	chr1.96738551.96739158	-1.06598	0.00558434	chr1.52049005.52049505	chr6.112789260.112790426	0.692467	0.117976	chr16.94526001.94526501				chr16.52114097.52114597	chr1.147889825.147890589	0.74356	0.00525893	chr1.91199741.91200241	chr1.63001870.63002197	-0.856428	0.0174831	chr1.35840228.35840728	chr4.135352730.135353892	0.404937	0.06349	chr12.98674484.98674984				chr12.99715289.99715789	chr15.81845629.81846255	1.49607	6.06015e-06	chr12.101763840.101764340	chr14.10646481.10647329	-1.07936	0.00109298	chr12.33404679.33405179
								chr1.159889092.159889948	1.1946	1.6687e-05	chr1.81062745.81063245	chr1.96878471.96879113	-1.25558	4.59859e-08	chr1.52722229.52722729	chr6.125088575.125090321	0.468827	0.154725	chr16.94526300.94526800				chr16.52114414.52114914	chr1.148179137.148179616	0.771031	0.000100038	chr1.92793714.92794214	chr1.63004933.63005684	-0.928828	0.000887337	chr1.35840483.35840983	chr4.141558688.141560264	0.534506	0.0482362	chr12.98674785.98675285				chr12.99715896.99716396	chr15.83312639.83313918	0.915215	0.0261723	chr12.104406404.104406904	chr14.11086121.11086933	-1.31911	0.000282417	chr12.33405312.33405812
								chr1.159926435.159926919	1.14638	0.00505664	chr1.83394993.83395493	chr1.97845646.97845956	-1.26887	0.000912448	chr1.52722634.52723134	chr7.3644546.3645632	0.394834	0.155571	chr16.94526670.94527170				chr16.52114868.52115368	chr1.148704749.148705577	0.510537	0.0294423	chr1.96686311.96686811	chr1.63085721.63086150	-0.79221	0.0222987	chr1.35840711.35841211	chr4.141790388.141791142	0.453284	0.132296	chr12.107440587.107441087				chr12.99716070.99716570	chr15.87599961.87600463	1.00784	0.038208	chr12.104406844.104407344	chr14.15010947.15012072	-1.06251	0.00347702	chr12.33721983.33722483
								chr1.159991926.159992377	0.977543	0.0184466	chr1.83395487.83395987	chr1.98162006.98162906	-0.640099	0.0136036	chr1.52722948.52723448	chr7.3692569.3694011	0.547203	0.0554382	chr16.97100011.97100511				chr16.64957490.64957990	chr1.149253187.149253998	0.662504	0.0186783	chr1.97787610.97788110	chr1.63136333.63137198	-0.681756	0.0387713	chr1.36194416.36194916	chr4.155601114.155602336	0.353944	0.153016	chr12.107440811.107441311				chr12.99716331.99716831	chr15.92273118.92273765	1.14144	0.00307775	chr12.104413932.104414432	chr14.16534735.16535605	-1.20456	0.000166207	chr12.35063248.35063748
								chr1.162322981.162323803	1.08557	0.00135968	chr1.83395742.83396242	chr1.98302685.98303960	-0.543013	0.0379845	chr1.53726308.53726808	chr7.3703619.3704620	0.68023	0.149491	chr16.97100256.97100756				chr16.64957911.64958411	chr1.151053030.151053672	1.04149	1.84199e-06	chr1.97788002.97788502	chr1.63784498.63785435	-0.525645	0.0496977	chr1.39017881.39018381	chr4.155624256.155625178	0.406451	0.121185	chr12.107441047.107441547				chr13.21221446.21221946	chr15.96933260.96933866	1.40267	7.76217e-07	chr12.111848171.111848671	chr14.36653038.36653884	-0.958979	0.00612592	chr12.35063639.35064139
								chr1.162891419.162892736	0.755935	0.0143566	chr1.83396159.83396659	chr1.98526842.98527701	-0.890012	0.00858137	chr1.53841030.53841530	chr7.4136443.4137618	0.457712	0.145369	chr17.3114343.3114843				chr16.78300977.78301477	chr1.151829728.151830634	0.695815	0.0164826	chr1.97827549.97828049	chr1.63828353.63828961	-0.695347	0.0241418	chr1.39596369.39596869	chr4.155992049.155993518	0.506012	0.0290869	chr12.110695663.110696163				chr13.21221650.21222150	chr15.99713645.99713928	1.16294	0.00595567	chr12.111848324.111848824	chr14.49745568.49746632	-0.804849	0.0246843	chr12.36507014.36507514
								chr1.164231964.164232714	0.922343	0.00259035	chr1.83432307.83432807	chr1.99003650.99004696	-0.661466	0.0242292	chr1.54600215.54600715	chr7.5014547.5015885	0.529184	0.098623	chr17.3114643.3115143				chr16.78301423.78301923	chr1.152817047.152818240	0.596545	0.00343531	chr1.97828028.97828528	chr1.64364126.64364488	-1.15471	0.00121683	chr1.40221929.40222429	chr5.24685045.24686433	0.35968	0.0881503	chr12.110696263.110696763				chr13.21221828.21222328	chr15.99798441.99799256	1.14951	0.00859969	chr12.111920010.111920510	chr14.80465140.80466076	-1.24095	0.000963435	chr12.36507413.36507913
								chr1.164681418.164682194	0.872992	0.00234223	chr1.83432615.83433115	chr1.99398676.99399096	-1.1088	0.00213206	chr1.55395849.55396349	chr7.6155502.6156427	0.583727	0.0340448	chr17.3114959.3115459				chr16.78301849.78302349	chr1.153011053.153012240	0.701163	5.95046e-05	chr1.99715698.99716198	chr1.64887470.64887770	-0.768674	0.0400993	chr1.40222292.40222792	chr5.24841883.24843439	0.314625	0.113425	chr12.110696582.110697082				chr13.21222065.21222565	chr16.10664321.10664836	0.95783	0.029761	chr12.112802467.112802967	chr14.80515033.80515663	-1.02405	0.0168258	chr12.36507569.36508069
								chr1.164987856.164988632	0.732583	0.0172121	chr1.85869898.85870398	chr1.99502377.99503036	-0.921999	0.00571624	chr1.56453695.56454195	chr7.13037620.13038624	0.635248	0.0340448	chr17.3115268.3115768				chr16.78302282.78302782	chr1.153304572.153305087	0.895252	0.00683592	chr1.102594364.102594864	chr1.64975347.64975995	-0.605134	0.0352296	chr1.40222541.40223041	chr5.29568842.29569804	0.308464	0.189413	chr12.112828896.112829396				chr13.21222346.21222846	chr16.13189391.13190761	0.877396	0.0370054	chr12.112804078.112804578	chr14.80714940.80715799	-1.80755	3.61477e-10	chr12.36507750.36508250
								chr1.165038124.165038682	1.24844	2.00004e-05	chr1.85870284.85870784	chr1.100467474.100467973	-0.970971	0.00267383	chr1.56454014.56454514	chr7.16272701.16274227	0.51614	0.13878	chr17.3115537.3116037				chr16.78302577.78303077	chr1.153935912.153936514	1.04694	0.0016127	chr1.104225943.104226443	chr1.65235465.65236330	-0.561892	0.0419817	chr1.40222663.40223163	chr5.31179248.31180738	0.482682	0.0344515	chr12.112829224.112829724				chr13.21222605.21223105	chr16.18182591.18183164	0.953482	0.0432219	chr12.113237442.113237942	chr14.80731162.80731715	-1.52956	9.96007e-07	chr12.41289623.41290123
								chr1.165304280.165305031	0.800056	0.00283615	chr1.86281704.86282204	chr1.100950195.100951026	-0.936397	0.00379677	chr1.56587143.56587643	chr7.16286008.16286949	0.697481	0.00026544	chr17.23924411.23924911				chr16.80925803.80926303	chr1.153940253.153940548	0.712543	0.027075	chr1.104226258.104226758	chr1.65333865.65335235	-0.741305	0.000464705	chr1.40222872.40223372	chr5.32458460.32459709	0.347149	0.143565	chr12.112829328.112829828				chr13.21855087.21855587	chr16.28829446.28830049	1.14256	0.00435726	chr12.113237849.113238349	chr14.81715713.81716516	-1.19676	8.45822e-05	chr12.41289904.41290404
								chr1.165556519.165557194	0.598349	0.0437194	chr1.86282135.86282635	chr1.101807587.101808488	-0.836734	0.00937	chr1.56587381.56587881	chr7.16399465.16400528	0.456829	0.113407	chr17.23924615.23925115				chr17.56266241.56266741	chr1.154286167.154286496	0.871016	0.0250222	chr1.104226434.104226934	chr1.65538507.65539264	-0.850532	0.00385191	chr1.41027597.41028097	chr5.33377905.33379134	0.329664	0.189413	chr12.112829678.112830178				chr13.21855525.21856025	chr16.31316267.31317011	1.11218	0.00124422	chr13.3782108.3782608	chr14.91264299.91265175	-1.09468	0.00723566	chr12.41290139.41290639
								chr1.168193246.168193860	0.852743	0.0134406	chr1.87008810.87009310	chr1.101995705.101997012	-0.849215	0.00253648	chr1.57717361.57717861	chr7.16614604.16615663	0.413676	0.100069	chr17.23925116.23925616				chr18.9408074.9408574	chr1.154572804.154573251	0.821634	0.00742577	chr1.104226819.104227319	chr1.65804473.65805409	-1.05043	0.000470296	chr1.41028176.41028676	chr5.43129842.43130880	0.441225	0.0884568	chr13.55105002.55105502				chr13.21855800.21856300	chr16.31330829.31331453	1.60764	5.1409e-06	chr13.3782500.3783000	chr14.94351698.94352421	-0.814104	0.0437125	chr12.41290522.41291022
								chr1.170297938.170298568	0.898637	0.0136983	chr1.87009148.87009648	chr1.102235403.102236090	-1.28567	3.05476e-08	chr1.57799376.57799876	chr7.16923739.16924761	0.431186	0.189072	chr17.27133398.27133898				chr18.10599395.10599895	chr1.154755049.154755675	1.04183	0.00161786	chr1.105521265.105521765	chr1.66007383.66008341	-1.0758	1.97751e-08	chr1.41028540.41029040	chr5.45339447.45340419	0.413784	0.150128	chr13.55105319.55105819				chr13.21856090.21856590	chr16.93913845.93914531	1.00915	0.0241211	chr13.20031128.20031628	chr14.94353060.94353461	-1.13589	0.00500525	chr12.41290765.41291265
								chr1.170336468.170337059	0.97728	0.000722931	chr1.87009449.87009949	chr1.104057118.104057862	-0.84067	0.0119988	chr1.58043681.58044181	chr7.17026988.17028270	0.619341	0.171142	chr17.27133703.27134203				chr18.10599718.10600218	chr1.155672860.155673272	0.855668	0.0140691	chr1.107529370.107529870	chr1.66222955.66223685	-0.619828	0.0474056	chr1.41060139.41060639	chr5.52115589.52116812	0.301538	0.198284	chr13.55105759.55106259				chr13.21896819.21897319	chr17.10531090.10531532	1.04131	0.0214374	chr13.20031559.20032059	chr14.96805036.96805947	-0.956368	0.0343968	chr12.41314731.41315231
								chr1.170408964.170409498	0.957762	0.00265143	chr1.87732937.87733437	chr1.104107899.104108818	-1.08547	0.000393016	chr1.58043943.58044443	chr7.17058118.17058702	1.14168	0.000675912	chr17.28517877.28518377				chr18.16681181.16681681	chr1.155953663.155954061	0.808594	0.0417212	chr1.112184971.112185471	chr1.66337303.66337732	-0.641772	0.00954638	chr1.41422434.41422934	chr5.80597745.80599018	0.601838	0.0144014	chr13.55105967.55106467				chr13.41219906.41220406	chr17.11996236.11997165	1.0999	0.00676904	chr13.23704725.23705225	chr14.98497590.98498133	-0.915355	0.0213344	chr12.41315036.41315536
								chr1.170807358.170808311	0.826668	0.00140246	chr1.87733239.87733739	chr1.104546443.104546921	-0.939147	0.00681978	chr1.58045496.58045996	chr7.24883879.24884925	0.445103	0.113407	chr17.28522911.28523411				chr18.16681566.16682066	chr1.156610123.156610365	0.914112	0.0168248	chr1.113476761.113477261	chr1.66495275.66495822	-0.752012	0.0146869	chr1.41870798.41871298	chr5.85795195.85796309	0.467401	0.143565	chr13.55189534.55190034				chr13.41220187.41220687	chr17.12265929.12266773	0.903836	0.0326864	chr13.57692219.57692719	chr14.102516145.102517225	-0.804115	0.0299941	chr12.46075734.46076234
								chr1.172281390.172282187	0.575925	0.0228505	chr1.88209448.88209948	chr1.105654028.105654358	-0.909528	0.0382547	chr1.58372646.58373146	chr7.25281816.25282690	0.519617	0.106363	chr17.28523217.28523717				chr18.16681785.16682285	chr1.159211410.159212128	0.825212	0.000663135	chr1.114278829.114279329	chr1.66499509.66499828	-0.826368	0.0335441	chr1.41884906.41885406	chr5.112660463.112661441	0.44139	0.189413	chr13.55190117.55190617				chr13.41220385.41220885	chr17.24681057.24681857	1.19073	0.00162724	chr13.57707203.57707703	chr14.110187021.110187498	-1.11257	0.0131549	chr12.46076175.46076675
								chr1.175463992.175464398	1.16754	0.00168683	chr1.89138322.89138822	chr1.105974792.105975879	-0.609952	0.0256284	chr1.58482606.58483106	chr7.25316437.25317256	0.508772	0.113407	chr17.28742990.28743490				chr18.16682237.16682737	chr1.161972199.161972756	0.924675	3.0829e-07	chr1.114279119.114279619	chr1.66606094.66607021	-0.616954	0.0180448	chr1.41885227.41885727	chr5.115652451.115653371	0.325454	0.195984	chr13.55535725.55536225				chr13.76383921.76384421	chr17.25964106.25964870	1.00827	0.0185752	chr13.58999289.58999789	chr14.110238641.110239203	-1.05407	0.0171295	chr12.47392470.47392970
								chr1.176980114.176981141	0.589056	0.0291856	chr1.89138645.89139145	chr1.106739803.106740415	-1.07124	1.2603e-05	chr1.58830600.58831100	chr7.25754516.25755753	0.639039	0.00118931	chr17.31276405.31276905				chr18.16682577.16683077	chr1.162323110.162323470	0.779436	0.040257	chr1.114279310.114279810	chr1.66607064.66608064	-0.63503	0.00513855	chr1.41885826.41886326	chr5.118088978.118089878	0.379187	0.195984	chr13.55535991.55536491				chr13.76384207.76384707	chr17.26691054.26691531	1.61078	3.99979e-06	chr13.58999615.59000115	chr14.118052002.118052864	-0.803181	0.0187852	chr12.47392714.47393214
								chr1.177381879.177382596	1.06685	2.58456e-05	chr1.90275223.90275723	chr1.107559214.107559776	-0.852016	0.00758129	chr1.60381857.60382357	chr7.27591272.27592603	0.479187	0.135976	chr17.31276765.31277265				chr18.16682962.16683462	chr1.162406594.162407334	0.930248	0.00288121	chr1.114329498.114329998	chr1.66619293.66619846	-0.771643	0.0106212	chr1.41981454.41981954	chr5.123057741.123058439	0.521872	0.0680406	chr13.55536468.55536968				chr13.76384538.76385038	chr17.26778405.26779065	1.13367	0.0165205	chr13.64401023.64401523	chr14.120721614.120722942	-0.806418	0.0442275	chr12.47393094.47393594
								chr1.180427499.180428080	1.19536	8.27705e-05	chr1.90275759.90276259	chr1.107805772.107806319	-0.822083	0.00020397	chr1.60731918.60732418	chr7.30588096.30589727	0.455833	0.111882	chr17.31277110.31277610				chr18.16683158.16683658	chr1.164219407.164220000	0.547945	0.0171574	chr1.115734612.115735112	chr1.67167224.67167842	-0.564723	0.0321485	chr1.41981780.41982280	chr5.124861440.124863289	0.30194	0.187245	chr13.55536777.55537277				chr13.76384683.76385183	chr17.27562238.27562489	0.966274	0.0479607	chr13.64401458.64401958	chr14.120732268.120733026	-1.01482	0.00406723	chr12.47481336.47481836
								chr1.181476497.181477417	0.886476	0.00857516	chr1.90903785.90904285	chr1.107914610.107915652	-0.564843	0.0127315	chr1.60996461.60996961	chr7.34233670.34234818	0.622531	0.0256296	chr17.34031507.34032007				chr18.20711016.20711516	chr1.165050205.165050542	0.741228	0.0115089	chr1.115734832.115735332	chr1.67223520.67224473	-0.619817	0.00631375	chr1.41982196.41982696	chr5.134551305.134552933	0.346004	0.121812	chr13.68581897.68582397				chr13.76385016.76385516	chr17.28419598.28420918	1.4925	2.30709e-06	chr13.64401845.64402345	chr15.13217064.13218627	-1.15585	1.22494e-05	chr12.47481583.47482083
								chr1.181549580.181550343	0.76781	0.0330717	chr1.90980482.90980982	chr1.107987497.107987935	-0.749518	0.0309246	chr1.61040320.61040820	chr7.38084609.38085395	0.515055	0.130899	chr17.34031798.34032298				chr18.20711247.20711747	chr1.165547755.165548183	0.840146	0.023365	chr1.115735041.115735541	chr1.67765768.67766484	-0.663123	0.0419004	chr1.41982447.41982947	chr5.135168042.135169059	0.334047	0.199484	chr13.68582211.68582711				chr13.104052102.104052602	chr17.28512591.28513105	1.0857	0.0258333	chr13.94440877.94441377	chr15.16450278.16450745	-1.02055	0.0438786	chr12.47481883.47482383
								chr1.182753766.182754230	1.01006	0.00953368	chr1.90980683.90981183	chr1.108224098.108224525	-0.721952	0.0372742	chr1.61040454.61040954	chr7.43312463.43313655	0.637921	0.117976	chr17.34032095.34032595				chr18.65694810.65695310	chr1.166997049.166997524	0.729581	0.0112035	chr1.115745475.115745975	chr1.67798035.67799332	-0.763886	0.0256173	chr1.42096430.42096930	chr5.137306959.137308236	0.459037	0.121812	chr13.76017907.76018407				chr13.104052312.104052812	chr17.28517426.28518420	0.967759	0.0138649	chr13.94441147.94441647	chr15.32505698.32506446	-0.934904	0.00767607	chr12.56610064.56610564
								chr1.189217581.189218418	0.657691	0.0351031	chr1.90980944.90981444	chr1.108900933.108901509	-0.903235	0.0273345	chr1.61157207.61157707	chr7.44304511.44305689	0.500711	0.0627986	chr17.34836807.34837307				chr18.65695200.65695700	chr1.167242097.167242694	0.597326	0.0333807	chr1.115745771.115746271	chr1.67968810.67969768	-0.703546	0.000636421	chr1.42096994.42097494	chr5.137501751.137503160	0.345831	0.150128	chr13.76018036.76018536				chr13.104052531.104053031	chr17.28522969.28523564	1.17259	0.00162724	chr13.97565805.97566305	chr15.34336264.34337076	-0.852119	0.018673	chr12.64341244.64341744
								chr1.189960198.189961009	0.62805	0.00719076	chr1.90981143.90981643	chr1.109373567.109374340	-0.856708	0.0231493	chr1.61695918.61696418	chr7.44815594.44816456	0.518712	0.121927	chr17.88581412.88581912				chr18.85309569.85310069	chr1.170138710.170139195	0.826006	0.025748	chr1.119047455.119047955	chr1.68536303.68536892	-0.80998	0.0230078	chr1.42571908.42572408	chr5.138155150.138156066	0.43114	0.143565	chr13.76018382.76018882				chr13.104052830.104053330	chr17.29093513.29093932	1.25809	0.000234739	chr13.97566079.97566579	chr15.48341887.48342625	-1.12898	0.00114118	chr12.64341610.64342110
								chr1.191952646.191953454	0.914627	0.000556243	chr1.92653125.92653625	chr1.110305873.110306416	-0.864216	0.013443	chr1.61696342.61696842	chr7.45017278.45018056	0.576251	0.113407	chr17.88581612.88582112				chr19.21047839.21048339	chr1.170854994.170855533	0.901285	0.000352095	chr1.119047869.119048369	chr1.70526680.70527648	-0.551087	0.034765	chr1.42572190.42572690	chr5.138160764.138161796	0.443386	0.189413	chr13.76018737.76019237				chr13.112220411.112220911	chr17.29094283.29095771	1.03185	0.00500525	chr13.99124817.99125317	chr15.50780836.50781827	-0.839185	0.0370054	chr12.65338182.65338682
								chr1.192480134.192480772	0.924116	0.0133668	chr1.92671344.92671844	chr1.110504286.110505048	-0.994199	0.000969665	chr1.62143118.62143618	chr7.45128620.45129449	0.446861	0.172791	chr18.12667795.12668295				chr19.21048230.21048730	chr1.172236864.172237476	0.879239	1.6154e-05	chr1.123660934.123661434	chr1.70849502.70849978	-0.756953	0.0434217	chr1.42725711.42726211	chr5.143112258.143113420	0.412439	0.179024	chr14.65266312.65266812				chr13.112220703.112221203	chr17.31305497.31306094	1.38394	0.000758823	chr13.99737243.99737743	chr15.60284861.60285908	-0.940282	0.00183122	chr12.65427981.65428481
								chr1.193042766.193043614	1.10491	1.76187e-05	chr1.93811375.93811875	chr1.111214056.111214433	-0.844068	0.0415619	chr1.62398689.62399189	chr7.46544003.46544707	0.71155	0.145369	chr18.71989010.71989510				chr19.36263958.36264458	chr1.172387128.172387879	0.534986	0.0302988	chr1.123846752.123847252	chr1.72860662.72861263	-0.642579	0.0412164	chr1.42725955.42726455	chr5.143180226.143181228	0.435716	0.121185	chr14.69732060.69732560				chr13.112220931.112221431	chr17.35549373.35550131	0.96385	0.0487021	chr13.101433010.101433510	chr15.60389872.60390318	-1.00668	0.0440078	chr12.65428153.65428653
								chr1.193380867.193381396	0.779345	0.0495494	chr1.97827533.97828033	chr1.111370550.111371031	-1.12956	0.00737328	chr1.62398972.62399472	chr7.59228082.59229694	0.436328	0.0822547	chr18.84757918.84758418				chr19.36264270.36264770	chr1.177703396.177703961	0.670854	0.00338617	chr1.126282482.126282982	chr1.79710234.79712259	-0.500208	0.00660225	chr1.42726346.42726846	chr5.143234850.143235941	0.412431	0.194873	chr14.69732459.69732959				chr13.112221176.112221676	chr17.35680269.35681180	0.969078	0.0421209	chr13.109066531.109067031	chr15.60967852.60968918	-0.964331	0.00715447	chr12.65428565.65429065
								chr1.194881577.194882204	0.679723	0.0223742	chr1.97827803.97828303	chr1.111833699.111834357	-1.1298	0.000314296	chr1.63554671.63555171	chr7.63896675.63897691	0.557296	0.130899	chr18.84758219.84758719				chr19.36264585.36265085	chr1.177716486.177717356	0.679354	0.00339725	chr1.126283061.126283561	chr1.79949063.79949724	-0.614887	0.0125162	chr1.42776820.42777320	chr5.146230814.146231727	0.529918	0.0826339	chr14.69732965.69733465				chr13.112221420.112221920	chr17.46591304.46591985	0.982367	0.0232741	chr14.8309484.8309984	chr15.64589879.64590779	-0.827809	0.0274477	chr12.65983363.65983863
								chr1.194980954.194981318	1.02301	0.00233489	chr1.97828043.97828543	chr1.112074125.112074511	-0.903916	0.0378912	chr1.63554944.63555444	chr7.83882952.83884750	0.399882	0.189236	chr18.84758505.84759005				chr19.36264778.36265278	chr1.178291091.178291515	1.28936	7.55451e-05	chr1.126798821.126799321	chr1.80032235.80032797	-0.836195	0.0139742	chr1.42777201.42777701	chr5.149183750.149184809	0.359077	0.131472	chr14.87619478.87619978				chr14.51088003.51088503	chr17.50437389.50438051	1.12395	0.00557139	chr14.8309698.8310198	chr15.69892502.69893376	-1.15653	0.000392164	chr12.66012734.66013234
								chr10.5190698.5191239	0.656081	0.00269398	chr1.105003385.105003885	chr1.112416370.112417207	-0.532266	0.00899041	chr1.64138384.64138884	chr7.83891651.83892562	0.364009	0.189072	chr19.3388577.3389077				chr19.48768594.48769094	chr1.180140808.180141642	0.59714	0.0328072	chr1.126799192.126799692	chr1.80500360.80501107	-0.755677	0.00395208	chr1.42875275.42875775	chr6.33823490.33824536	0.507284	0.0710413	chr14.87619827.87620327				chr14.51088121.51088621	chr17.56099142.56099586	1.46178	3.19915e-05	chr14.23976919.23977419	chr16.25955954.25957132	-1.01551	0.00123891	chr12.66013187.66013687
								chr10.5200751.5201081	1.30094	0.000158436	chr1.105003743.105004243	chr1.113127451.113128219	-1.12696	0.000912448	chr1.65280420.65280920	chr7.89980184.89981412	0.507756	0.106528	chr19.3389079.3389579				chr19.50677509.50678009	chr1.180427703.180428037	1.15189	0.0011819	chr1.126799468.126799968	chr1.80520282.80520963	-0.657096	0.012444	chr1.42982213.42982713	chr6.71632372.71633662	0.345688	0.0792859	chr15.17245033.17245533				chr14.51088456.51088956	chr17.56099801.56101784	1.95329	4.71014e-11	chr14.24902807.24903307	chr16.40010896.40011666	-0.878557	0.0313474	chr12.68462417.68462917
								chr10.5367352.5368671	0.572209	0.00936851	chr1.105004053.105004553	chr1.113130285.113131005	-0.801082	0.0237924	chr1.65280718.65281218	chr7.90129318.90130862	0.443505	0.166681	chr19.4396581.4397081				chr19.50677858.50678358	chr1.180507227.180507845	0.746373	0.0432397	chr1.128077718.128078218	chr1.82272140.82272733	-0.64994	0.00212459	chr1.43314003.43314503	chr6.83506413.83507184	0.330497	0.154815	chr15.34354046.34354546				chr14.51088973.51089473	chr17.56102019.56103957	2.45959	1.3023e-17	chr14.27830171.27830671	chr16.45870713.45871896	-0.99275	0.0106602	chr12.68462576.68463076
								chr10.6538068.6539020	0.93663	0.00311428	chr1.105898009.105898509	chr1.113945636.113946114	-0.888628	0.0390228	chr1.65280875.65281375	chr7.98702456.98703725	0.43699	0.126068	chr19.4396914.4397414				chr19.50678204.50678704	chr1.180577548.180578307	0.755172	0.00218657	chr1.128671937.128672437	chr1.82836309.82836858	-0.756119	0.00108372	chr1.43820955.43821455	chr6.86525653.86527385	0.435893	0.0106024	chr15.34354312.34354812				chr14.51089239.51089739	chr17.56108536.56109192	0.961135	0.00633398	chr14.32319266.32319766	chr16.46824856.46825450	-1.24597	0.000282417	chr12.68463011.68463511
								chr10.7111469.7112256	0.72574	0.0184321	chr1.105898237.105898737	chr1.115925753.115926355	-1.14154	0.00494967	chr1.65281178.65281678	chr7.99468179.99469319	0.608159	0.107227	chr19.4397115.4397615				chr19.50678465.50678965	chr1.182113561.182114440	0.666433	0.0487374	chr1.128672182.128672682	chr1.83139984.83140334	-0.863098	0.0112915	chr1.44166949.44167449	chr6.86822094.86823262	0.48218	0.113249	chr15.70993274.70993774				chr14.70889646.70890146	chr17.56109597.56110097	1.40342	2.76886e-06	chr14.32535377.32535877	chr16.49572507.49573569	-1.00569	0.00197621	chr12.70679619.70680119
								chr10.11381147.11381889	0.950952	0.0014189	chr1.105898529.105899029	chr1.117029843.117030436	-1.25403	0.000164635	chr1.65966140.65966640	chr7.121185589.121186603	0.625042	0.13232	chr19.5688688.5689188				chr19.50678877.50679377	chr1.182302229.182303133	0.547838	0.0266329	chr1.128672423.128672923	chr1.84327418.84327968	-0.801881	0.0252716	chr1.44700192.44700692	chr6.88518431.88519605	0.416683	0.06349	chr15.70993377.70993877				chr14.70889841.70890341	chr18.20971011.20971718	1.14248	0.00458799	chr14.47785927.47786427	chr16.53046175.53046831	-1.07188	0.00655808	chr12.70679966.70680466
								chr10.14592146.14592799	0.630128	0.017754	chr1.107034226.107034726	chr1.117122339.117123475	-0.720498	0.00871457	chr1.65966628.65967128	chr7.122066746.122067901	0.394836	0.180149	chr19.6451863.6452363				chr19.61225245.61225745	chr1.182972116.182972863	0.670776	0.0346794	chr1.128787220.128787720	chr1.84578661.84579540	-0.6784	0.00176063	chr1.44700483.44700983	chr6.113076027.113077711	0.254887	0.189413	chr15.70993680.70994180				chr14.75565730.75566230	chr18.30396139.30397087	1.31686	0.000134327	chr14.54624428.54624928	chr16.57225321.57226063	-1.16432	0.00234051	chr12.90113400.90113900
								chr10.17100103.17101041	0.920996	0.000297678	chr1.110048457.110048957	chr1.117248331.117248694	-0.926762	0.0101979	chr1.66124296.66124796	chr7.125434443.125435610	0.614842	0.0650459	chr19.6452143.6452643				chr19.61225851.61226351	chr1.183573453.183574491	0.514558	0.0218073	chr1.128897931.128898431	chr1.84846576.84847357	-0.548059	0.0448584	chr1.44700736.44701236	chr6.113377305.113378602	0.352497	0.122317	chr15.73716257.73716757				chr14.75566281.75566781	chr18.35039685.35040433	1.05962	0.00716371	chr14.54624878.54625378	chr16.58433207.58433649	-0.979418	0.0326227	chr12.90113726.90114226
								chr10.17529803.17530547	0.753491	0.00460846	chr1.110078026.110078526	chr1.117299029.117299942	-0.607531	0.030747	chr1.66124493.66124993	chr7.127026421.127027717	0.438453	0.0822547	chr19.27585103.27585603				chr19.61226211.61226711	chr1.189154329.189155099	0.683977	0.0020846	chr1.128898304.128898804	chr1.85703184.85704081	-0.53299	0.0477271	chr1.45437922.45438422	chr6.126588766.126589274	0.434493	0.154815	chr15.73716496.73716996				chr14.88625306.88625806	chr18.49166241.49167148	1.72777	3.75055e-10	chr14.54625466.54625966	chr16.64068856.64069708	-0.885647	0.0212803	chr12.90219879.90220379
								chr10.17570277.17570774	0.874819	0.0348055	chr1.110078418.110078918	chr1.117418935.117419635	-1.2405	0.00019255	chr1.66348082.66348582	chr7.136009676.136010551	0.698	0.0601385	chr19.27585480.27585980				chr19.61226421.61226921	chr1.189437112.189437503	1.28267	4.54554e-05	chr1.131470006.131470506	chr1.87637515.87637852	-0.81759	0.0254778	chr1.45438475.45438975	chr6.136468370.136469088	0.655884	0.00461465	chr15.75940750.75941250				chr14.88625492.88625992	chr18.52495709.52496254	1.23796	0.00103294	chr14.59504263.59504763	chr16.66771797.66772305	-0.826492	0.0244407	chr12.91262788.91263288
								chr10.18660548.18661539	0.555976	0.0478973	chr1.113368711.113369211	chr1.117459038.117460750	-0.645423	0.0276092	chr1.66348342.66348842	chr7.141327227.141328654	0.351673	0.126068	chr19.27585724.27586224				chr19.61226586.61227086	chr1.189960339.189960873	0.838656	0.0236157	chr1.131470302.131470802	chr1.88227120.88227444	-0.72121	0.0244866	chr1.45438798.45439298	chr7.5014557.5015875	0.395963	0.154815	chr15.75941077.75941577				chr14.88625650.88626150	chr18.62046892.62047473	0.968594	0.023859	chr14.66441836.66442336	chr16.66997423.66997995	-1.006	0.0199243	chr12.91262983.91263483
								chr10.20119971.20120481	0.897195	0.00614839	chr1.114860636.114861136	chr1.118788403.118789313	-0.683235	0.0345479	chr1.66348523.66349023	chr8.12126258.12127076	0.615702	0.178074	chr19.27586013.27586513				chr19.61226775.61227275	chr1.190076506.190077105	0.673088	0.0104254	chr1.132932896.132933396	chr1.90368433.90369092	-0.750876	0.0059602	chr1.45548429.45548929	chr7.16272708.16274111	0.367426	0.195984	chr15.76330927.76331427				chr14.88625850.88626350	chr18.67745650.67746292	1.62129	2.00706e-08	chr14.70336279.70336779	chr16.70868151.70869587	-0.869406	0.0164104	chr12.92246599.92247099
								chr10.20922393.20923102	0.849395	0.0429985	chr1.114860919.114861419	chr1.120726555.120727209	-0.685682	0.0201296	chr1.67021458.67021958	chr8.14689212.14690394	0.503598	0.131574	chr19.28655046.28655546				chr19.61227047.61227547	chr1.190527449.190528252	0.564628	0.038103	chr1.133089329.133089829	chr1.92700159.92700414	-0.826489	0.029255	chr1.46829951.46830451	chr7.16286014.16286947	0.540141	0.00461465	chr15.77928491.77928991				chr14.88626123.88626623	chr18.74901420.74901924	1.06793	0.0164104	chr14.70336640.70337140	chr16.71079778.71080498	-0.983612	0.0207666	chr12.92246914.92247414
								chr10.21456375.21457445	0.52964	0.0325937	chr1.119183086.119183586	chr1.128878228.128878831	-0.601186	0.0479315	chr1.67167204.67167704	chr8.27024418.27024846	0.721769	0.121927	chr19.46045034.46045534				chr2.10936905.10937405	chr1.190934712.190935061	1.04139	0.00108677	chr1.133089641.133090141	chr1.93540235.93540894	-0.820492	0.0212923	chr1.46982573.46983073	chr7.19664558.19665872	0.461671	0.193455	chr15.77928758.77929258				chr14.102981283.102981783	chr19.6218573.6219255	1.24634	0.00346661	chr14.70489467.70489967	chr16.72869553.72870617	-1.02692	0.0030716	chr12.92292426.92292926
								chr10.28391201.28392109	0.679412	0.0358898	chr1.119183475.119183975	chr1.128914661.128915170	-0.992755	0.0113393	chr1.67223616.67224116	chr8.70776515.70777541	0.423035	0.157666	chr19.46045185.46045685				chr2.10937253.10937753	chr1.191292303.191292850	0.749679	0.004975	chr1.133130603.133131103	chr1.93704105.93704739	-0.926954	0.00109161	chr1.46983026.46983526	chr7.19715136.19716310	0.355374	0.0983107	chr15.77970119.77970619				chr14.102981518.102982018	chr19.27336406.27337083	1.17796	0.00617609	chr14.70570205.70570705	chr16.82359994.82360446	-1.09183	0.00511261	chr12.92292746.92293246
								chr10.28622693.28623294	0.859878	0.0174161	chr1.119183820.119184320	chr1.129421180.129422024	-0.633597	0.00679517	chr1.68134400.68134900	chr8.83898971.83900454	0.389562	0.0870961	chr19.46045672.46046172				chr2.10937719.10938219	chr1.192241070.192241696	0.71367	0.0071593	chr1.133130974.133131474	chr1.94053005.94054203	-0.568838	0.00185035	chr1.46983306.46983806	chr7.24530125.24530957	0.590266	0.0113201	chr15.77970341.77970841				chr14.102981735.102982235	chr19.29023905.29024978	1.1698	0.000136033	chr14.70570393.70570893	chr16.82773926.82774830	-1.39414	1.29173e-06	chr12.92292992.92293492
								chr10.30342742.30343534	0.861693	0.000153913	chr1.119546515.119547015	chr1.129484142.129485043	-0.779522	0.000854242	chr1.68134727.68135227	chr8.94178743.94179590	0.494399	0.128916	chr19.46045903.46046403				chr2.11345770.11346270	chr1.192439130.192440051	0.984926	1.11584e-05	chr1.133139153.133139653	chr1.94210474.94211252	-0.982531	6.65718e-05	chr1.47390353.47390853	chr7.24546773.24547421	0.493898	0.121812	chr15.77970626.77971126				chr14.102982043.102982543	chr19.44231494.44232524	1.29837	0.000758823	chr14.70570773.70571273	chr16.82816486.82817213	-1.01954	0.00753264	chr12.94605483.94605983
								chr10.30754104.30754570	0.813433	0.0328817	chr1.119557540.119558040	chr1.131100814.131101184	-0.76467	0.025222	chr1.68134866.68135366	chr8.120143794.120145305	0.707569	0.00737749	chr2.3283181.3283681				chr2.11346125.11346625	chr1.192744940.192746085	0.961166	0.000115861	chr1.133841919.133842419	chr1.94249990.94251041	-0.791657	0.000699892	chr1.47390593.47391093	chr7.24883885.24885034	0.367576	0.123526	chr15.77970818.77971318				chr14.102982481.102982981	chr19.45027292.45027693	1.11329	0.00689621	chr15.7201070.7201570	chr16.82835472.82836319	-1.1062	0.0106387	chr12.94605906.94606406
								chr10.31005499.31006125	1.36276	1.27574e-05	chr1.119557875.119558375	chr1.131422218.131422532	-0.919216	0.039684	chr1.68135158.68135658	chr8.120300319.120301179	0.516173	0.130899	chr2.3283821.3284321				chr2.44131214.44131714	chr1.193042783.193043784	0.925296	0.000354948	chr1.133842209.133842709	chr1.95318257.95318618	-0.506256	0.0374743	chr1.47390979.47391479	chr7.25278725.25279712	0.439013	0.195984	chr15.80254850.80255350				chr14.102982820.102983320	chr19.45507473.45508002	1.03407	0.0164104	chr15.7201553.7202053	chr16.83557873.83558537	-0.901886	0.0157144	chr12.95136667.95137167
								chr10.33652744.33653976	0.689093	0.0270066	chr1.120190888.120191388	chr1.137044041.137044515	-0.813656	0.0239708	chr1.68221717.68222217	chr8.121949970.121951275	0.399952	0.117976	chr2.3284402.3284902				chr2.62306882.62307382	chr1.193226820.193227807	0.722449	0.00619236	chr1.133842736.133843236	chr1.95440215.95440683	-0.678795	0.0441719	chr1.47391106.47391606	chr7.25658604.25659483	0.594101	0.026488	chr15.80255207.80255707				chr14.105896858.105897358	chr19.46140968.46141666	1.07061	0.0201269	chr15.12243798.12244298	chr16.86515879.86516797	-0.705619	0.0388398	chr12.95136972.95137472
								chr10.37368831.37369683	0.913009	0.00145413	chr1.120191023.120191523	chr1.137486621.137487356	-0.977811	0.00135095	chr1.68371458.68371958	chr8.125226762.125227855	0.616063	0.113407	chr2.4559018.4559518				chr2.62307122.62307622	chr1.193351392.193352077	0.691651	0.0019111	chr1.133897203.133897703	chr1.95466769.95467752	-0.630297	0.000113491	chr1.47466110.47466610	chr7.25754473.25755755	0.434226	0.0881503	chr15.80255465.80255965				chr14.105897136.105897636	chr2.4501171.4502009	1.08637	0.0103475	chr15.38538337.38538837	chr16.89456958.89457477	-1.08235	0.0165199	chr12.97361351.97361851
								chr10.40068823.40069922	0.924238	5.26515e-05	chr1.120191304.120191804	chr1.137504756.137505074	-0.953612	0.0190809	chr1.68372312.68372812	chr8.128679787.128680415	0.697309	0.14334	chr2.4559518.4560018				chr2.62307398.62307898	chr1.193363888.193364288	0.573633	0.0268277	chr1.133978208.133978708	chr1.95821708.95822144	-0.96497	0.00187762	chr1.47466334.47466834	chr7.29237798.29238843	0.421139	0.143565	chr15.80255723.80256223				chr14.105897446.105897946	chr2.10140156.10141005	0.993708	0.00717014	chr15.74483987.74484487	chr17.54025086.54025856	-0.879521	0.0313474	chr12.97361761.97362261
								chr10.40107662.40108688	0.511602	0.0415836	chr1.122043892.122044392	chr1.138006554.138007328	-0.544074	0.0440195	chr1.68372610.68373110	chr9.44078926.44079668	0.692664	0.092252	chr2.27598917.27599417				chr2.62307661.62308161	chr1.193379358.193379910	0.690414	0.0055296	chr1.133978677.133979177	chr1.96878043.96879169	-0.838525	3.38503e-07	chr1.47466762.47467262	chr7.30121192.30122468	0.50511	0.116998	chr15.81802399.81802899				chr14.105897722.105898222	chr2.10226135.10226965	0.869433	0.0214	chr15.74484193.74484693	chr17.55285780.55286416	-1.233	0.000269666	chr12.117658754.117659254
								chr10.40604525.40605451	0.727877	0.00498905	chr1.123063065.123063565	chr1.138061900.138062678	-0.852743	0.0177659	chr1.69548256.69548756	chr9.47406589.47407620	0.564078	0.162427	chr2.27599369.27599869				chr2.68989033.68989533	chr1.193847463.193848473	0.528263	0.0175627	chr1.133978902.133979402	chr1.97775222.97775840	-0.607538	0.045763	chr1.47546519.47547019	chr7.30588062.30589727	0.384348	0.105652	chr15.81802880.81803380				chr15.45113987.45114487	chr2.11766815.11767655	0.98356	0.00527246	chr15.76208029.76208529	chr17.58836344.58836909	-0.950665	0.0216917	chr12.118174088.118174588
								chr10.41248966.41249598	1.49743	8.64941e-08	chr1.127208084.127208584	chr1.138191380.138192414	-0.565713	0.0315575	chr1.69548504.69549004	chr9.48723202.48724528	1.04073	0.000293985	chr2.31796618.31797118				chr2.68989269.68989769	chr1.194980954.194981288	0.674374	0.0403808	chr1.135347751.135348251	chr1.98077213.98077952	-0.634693	0.00967592	chr1.47546833.47547333	chr7.34233641.34234885	0.439741	0.105652	chr15.98567187.98567687				chr15.45114224.45114724	chr2.27045977.27046773	1.46203	1.39303e-05	chr15.76208301.76208801	chr17.63657394.63658141	-0.92122	0.016699	chr12.120016205.120016705
								chr10.41866234.41867171	0.798777	0.0231029	chr1.127359551.127360051	chr1.138506381.138508105	-0.52086	0.0180659	chr1.69709285.69709785	chr9.48736284.48736735	0.931156	0.0131188	chr2.31796908.31797408				chr2.94122103.94122603	chr10.5190750.5191229	1.16557	9.16601e-08	chr1.135906714.135907214	chr1.98748906.98750124	-0.521049	0.00129172	chr1.47646601.47647101	chr7.34388915.34390251	0.438763	0.143565	chr15.98567460.98567960				chr15.45114517.45115017	chr2.27310777.27311341	0.943195	0.0491922	chr15.78796114.78796614	chr17.75440473.75441435	-0.900659	0.0321876	chr13.17968860.17969360
								chr10.41893417.41894256	0.963912	0.00364562	chr1.127975176.127975676	chr1.138654035.138654866	-0.766834	0.0222905	chr1.69709555.69710055	chr9.48737291.48738077	0.542417	0.155571	chr2.33130475.33130975				chr2.94122390.94122890	chr10.5192874.5193228	0.747094	0.0156166	chr1.135906953.135907453	chr1.98831573.98832763	-0.611118	0.0122482	chr1.47646881.47647381	chr7.44869546.44870414	0.440231	0.0355996	chr15.98567656.98568156				chr15.45114756.45115256	chr2.27598939.27599759	1.00814	0.0164106	chr15.78796295.78796795	chr17.82306208.82306873	-0.894814	0.0206085	chr13.17969107.17969607
								chr10.46575976.46576718	0.743263	0.00997301	chr1.127975570.127976070	chr1.138983171.138984455	-0.530238	0.00754735	chr1.69709870.69710370	chr9.71337061.71337958	0.82331	0.0552759	chr2.33130858.33131358				chr2.94122699.94123199	chr10.5200680.5201112	1.03299	0.00014225	chr1.136613363.136613863	chr1.98904388.98905091	-0.865607	0.00530513	chr1.47647027.47647527	chr7.44970133.44970852	0.414426	0.199484	chr15.98567924.98568424				chr15.45114965.45115465	chr2.28222746.28223354	1.4256	0.000101624	chr15.79038835.79039335	chr17.89050823.89051656	-0.885533	0.00632595	chr13.26080268.26080768
								chr10.48253646.48254250	0.849606	0.031531	chr1.131137009.131137509	chr1.140913523.140913969	-1.00895	0.00832425	chr1.70012935.70013435				chr2.33131489.33131989				chr2.94246680.94247180	chr10.5367365.5368665	0.584816	0.00207806	chr1.140524431.140524931	chr1.100083934.100084522	-0.885213	0.00424637	chr1.48748741.48749241	chr7.45015887.45016581	0.379358	0.143565	chr15.100227049.100227549				chr15.61599632.61600132	chr2.30242464.30243001	1.32562	0.000285584	chr15.79051265.79051765	chr18.3563586.3564556	-1.12979	0.00340148	chr13.26080713.26081213
								chr10.54841483.54842319	0.841505	0.000879752	chr1.131579161.131579661	chr1.141532977.141533736	-0.831473	0.00599417	chr1.70067341.70067841				chr2.33131770.33132270				chr2.94247155.94247655	chr10.5885830.5886650	1.28372	4.58356e-10	chr1.140524602.140525102	chr1.100467468.100467971	-0.566217	0.009056	chr1.49699219.49699719	chr7.45062195.45063183	0.495672	0.113425	chr15.100227261.100227761				chr15.61986895.61987395	chr2.30265579.30266951	0.934694	0.0370054	chr15.79051667.79052167	chr18.8453131.8454087	-0.986672	0.0124111	chr13.26119306.26119806
								chr10.55915823.55916862	1.09757	0.00123319	chr1.131820726.131821226	chr1.141561407.141562088	-0.851008	0.0319905	chr1.70067614.70068114				chr2.52378383.52378883				chr2.94264495.94264995	chr10.6478210.6478795	0.647177	0.0119926	chr1.141864509.141865009	chr1.101147031.101147734	-0.67694	0.0431955	chr1.49699624.49700124	chr7.45395137.45396506	0.611443	0.00461465	chr15.100227531.100228031				chr15.61987214.61987714	chr2.30270064.30270554	0.928954	0.029481	chr15.79051826.79052326	chr18.8489928.8490660	-1.40618	1.16652e-05	chr13.26656983.26657483
								chr10.58476892.58477634	0.66012	0.029404	chr1.131820901.131821401	chr1.141831180.141831972	-1.48131	9.6343e-13	chr1.70479579.70480079				chr2.52378636.52379136				chr2.94264782.94265282	chr10.6578415.6579597	0.97798	1.3219e-06	chr1.142822853.142823353	chr1.101270635.101271743	-0.887093	6.57209e-06	chr1.49824213.49824713	chr7.45434168.45435344	0.400722	0.0881503	chr15.100227781.100228281				chr15.61987472.61987972	chr2.31796787.31797444	1.66483	8.11374e-08	chr15.79131470.79131970	chr18.8870507.8871959	-0.834453	0.00689621	chr13.26657253.26657753
								chr10.58554451.58555423	0.652821	0.0176367	chr1.132087897.132088397	chr1.141974307.141975395	-0.642142	0.0308702	chr1.70479697.70480197				chr2.55087946.55088446				chr2.94265149.94265649	chr10.6842132.6842708	0.917188	0.00188876	chr1.144085782.144086282	chr1.101646676.101647816	-0.602525	0.00297572	chr1.49824423.49824923	chr7.45704698.45705599	0.385129	0.143565	chr15.100227999.100228499				chr15.61987741.61988241	chr2.32914764.32915353	1.21856	0.00290919	chr15.79347226.79347726	chr18.9026895.9027820	-1.25337	2.95796e-05	chr13.26659137.26659637
								chr10.58610703.58611491	0.692596	0.0277275	chr1.132088294.132088794	chr1.142267154.142267781	-0.868606	0.0296034	chr1.71244991.71245491				chr2.59485243.59485743				chr2.94265473.94265973	chr10.6936542.6937080	0.717534	0.0301625	chr1.144086021.144086521	chr1.101756974.101758012	-0.576765	0.0394753	chr1.49824828.49825328	chr7.92560789.92561909	0.360935	0.161646	chr15.100614608.100615108				chr15.61987981.61988481	chr2.33118927.33119881	1.69923	3.03177e-07	chr15.79347696.79348196	chr18.16061347.16061871	-0.989757	0.0449838	chr13.26659320.26659820
								chr10.59077697.59078590	0.700255	0.0429305	chr1.132200555.132201055	chr1.142971378.142971901	-0.790622	0.00190094	chr1.71245273.71245773				chr2.59485588.59486088				chr2.107614251.107614751	chr10.8174009.8174760	0.64526	0.00410507	chr1.147889691.147890191	chr1.101809715.101810956	-0.802298	3.0073e-05	chr1.50100679.50101179	chr7.98702433.98703766	0.444038	0.0189468	chr15.100615055.100615555				chr15.63605449.63605949	chr2.70687342.70687801	1.01814	0.0261723	chr15.79348114.79348614	chr18.22621415.22622293	-1.19398	0.000646708	chr13.26659499.26659999
								chr10.59114336.59114799	0.742307	0.0158889	chr1.133663333.133663833	chr1.143503097.143504263	-0.552502	0.0192292	chr1.71580338.71580838				chr2.92987962.92988462				chr2.107614643.107615143	chr10.8980661.8981146	0.764346	0.0256475	chr1.147890004.147890504	chr1.102757903.102758635	-0.943235	0.0057196	chr1.50121793.50122293	chr7.100705990.100707294	0.311928	0.188772	chr15.100615230.100615730				chr15.63605621.63606121	chr2.74084501.74085346	0.948921	0.0142486	chr15.81796098.81796598	chr18.23926212.23927071	-0.893271	0.0214	chr13.26659757.26660257
								chr10.59115373.59116039	0.789821	0.020841	chr1.135787768.135788268	chr1.144425706.144426456	-1.07027	0.00231686	chr1.71580589.71581089				chr2.92988245.92988745				chr2.107614954.107615454	chr10.9046824.9047440	0.831336	0.0161413	chr1.148179093.148179593	chr1.102862460.102863297	-0.77084	0.00545599	chr1.51038015.51038515	chr7.127026343.127027725	0.337473	0.115984	chr15.100615752.100616252				chr15.63605938.63606438	chr2.114089804.114090300	0.866652	0.0321244	chr15.81845637.81846137	chr18.26515922.26517043	-0.92762	0.00109865	chr13.28804001.28804501
								chr10.59942104.59944005	0.528485	0.0403283	chr1.136241756.136242256	chr1.144436668.144437317	-0.803372	0.0244921	chr1.71815001.71815501				chr2.129683591.129684091				chr2.110806690.110807190	chr10.10058914.10059876	0.595438	0.0267899	chr1.148704819.148705319	chr1.102873903.102874818	-0.643548	0.0124477	chr1.51038480.51038980	chr7.127776821.127778005	0.362125	0.187245	chr15.100616056.100616556				chr17.49563439.49563939	chr2.117794541.117795365	0.941468	0.0259514	chr15.83312835.83313335	chr18.26710919.26711922	-0.923777	0.0164104	chr13.28804206.28804706
								chr10.59957560.59958239	0.85257	0.0218995	chr1.137427591.137428091	chr1.145018014.145018284	-0.905371	0.0188514	chr1.74081612.74082112				chr2.129683944.129684444				chr2.117389776.117390276	chr10.10948778.10949710	0.734354	0.000516953	chr1.148705064.148705564	chr1.103048106.103049188	-0.695553	0.000301208	chr1.51248972.51249472	chr7.127840893.127842693	0.320614	0.195984	chr16.4879090.4879590				chr17.49563733.49564233	chr2.121826104.121827017	1.08487	0.00748103	chr15.83313159.83313659	chr18.29802437.29803627	-0.72687	0.0388398	chr13.31425870.31426370
								chr10.59977786.59978365	0.963608	0.0110957	chr1.137428070.137428570	chr1.145184953.145185535	-1.35381	0.000158436	chr1.77832121.77832621				chr2.129874051.129874551				chr2.117390002.117390502	chr10.11846705.11847202	0.738965	0.0227342	chr1.149253233.149253733	chr1.103287062.103288085	-0.714819	0.00437081	chr1.51249308.51249808	chr8.50520956.50522432	0.473045	0.193057	chr16.4879348.4879848				chr17.49564050.49564550	chr2.123386862.123387876	1.24527	1.96795e-05	chr15.83313464.83313964	chr18.30521312.30522286	-0.844911	0.0432269	chr13.71378621.71379121
								chr10.60081886.60082380	1.01109	0.00439432	chr1.140438134.140438634	chr1.145309962.145310552	-0.901433	0.0271709	chr1.78666019.78666519				chr2.129874471.129874971				chr2.117390238.117390738	chr10.12450136.12450929	0.749511	0.0329858	chr1.149253545.149254045	chr1.103485505.103486677	-0.783274	0.00157237	chr1.51326173.51326673	chr8.70776504.70777518	0.343694	0.143565	chr16.4879627.4880127				chr17.49564450.49564950	chr2.155606210.155606834	1.12228	0.00228474	chr15.87599947.87600447	chr18.39928974.39930455	-0.883853	0.0110122	chr13.71378993.71379493
								chr10.60172797.60173630	0.621309	0.0232378	chr1.140438720.140439220	chr1.146298812.146299693	-0.544555	0.0229235	chr1.78901664.78902164				chr2.152396090.152396590				chr2.125723125.125723625	chr10.13013747.13014452	0.653013	0.00981628	chr1.151052993.151053493	chr1.104848074.104849069	-0.631696	0.0371267	chr1.51326375.51326875	chr8.83898951.83900508	0.306667	0.14067	chr16.4880300.4880800				chr17.51831996.51832496	chr2.158121515.158122395	1.20943	0.00281571	chr15.92273142.92273642	chr18.39939964.39940527	-1.26815	0.000989421	chr13.71394269.71394769
								chr10.62242148.62242576	0.990953	0.0220082	chr1.146052204.146052704	chr1.147411594.147412478	-0.599266	0.0302701	chr1.80033337.80033837				chr2.165288225.165288725				chr2.125723299.125723799	chr10.14004752.14005596	0.829991	0.00555183	chr1.151829878.151830378	chr1.104867889.104868619	-0.951419	0.00385191	chr1.52294104.52294604	chr8.121949959.121951277	0.389675	0.0190259	chr16.4880694.4881194				chr17.51832245.51832745	chr2.158191040.158191577	1.6446	5.42591e-06	chr15.96933313.96933813	chr18.47374586.47375112	-0.902473	0.0285851	chr13.71394633.71395133
								chr10.66234231.66235170	0.676394	0.00740659	chr1.146052447.146052947	chr1.149272416.149273099	-0.861818	0.00379031	chr1.80033537.80034037				chr2.165288395.165288895				chr2.125723635.125724135	chr10.15442437.15443285	1.0198	0.000122016	chr1.152817070.152817570	chr1.104986729.104987329	-0.749024	0.0201485	chr1.52294214.52294714	chr8.122567127.122568371	0.463578	0.0498578	chr16.37814260.37814760				chr17.51832501.51833001	chr2.158199046.158199645	1.27338	0.000251451	chr15.99713534.99714034	chr18.47540513.47541295	-1.04624	0.00535844	chr13.75160531.75161031
								chr10.66977006.66977691	0.890405	0.00468166	chr1.146052693.146053193	chr1.149338158.149339049	-0.602268	0.00979002	chr1.80033812.80034312				chr2.165288696.165289196				chr2.125723955.125724455	chr10.17302353.17302859	0.721532	0.00526619	chr1.152817373.152817873	chr1.105210537.105211152	-0.578355	0.0397683	chr1.52294489.52294989	chr8.124144180.124144977	0.498376	0.121812	chr16.37814550.37815050				chr17.51832747.51833247	chr2.164149991.164151050	0.841425	0.0407317	chr15.99798622.99799122	chr18.49592522.49593001	-1.06875	0.013083	chr13.76822822.76823322
								chr10.67248970.67250167	1.42165	2.45993e-10	chr1.146585121.146585621	chr1.149658776.149659477	-0.823669	0.0227177	chr1.80034060.80034560				chr2.167968336.167968836				chr2.125724251.125724751	chr10.19091755.19092457	0.678767	7.79063e-05	chr1.152817787.152818287	chr1.106130447.106130772	-0.788224	0.011754	chr1.52362509.52363009	chr9.18291711.18292780	0.421471	0.143565	chr16.43573974.43574474				chr17.51832967.51833467	chr2.165187561.165188166	1.31523	0.000308511	chr16.10664378.10664878	chr18.55474516.55475146	-0.850507	0.0483786	chr13.76823196.76823696
								chr10.67266139.67266668	0.681191	0.031557	chr1.148288014.148288514	chr1.149865972.149866619	-0.650772	0.0032637	chr1.80034258.80034758				chr2.181659146.181659646				chr2.125724452.125724952	chr10.19889880.19890471	0.852	0.0131645	chr1.153010928.153011428	chr1.106132321.106132962	-1.03667	4.73883e-06	chr1.52362945.52363445	chr9.20581006.20581951	0.449439	0.172805	chr16.43574257.43574757				chr18.15150100.15150600	chr2.165512572.165513659	1.557	1.39603e-06	chr16.13189396.13189896	chr18.59311923.59312935	-0.876909	0.0139439	chr13.76823632.76824132
								chr10.69155295.69156372	0.801157	0.000148018	chr1.151409761.151410261	chr1.150141638.150142466	-0.952077	1.67386e-05	chr1.80503722.80504222				chr2.181659454.181659954				chr2.132127836.132128336	chr10.19960656.19961385	0.68832	0.0303638	chr1.153011456.153011956	chr1.106253480.106254060	-0.846458	0.00604355	chr1.52820953.52821453	chr9.21615498.21616698	0.371374	0.0913349	chr16.75296292.75296792				chr18.15150448.15150948	chr2.166261025.166262145	1.11917	0.00340148	chr16.13189663.13190163	chr18.59362691.59363310	-0.918375	0.0172503	chr13.78444174.78444674
								chr10.69576869.69577601	1.20231	3.6898e-05	chr1.151409955.151410455	chr1.150374108.150375002	-0.72139	0.03125	chr1.80504014.80504514				chr3.70897596.70898096				chr2.132128234.132128734	chr10.20454311.20455057	0.505649	0.00910728	chr1.153011557.153012057	chr1.106369157.106369836	-0.678057	0.0295956	chr1.53240607.53241107	chr9.48723174.48724442	0.443007	0.187245	chr16.75296724.75297224				chr18.15150670.15151170	chr2.167672193.167672742	1.19569	0.00354116	chr16.13190288.13190788	chr18.63318837.63319610	-0.870783	0.0217265	chr13.79182685.79183185
								chr10.70395690.70396315	0.578641	0.0367829	chr1.151410647.151411147	chr1.154476256.154477068	-0.924231	0.00825829	chr1.82113107.82113607				chr3.70897912.70898412				chr2.139068991.139069491	chr10.21287248.21288038	0.938903	2.36018e-06	chr1.153011890.153012390	chr1.106431230.106431602	-0.674783	0.0415488	chr1.54122369.54122869	chr9.59616736.59617817	0.354119	0.121812	chr16.79637206.79637706				chr18.15150922.15151422	chr2.167844489.167845054	1.96529	1.67878e-09	chr16.18182673.18183173	chr19.14347231.14347953	-1.00769	0.0132802	chr13.79182977.79183477
								chr10.71228466.71228849	0.783043	0.0453339	chr1.151514098.151514598	chr1.154576417.154577284	-0.684501	0.0447718	chr1.82113363.82113863				chr3.70898113.70898613				chr2.139069243.139069743	chr10.21378649.21379659	0.822394	2.15852e-05	chr1.153304479.153304979	chr1.106633173.106633688	-0.649981	0.0355259	chr1.54122801.54123301	chr9.59750357.59751766	0.329436	0.150128	chr16.79637402.79637902				chr18.15151138.15151638	chr2.167860100.167861354	1.1665	0.000195263	chr16.28829508.28830008	chr2.3682886.3684333	-0.861069	0.0206085	chr13.83461592.83462092
								chr10.72072511.72073028	0.853016	0.0170902	chr1.151514373.151514873	chr1.158563624.158564131	-1.04221	0.00981098	chr1.82113517.82114017				chr3.89858878.89859378				chr2.139069467.139069967	chr10.21386283.21386572	0.767768	0.0434936	chr1.153935884.153936384	chr1.106739816.106740210	-0.778975	0.0108612	chr1.54448160.54448660	chr9.65293792.65294991	0.451847	0.0983695	chr16.79637710.79638210				chr18.23038680.23039180	chr2.180823487.180824404	0.98695	0.0209398	chr16.31316184.31316684	chr2.12794311.12794925	-0.962385	0.026216	chr13.83462019.83462519
								chr10.73328147.73329179	0.606739	0.0220197	chr1.153225536.153226036	chr1.161627333.161627952	-0.901402	0.0176123	chr1.82113759.82114259				chr3.153571024.153571524				chr2.139069626.139070126	chr10.21405443.21406418	0.896646	1.23504e-05	chr1.153940141.153940641	chr1.107357837.107358426	-0.725916	0.0295384	chr1.54448399.54448899	chr9.108824327.108825582	0.441828	0.0881503	chr16.85889592.85890092				chr18.23038936.23039436	chr3.10322963.10323596	1.38041	3.74278e-06	chr16.31316474.31316974	chr2.12886978.12887758	-0.975947	0.0153845	chr13.84404465.84404965
								chr10.73384022.73384510	0.734002	0.00869904	chr1.153225741.153226241	chr1.161782610.161783287	-0.9112	0.00833804	chr1.82189087.82189587				chr4.119669954.119670454				chr2.174086250.174086750	chr10.21455835.21457428	0.589105	0.0130493	chr1.154286064.154286564	chr1.107422467.107423154	-0.785249	0.00542653	chr1.54448588.54449088	chr9.121215198.121216125	0.419011	0.143565	chr16.94525771.94526271				chr18.23039214.23039714	chr3.28141327.28142382	1.10688	0.00851577	chr16.31330808.31331308	chr2.44234540.44235573	-0.836488	0.0313474	chr13.84565237.84565737
								chr10.73715538.73716230	0.798911	0.0424642	chr1.153226213.153226713	chr1.162047599.162048054	-0.978109	0.0138254	chr1.82189535.82190035				chr4.132553945.132554445				chr2.174086536.174087036	chr10.21503988.21504829	0.85517	0.0116699	chr1.154572727.154573227	chr1.107428864.107429843	-0.773826	0.0189093	chr1.54550517.54551017	chrX.73914604.73915573	0.484378	0.113231	chr16.94526006.94526506				chr18.23039529.23040029	chr3.51657380.51657684	1.32811	0.00187128	chr16.93913797.93914297	chr2.47865871.47866312	-1.04622	0.0293625	chr13.84565763.84566263
								chr10.73907945.73909259	1.26342	2.04431e-06	chr1.154285733.154286233	chr1.162456283.162457170	-0.619915	0.0242048	chr1.82804041.82804541				chr4.132554426.132554926				chr3.19627757.19628257	chr10.22000184.22001247	1.1481	3.95912e-06	chr1.154754946.154755446	chr1.107505105.107505796	-0.605331	0.0199024	chr1.54888199.54888699				chr16.94526307.94526807				chr18.23039758.23040258	chr3.51661850.51663609	1.13199	0.000342153	chr16.93914135.93914635	chr2.63706108.63706659	-0.806354	0.0212314	chr13.84566136.84566636
								chr10.74918496.74919066	0.735816	0.0356787	chr1.154286083.154286583	chr1.163005231.163005905	-1.23402	2.96713e-05	chr1.83354026.83354526				chr4.132554867.132555367				chr3.19628042.19628542	chr10.24391876.24392426	1.53097	3.01911e-10	chr1.154755267.154755767	chr1.107673959.107674264	-0.830273	0.0196537	chr1.54888761.54889261				chr16.94526649.94527149				chr18.23040048.23040548	chr3.65170436.65171037	0.854632	0.0288642	chr17.10531000.10531500	chr2.75451781.75452416	-0.954133	0.0153747	chr13.84570883.84571383
								chr10.75650297.75651164	0.689473	0.0446267	chr1.154459956.154460456	chr1.164162776.164163211	-1.01088	0.0114307	chr1.83531518.83532018				chr4.133659816.133660316				chr3.19628476.19628976	chr10.25348383.25349129	0.82768	0.00308685	chr1.155672770.155673270	chr1.107878397.107879273	-0.699957	0.000986557	chr1.55248329.55248829				chr16.96081271.96081771				chr18.39489018.39489518	chr3.79203175.79203501	1.00842	0.0407207	chr17.11996296.11996796	chr2.79047819.79048646	-0.830563	0.0164104	chr13.84571267.84571767
								chr10.76416604.76417234	0.731064	0.0332253	chr1.154754971.154755471	chr1.164433466.164433710	-0.923594	0.0251291	chr1.83531693.83532193				chr4.133660306.133660806				chr3.19629039.19629539	chr10.27103605.27104391	1.04234	9.64273e-11	chr1.155953676.155954176	chr1.107880040.107880341	-0.842099	0.017495	chr1.55248611.55249111				chr16.96081655.96082155				chr18.39489216.39489716	chr3.87487753.87488633	1.16875	0.00371163	chr17.11996788.11997288	chr2.79532273.79533003	-0.989362	0.0178934	chr13.84571761.84572261
								chr10.77201830.77202368	1.09236	0.00603232	chr1.154755231.154755731	chr1.166793134.166793672	-0.863754	0.0122906	chr1.83531950.83532450				chr4.133660854.133661354				chr3.51611565.51612065	chr10.27125886.27126492	0.857424	0.00332587	chr1.156610000.156610500	chr1.107898117.107898868	-0.851976	0.000683945	chr1.55248965.55249465				chr16.96081890.96082390				chr18.39489669.39490169	chr3.89359388.89360295	1.13154	0.00182774	chr17.12265804.12266304	chr2.80931560.80932408	-1.07625	0.000968215	chr13.84625929.84626429
								chr10.77491355.77492232	1.09893	0.000376292	chr1.154788521.154789021	chr1.167461032.167461518	-0.801235	0.0376715	chr1.94052837.94053337				chr4.140549610.140550110				chr3.51611858.51612358	chr10.27653671.27654928	0.74517	6.81982e-07	chr1.159211617.159212117	chr1.108087554.108089692	-0.593936	0.000271699	chr1.55363197.55363697				chr16.96082278.96082778				chr18.39490186.39490686	chr3.89861007.89861546	1.13245	0.00474922	chr17.12266114.12266614	chr2.96803989.96804684	-0.873424	0.034933	chr13.84626100.84626600
								chr10.77624512.77625094	0.840209	0.0174161	chr1.155038555.155039055	chr1.171474261.171474726	-1.09447	0.00585587	chr1.94053073.94053573				chr4.140549955.140550455				chr3.51612139.51612639	chr10.29639278.29639912	0.815689	0.0161824	chr1.161972184.161972684	chr1.108181341.108182632	-0.648857	0.000866789	chr1.55363570.55364070				chr16.96082478.96082978				chr18.39490559.39491059	chr3.90375930.90376737	1.05612	0.00779189	chr17.24681192.24681692	chr2.105335538.105336187	-0.851987	0.0251577	chr13.84626340.84626840
								chr10.80797704.80799030	0.60413	0.028243	chr1.156613806.156614306	chr1.171638654.171639262	-1.21884	3.58367e-05	chr1.94053451.94053951				chr4.141538392.141538892				chr3.51612317.51612817	chr10.30140292.30141070	0.817939	0.0161684	chr1.162323062.162323562	chr1.108344725.108345128	-0.828388	0.0176316	chr1.55557954.55558454				chr16.96082845.96083345				chr18.39490799.39491299	chr3.96551087.96551676	0.86729	0.0438786	chr17.25964327.25964827	chr2.106149660.106150205	-0.996047	0.0104167	chr13.85773440.85773940
								chr10.82661590.82662987	0.539513	0.0439499	chr1.156667076.156667576	chr1.171713748.171714211	-1.31113	6.78264e-05	chr1.94053732.94054232				chr4.142756391.142756891				chr3.63295029.63295529	chr10.30149075.30149848	0.83851	0.0118116	chr1.162406478.162406978	chr1.108823596.108824229	-0.797225	0.0169172	chr1.55558413.55558913				chr16.96083244.96083744				chr19.25236270.25236770	chr3.108810343.108811254	1.25729	0.000338086	chr17.26691034.26691534	chr2.108636184.108636758	-1.06874	0.00362134	chr13.85773749.85774249
								chr10.82689559.82690398	0.972584	0.00256561	chr1.156667351.156667851	chr1.172759467.172760226	-0.730107	0.00512488	chr1.94183789.94184289				chr4.148448265.148448765				chr3.63295252.63295752	chr10.31295668.31296148	0.682715	0.0315151	chr1.162406939.162407439	chr1.109177996.109178877	-0.5139	0.033836	chr1.55558760.55559260				chr17.3114330.3114830				chr19.25236520.25237020	chr3.108820996.108821448	1.14081	0.0163322	chr17.26778410.26778910	chr2.109960154.109960695	-1.02583	0.0165195	chr13.92903137.92903637
								chr10.84229189.84230811	0.76222	0.00635014	chr1.156667511.156668011	chr1.174235820.174236783	-0.939979	0.000146411	chr1.94711505.94712005				chr4.148448517.148449017				chr3.63295472.63295972	chr10.32997419.32997907	1.12367	7.9269e-05	chr1.164219499.164219999	chr1.111689782.111690399	-0.746951	0.0329394	chr1.55586347.55586847				chr17.3114622.3115122				chr19.25236693.25237193	chr4.9444150.9445067	1.41564	8.78221e-08	chr17.26778638.26779138	chr2.110134711.110135820	-1.20522	0.000567109	chr13.109592362.109592862
								chr10.84357424.84359207	0.65821	0.00505852	chr1.157168849.157169349	chr1.174811734.174812423	-0.754762	0.00364891	chr1.94711904.94712404				chr4.148512972.148513472				chr3.63295750.63296250	chr10.33099718.33100639	0.748685	0.000286145	chr1.165050118.165050618	chr1.111726030.111726762	-1.36769	4.50752e-09	chr1.55608798.55609298				chr17.3114964.3115464				chr19.25237033.25237533	chr4.33057943.33058763	0.934084	0.00497401	chr17.27562104.27562604	chr2.113371473.113372098	-0.871756	0.0455702	chr13.109592731.109593231
								chr10.86501029.86501470	0.729537	0.019848	chr1.157169216.157169716	chr1.175185172.175185957	-0.647319	0.0342603	chr1.94712292.94712792				chr4.148513184.148513684				chr3.63295960.63296460	chr10.33287765.33288867	0.536407	0.0199247	chr1.165547733.165548233	chr1.113107263.113107561	-0.684544	0.040236	chr1.55704582.55705082				chr17.3115228.3115728				chr19.25237275.25237775	chr4.43394247.43394913	0.880803	0.0202876	chr17.28419531.28420031	chr2.113817612.113818938	-0.764025	0.0493185	chr14.10423389.10423889
								chr10.86809652.86810674	0.651628	0.0301137	chr1.157169619.157170119	chr1.176417271.176417602	-0.883076	0.0110669	chr1.94712440.94712940				chr4.153063960.153064460				chr3.63296213.63296713	chr10.33540326.33540824	0.656778	0.0498838	chr1.166996976.166997476	chr1.113266041.113266478	-0.909047	0.00701828	chr1.55705074.55705574				chr17.3115383.3115883				chr19.25237473.25237973	chr4.56654156.56655004	1.52624	8.78221e-08	chr17.28419686.28420186	chr2.115431090.115431802	-0.988011	0.0217479	chr14.10646453.10646953
								chr10.86831347.86832287	0.622613	0.0345198	chr1.157169781.157170281	chr1.185726142.185726851	-0.753015	0.00926928	chr1.94762579.94763079				chr4.153064235.153064735				chr3.63296435.63296935	chr10.33557738.33559022	0.570929	0.0232494	chr1.167242096.167242596	chr1.113363982.113364793	-0.87931	3.88857e-05	chr1.57298477.57298977				chr17.3115525.3116025				chr19.26547051.26547551	chr4.64594787.64595697	0.791832	0.0432842	chr17.28420058.28420558	chr2.115459261.115460342	-1.20675	2.49257e-05	chr14.10646965.10647465
								chr10.88624148.88624934	0.559595	0.0436673	chr1.157182669.157183169	chr1.185891582.185892492	-0.763228	0.0284979	chr1.94763152.94763652				chr4.155991877.155992377				chr3.77830196.77830696	chr10.33996640.33997345	0.511496	0.0148693	chr1.167242333.167242833	chr1.114447152.114448461	-0.764559	0.00361882	chr1.60381851.60382351				chr17.23802856.23803356				chr19.26547405.26547905	chr4.89889534.89890291	1.29089	0.000614528	chr17.28420365.28420865	chr2.115464182.115464594	-0.966839	0.0237693	chr14.11086030.11086530
								chr10.90679760.90680542	0.761014	0.000694414	chr1.157182968.157183468	chr1.186608129.186608478	-0.778466	0.0204135	chr1.94833094.94833594				chr4.155992141.155992641				chr3.77830503.77831003	chr10.34230711.34231353	0.710116	0.00017285	chr1.170138627.170139127	chr1.115781126.115781951	-0.857936	1.27386e-06	chr1.60588849.60589349				chr17.23803239.23803739				chr19.54044302.54044802	chr4.102172480.102173073	1.0766	0.00479173	chr17.28512623.28513123	chr2.123349586.123350450	-1.06209	0.000564214	chr14.11086280.11086780
								chr10.90704433.90705282	0.709751	0.000579672	chr1.157452251.157452751	chr1.188232970.188233763	-0.809466	0.0139535	chr1.94833350.94833850				chr4.155992363.155992863				chr3.80540496.80540996	chr10.40604468.40605439	0.66551	0.00519942	chr1.170854880.170855380	chr1.116007662.116008607	-0.543965	0.00440488	chr1.60610559.60611059				chr17.24413832.24414332				chr19.54044525.54045025	chr4.105457023.105457673	1.03644	0.0202876	chr17.28517343.28517843	chr2.126039197.126040052	-0.802555	0.0252418	chr14.15010864.15011364
								chr10.90722806.90724437	0.5741	0.00702886	chr1.157452694.157453194	chr1.188420214.188421079	-0.555204	0.0470723	chr1.96595804.96596304				chr4.155992686.155993186				chr3.80540733.80541233	chr10.40730186.40730547	0.82645	0.0131092	chr1.170855071.170855571	chr1.116154413.116154772	-0.80961	0.00455978	chr1.60610804.60611304				chr17.24414353.24414853				chr19.54044731.54045231	chr4.106199671.106200544	1.88698	3.75055e-10	chr17.28517465.28517965	chr2.138468276.138469266	-0.905265	0.0488675	chr14.15011144.15011644
								chr10.90743209.90743704	0.905732	0.0392744	chr1.157512675.157513175	chr1.188443199.188443617	-0.995611	0.0251556	chr1.96596106.96596606				chr4.155992817.155993317				chr3.80541274.80541774	chr10.41076020.41076350	1.13081	0.000236421	chr1.172236841.172237341	chr1.116421239.116422109	-0.822862	0.00674862	chr1.61040434.61040934				chr17.24414661.24415161				chr19.54045017.54045517	chr4.106597039.106597618	1.20929	0.00133975	chr17.28517883.28518383	chr2.138688081.138688758	-1.13772	0.00458799	chr14.15011627.15012127
								chr10.90859423.90860262	0.683162	0.0100833	chr1.157512961.157513461	chr1.194628992.194629634	-0.724496	0.0168537	chr1.96738579.96739079				chr5.30915879.30916379				chr3.114463396.114463896	chr10.41248966.41249355	0.677008	0.0293891	chr1.172387297.172387797	chr1.118416602.118417371	-0.522455	0.0377042	chr1.61094970.61095470				chr17.24469849.24470349				chr2.65021312.65021812	chr4.107026339.107026988	1.26543	0.000125316	chr17.28522940.28523440	chr2.140472065.140472963	-1.18144	0.00270655	chr14.16534927.16535427
								chr10.90966619.90967375	0.700297	0.00227622	chr1.157513192.157513692	chr10.5591409.5592328	-0.846613	0.0167824	chr1.96738806.96739306				chr5.31179141.31179641				chr3.114463646.114464146	chr10.42759813.42760060	0.658622	0.0472263	chr1.177703313.177703813	chr1.118550180.118550485	-0.777312	0.0294353	chr1.61095218.61095718				chr17.24470069.24470569				chr2.65021594.65022094	chr4.117276743.117277525	1.08035	0.0038721	chr17.29093460.29093960	chr2.140532833.140534060	-0.785112	0.0458488	chr14.36653131.36653631
								chr10.93070131.93070859	0.622696	0.0208336	chr1.157888590.157889090	chr10.6808133.6808672	-0.995252	0.00390905	chr1.96878513.96879013				chr5.31179445.31179945				chr3.114463903.114464403	chr10.42781622.42782154	0.650195	0.0306386	chr1.177716547.177717047	chr1.119451053.119452048	-0.714425	0.00282216	chr1.61305893.61306393				chr17.24470431.24470931				chr2.65021802.65022302	chr4.123046145.123047065	0.921615	0.0251479	chr17.29094195.29094695	chr2.140567829.140568667	-0.89366	0.0122729	chr14.49745450.49745950
								chr10.93218799.93219341	1.02878	0.00738967	chr1.158507125.158507625	chr10.6878007.6878739	-1.02097	0.0113804	chr1.97845536.97846036				chr5.31179851.31180351				chr3.114464197.114464697	chr10.49015932.49017146	0.562906	0.0197077	chr1.177716957.177717457	chr1.120094739.120095546	-0.731613	0.000104945	chr1.61306126.61306626				chr17.24470557.24471057				chr2.65022140.65022640	chr4.125901548.125902424	1.21937	0.000452184	chr17.29094478.29094978	chr2.162412531.162413787	-0.886148	0.0192826	chr14.49745817.49746317
								chr10.97921979.97922547	1.03697	0.012081	chr1.158507392.158507892	chr10.7756858.7757530	-0.840547	0.034106	chr1.98162139.98162639				chr5.31180235.31180735				chr3.129617402.129617902	chr10.49150155.49151063	0.96618	1.2994e-05	chr1.178291009.178291509	chr1.120755947.120756577	-0.646976	0.0257715	chr1.61345577.61346077				chr17.25221707.25222207				chr2.65022320.65022820	chr4.125912426.125913131	0.931132	0.0249434	chr17.29095278.29095778	chr2.171704597.171705683	-0.882295	0.0317627	chr14.49746276.49746776
								chr10.98806558.98807508	0.729602	0.000283355	chr1.158507652.158508152	chr10.9574155.9574557	-0.7792	0.045503	chr1.98302789.98303289				chr5.73369001.73369501				chr3.129617768.129618268	chr10.49716745.49717399	0.533813	0.0319679	chr1.180140674.180141174	chr1.121043560.121043908	-0.796682	0.0288099	chr1.61481703.61482203				chr17.25221958.25222458				chr2.65022649.65023149	chr4.126131404.126132252	1.28192	0.000400286	chr17.31305415.31305915	chr3.4854894.4855484	-1.09572	0.00748103	chr14.80465035.80465535
								chr10.99169468.99170217	0.826224	0.000468195	chr1.158512573.158513073	chr10.10078228.10078632	-1.0731	0.00669643	chr1.98303085.98303585				chr5.73369426.73369926				chr3.133600333.133600833	chr10.50399608.50400448	0.754592	3.35519e-06	chr1.180140914.180141414	chr1.121123454.121124210	-0.707709	0.0197077	chr1.61587779.61588279				chr17.25222348.25222848				chr2.65022882.65023382	chr4.126639030.126639688	1.44282	0.000405665	chr17.31305670.31306170	chr3.8580072.8581421	-1.00657	0.00560696	chr14.80465563.80466063
								chr10.99477672.99478180	0.805376	0.023789	chr1.158513455.158513955	chr10.10247822.10248483	-0.993021	0.00182276	chr1.98303426.98303926				chr5.73369650.73370150				chr3.133600522.133601022	chr10.50753234.50753739	0.63144	0.0495421	chr1.180141153.180141653	chr1.121247374.121248059	-0.616749	0.0100583	chr1.62855090.62855590				chr17.25222772.25223272				chr2.74152534.74153034	chr4.126661042.126661881	1.09191	0.0117497	chr17.35549314.35549814	chr3.10026320.10027114	-0.903082	0.0217265	chr14.80515027.80515527
								chr10.99658346.99659466	0.757488	0.0118277	chr1.159256396.159256896	chr10.10472051.10472768	-0.566865	0.0189579	chr1.98526699.98527199				chr5.75701690.75702190				chr3.133600791.133601291	chr10.52237621.52237890	0.810214	0.00735836	chr1.180427621.180428121	chr1.121709173.121709826	-0.821295	0.00179464	chr1.63001785.63002285				chr17.25223137.25223637				chr2.74152864.74153364	chr4.130919344.130920123	1.04413	0.024147	chr17.35549533.35550033	chr3.13502676.13503718	-0.910381	0.0136236	chr14.80515145.80515645
								chr10.100281952.100283181	0.778205	0.000297678	chr1.159889374.159889874	chr10.11121783.11122422	-1.05526	0.000694474	chr1.98526896.98527396				chr5.110526058.110526558				chr3.133601248.133601748	chr10.54340692.54341500	0.788848	0.000298951	chr1.180507166.180507666	chr1.121801815.121802169	-0.738715	0.0111036	chr1.63004989.63005489				chr17.25272736.25273236				chr2.74153366.74153866	chr4.132474638.132475127	1.20303	0.0015741	chr17.35680197.35680697	chr3.18177675.18178516	-1.01625	0.00810838	chr14.80515257.80515757
								chr10.101197764.101198472	0.920393	0.0321735	chr1.159926319.159926819	chr10.11226305.11226818	-0.813679	0.0382592	chr1.98527311.98527811				chr5.110526325.110526825				chr3.141997417.141997917	chr10.55873971.55874734	0.568676	0.00745505	chr1.180507453.180507953	chr1.121812039.121813142	-0.528322	0.0289215	chr1.63005217.63005717				chr17.25272915.25273415				chr2.74153722.74154222	chr4.133107654.133108260	1.12753	0.00683266	chr17.35680523.35681023	chr3.18770222.18771112	-0.767201	0.0414134	chr14.80714932.80715432
								chr10.107499524.107500452	0.813062	0.0324477	chr1.159926537.159927037	chr10.11323241.11324098	-0.551469	0.0416163	chr1.99003515.99004015				chr5.110526497.110526997				chr3.141997850.141998350	chr10.56204222.56204896	1.0799	1.78886e-05	chr1.180577469.180577969	chr1.121885384.121886040	-0.776007	0.0163707	chr1.63085743.63086243				chr17.25273167.25273667				chr2.77816425.77816925	chr4.133223689.133224450	1.27106	0.00116682	chr17.46591343.46591843	chr3.20511234.20512120	-0.843807	0.0213673	chr14.80715377.80715877
								chr10.107737761.107738412	0.705869	0.00936851	chr1.159991887.159992387	chr10.11751834.11753033	-0.751033	0.0108745	chr1.99003772.99004272				chr5.110769997.110770497				chr3.142978810.142979310	chr10.57421044.57421857	0.836075	0.00177444	chr1.180577774.180578274	chr1.121909983.121910911	-0.502072	0.0077416	chr1.63136346.63136846				chr17.25273384.25273884				chr2.77816888.77817388	chr4.133240430.133241904	0.907439	0.00636486	chr17.50437451.50437951	chr3.21741920.21743022	-0.740808	0.0361386	chr14.80731141.80731641
								chr10.108454603.108455334	0.719547	0.0188514	chr1.162323086.162323586	chr10.12096384.12097337	-0.757355	0.00626512	chr1.99004003.99004503				chr5.110770534.110771034				chr3.142979101.142979601	chr10.57812001.57812864	0.650365	0.00263462	chr1.182113576.182114076	chr1.122111049.122111717	-0.860428	0.00447413	chr1.63136738.63137238				chr17.25273675.25274175				chr2.117385931.117386431	chr4.134918223.134918755	1.32467	0.000536351	chr17.56099164.56099664	chr3.24070954.24071612	-0.771998	0.0392905	chr14.81715756.81716256
								chr10.108600370.108601376	0.683775	0.00598008	chr1.162323464.162323964	chr10.12643111.12643743	-0.698017	0.012591	chr1.99004228.99004728				chr5.115975591.115976091				chr3.145704595.145705095	chr10.59942177.59943566	0.527639	0.0266594	chr1.182114033.182114533	chr1.122257708.122258533	-0.646841	0.036455	chr1.63784481.63784981				chr17.25274030.25274530				chr2.117386217.117386717	chr4.134998764.134999625	1.0741	0.00676904	chr17.56099674.56100174	chr3.25353189.25354277	-0.788504	0.0491452	chr14.91264316.91264816
								chr10.108619229.108620255	0.693443	0.0468417	chr1.162891840.162892340	chr10.13133780.13134457	-0.728169	0.012706	chr1.99398673.99399173				chr5.121389145.121389645				chr3.145704860.145705360	chr10.59956741.59957098	0.839554	0.00378412	chr1.182302151.182302651	chr1.122457825.122458316	-0.936228	0.00357063	chr1.63784739.63785239				chr17.28327975.28328475				chr2.117386552.117387052	chr4.135973392.135974081	1.20061	0.00639454	chr17.56099954.56100454	chr3.25482623.25483669	-0.980805	0.00413281	chr14.91264596.91265096
								chr10.108658328.108658776	0.905899	0.0111705	chr1.162892176.162892676	chr10.13225154.13226004	-0.771406	0.0383365	chr1.99502342.99502842				chr5.127755450.127755950				chr3.145705283.145705783	chr10.59957511.59958237	0.648535	0.0357461	chr1.182302444.182302944	chr1.122664385.122665133	-0.716364	0.00160372	chr1.63785064.63785564				chr17.28328236.28328736				chr2.133026991.133027491	chr4.137121491.137122190	1.95033	1.79567e-10	chr17.56100195.56100695	chr3.25977643.25978653	-0.805536	0.0317882	chr14.94351872.94352372
								chr10.108837253.108838373	0.950837	0.0010484	chr1.164231887.164232387	chr10.13709249.13709995	-0.759325	0.0235388	chr1.99502508.99503008				chr5.127755865.127756365				chr3.148093558.148094058	chr10.59978848.59979703	0.683881	0.047916	chr1.182972198.182972698	chr1.122735193.122736070	-0.634942	0.0081734	chr1.63828377.63828877				chr17.28328568.28329068				chr2.133027373.133027873	chr4.138282749.138283212	1.15489	0.00187128	chr17.56100803.56101303	chr3.26920706.26921838	-0.742398	0.0439814	chr14.94353017.94353517
								chr10.109131984.109132767	0.77971	0.0210068	chr1.164232104.164232604	chr10.13727506.13728223	-0.604512	0.0073376	chr1.100467548.100468048				chr5.128498966.128499466				chr3.148093884.148094384	chr10.60447095.60448056	0.763402	0.00631375	chr1.183573299.183573799	chr1.123517594.123518775	-1.26347	3.7739e-08	chr1.64364030.64364530				chr17.28328783.28329283				chr2.146221572.146222072	chr4.138553401.138554065	1.30687	0.000795944	chr17.56101097.56101597	chr3.29700971.29701775	-1.00331	0.00228842	chr14.96804933.96805433
								chr10.109517600.109518150	1.02456	0.0103443	chr1.164681249.164681749	chr10.13754684.13755453	-0.668803	0.0196406	chr1.100950144.100950644				chr5.128499235.128499735				chr3.148094356.148094856	chr10.61486594.61486972	0.726558	0.0424618	chr1.183573614.183574114	chr1.123583576.123584125	-0.792543	0.00916748	chr1.64887394.64887894				chr17.28329024.28329524				chr2.146221827.146222327	chr4.138723479.138724182	1.00673	0.026216	chr17.56101413.56101913	chr3.45408180.45409024	-0.926473	0.00857535	chr14.96805258.96805758
								chr10.109643218.109644344	0.7487	0.00487035	chr1.164681560.164682060	chr10.13775649.13776636	-0.657713	0.00686876	chr1.100950402.100950902				chr5.128499503.128500003				chr3.148094498.148094998	chr10.62261091.62261800	0.609976	0.0158509	chr1.189154314.189154814	chr1.123765145.123766070	-0.582853	0.00046023	chr1.64975333.64975833				chr17.29355091.29355591				chr2.146222242.146222742	chr4.140153196.140154227	0.891349	0.0313474	chr17.56101947.56102447	chr3.49867505.49868414	-0.799447	0.0436921	chr14.96805597.96806097
								chr10.110440364.110440956	0.760663	0.00240104	chr1.164988059.164988559	chr10.13874459.13875744	-0.655686	0.00791793	chr1.101807417.101807917				chr5.128800425.128800925				chr4.20777157.20777657	chr10.63248224.63248555	0.823377	0.00782839	chr1.189437061.189437561	chr1.124870987.124871796	-0.50241	0.0265019	chr1.64975630.64976130				chr17.29355304.29355804				chr2.146222437.146222937	chr4.141491005.141491551	1.25064	0.00396557	chr17.56102199.56102699	chr3.58386227.58386875	-0.894049	0.0305788	chr14.98497694.98498194
								chr10.110597189.110597791	0.809866	0.0403622	chr1.165038232.165038732	chr10.14044587.14044988	-0.723729	0.0329778	chr1.101807791.101808291				chr5.128800701.128801201				chr4.20777414.20777914	chr10.63607681.63609103	0.503446	0.0322849	chr1.189960421.189960921	chr1.124949055.124950055	-0.649123	0.0317296	chr1.65235576.65236076				chr17.29355874.29356374				chr2.146222668.146223168	chr4.148396967.148397569	1.4616	5.80786e-05	chr17.56102892.56103392	chr3.59448891.59449328	-1.32385	0.000405665	chr14.102516020.102516520
								chr10.111031391.111032229	0.509856	0.0492828	chr1.165304282.165304782	chr10.14267406.14268504	-0.550493	0.0270458	chr1.101807946.101808446				chr5.129534086.129534586				chr4.20777541.20778041	chr10.63969226.63970099	0.624974	0.00281538	chr1.190076469.190076969	chr1.124997488.124998786	-0.754234	0.000287806	chr1.65333903.65334403				chr17.29356182.29356682				chr2.146222929.146223429	chr4.149889731.149890357	1.01	0.0136236	chr17.56103066.56103566	chr3.61282627.61283352	-0.877739	0.0378921	chr14.102516716.102517216
								chr10.111040002.111040854	0.674996	0.0134468	chr1.165304658.165305158	chr10.15316974.15317632	-0.746979	0.0329431	chr1.101995712.101996212				chr5.129534412.129534912				chr4.20777815.20778315	chr10.64165774.64166541	0.683729	0.00189937	chr1.190527441.190527941	chr1.125034099.125034783	-1.29504	2.41514e-06	chr1.65334311.65334811				chr17.29356478.29356978				chr2.146223085.146223585	chr4.149909478.149909943	1.14252	0.011497	chr17.56103329.56103829	chr3.68847989.68848805	-0.86236	0.0169537	chr14.110186913.110187413
								chr10.111314894.111315400	0.549667	0.0396948	chr1.165556679.165557179	chr10.15549979.15550840	-0.774549	0.0125417	chr1.101995966.101996466				chr5.134551189.134551689				chr4.20778080.20778580	chr10.66601116.66601493	0.619056	0.036897	chr1.190527675.190528175	chr1.125149083.125149666	-0.755037	0.041338	chr1.65334714.65335214				chr17.29356792.29357292				chr2.146223395.146223895	chr4.149979559.149980464	1.23183	8.65638e-05	chr17.56103598.56104098	chr3.72504085.72504844	-0.999279	0.00139155	chr14.110238664.110239164
								chr10.111348270.111349047	1.05023	0.00267492	chr1.168193308.168193808	chr10.15591918.15592634	-0.813989	0.0290375	chr1.101996167.101996667				chr5.134551456.134551956				chr4.20778621.20779121	chr10.66928122.66928661	0.724284	0.00843405	chr1.190527876.190528376	chr1.125158752.125160004	-0.61242	0.000794007	chr1.65538436.65538936				chr17.33955154.33955654				chr2.148206466.148206966	chr4.150871485.150872720	0.868728	0.034933	chr17.56108586.56109086	chr3.72570917.72571664	-0.825585	0.0458488	chr14.118052255.118052755
								chr10.111881721.111883042	0.500569	0.0272826	chr1.170297891.170298391	chr10.15807121.15807912	-0.519663	0.0365844	chr1.101996437.101996937				chr5.134552103.134552603				chr4.20779031.20779531	chr10.68165102.68166167	0.562511	0.00869111	chr1.190934654.190935154	chr1.125575350.125576184	-0.667426	0.00017285	chr1.65538686.65539186				chr17.33955507.33956007				chr2.148206653.148207153	chr4.151396158.151397178	1.23462	0.000581185	chr17.56109567.56110067	chr3.73217099.73217778	-0.923353	0.0392268	chr14.120721947.120722447
								chr10.114318177.114319392	0.736326	0.00729917	chr1.170298119.170298619	chr10.15832258.15832758	-0.93769	0.0222282	chr1.102235379.102235879				chr5.134552508.134553008				chr4.22487094.22487594	chr10.68659291.68659767	1.00566	0.00274763	chr1.191292334.191292834	chr1.125790160.125790708	-0.580927	0.0375387	chr1.65804336.65804836				chr17.33955851.33956351				chr2.172041823.172042323	chr4.151454501.151455339	1.08655	0.00832876	chr18.20971121.20971621	chr3.73397100.73397533	-0.930878	0.0165195	chr14.120722570.120723070
								chr10.114499714.114500482	0.883298	0.0105031	chr1.170336497.170336997	chr10.16580104.16580884	-1.00998	0.000405242	chr1.104057214.104057714				chr5.135879440.135879940				chr4.22487345.22487845	chr10.68705483.68706271	0.790228	0.0001858	chr1.192241074.192241574	chr1.126012474.126013549	-0.62407	0.0186305	chr1.65804575.65805075				chr17.33956047.33956547				chr2.172042104.172042604	chr5.23401486.23402396	1.13802	0.00196414	chr18.30395962.30396462	chr3.73801630.73802440	-1.00993	0.0017535	chr14.120732359.120732859
								chr10.114533505.114533860	1.03363	0.0122623	chr1.170408954.170409454	chr10.17023775.17024699	-0.916172	0.000344965	chr1.104108032.104108532				chr5.135879732.135880232				chr4.22487850.22488350	chr10.69577110.69577414	0.992582	0.00292386	chr1.192438971.192439471	chr1.126137950.126138784	-0.551943	0.0100114	chr1.66007272.66007772				chr17.34031490.34031990				chr2.172042510.172043010	chr5.28055148.28055902	0.837852	0.0203046	chr18.30396514.30397014	chr3.73934018.73934895	-0.918735	0.0191848	chr15.13217095.13217595
								chr10.114766917.114767468	1.01254	0.00843682	chr1.170807581.170808081	chr10.17656242.17656861	-0.656688	0.0466226	chr1.104108326.104108826				chr5.137306960.137307460				chr4.22488200.22488700	chr10.69780614.69781085	0.674001	0.0285822	chr1.192439433.192439933	chr1.126404924.126406086	-0.567142	0.0126134	chr1.66007551.66008051				chr17.34031798.34032298				chr2.172042755.172043255	chr5.29277815.29278544	0.932028	0.0154178	chr18.35039786.35040286	chr3.82276740.82277771	-0.841565	0.0159507	chr15.13217553.13218053
								chr10.114972028.114972836	0.591562	0.0334694	chr1.170807865.170808365	chr10.17963564.17964301	-0.810679	0.0302344	chr1.104546440.104546940				chr5.137307260.137307760				chr4.22923789.22924289	chr10.70183115.70183987	0.645906	0.0257333	chr1.192744814.192745314	chr1.126878980.126879644	-0.889949	0.000373514	chr1.66007757.66008257				chr17.34032095.34032595				chr2.172043167.172043667	chr5.30780423.30781610	0.847417	0.0392905	chr18.49166240.49166740	chr3.110788559.110789673	-1.20847	0.000477939	chr15.13217900.13218400
								chr10.115515133.115516292	0.910992	0.00305161	chr1.172281487.172281987	chr10.19061854.19062733	-0.679299	0.0377659	chr1.105653922.105654422				chr5.137307456.137307956				chr4.22924076.22924576	chr10.70855862.70856426	0.500945	0.0161894	chr1.192745091.192745591	chr1.126958317.126959058	-0.673125	0.0423769	chr1.66007974.66008474				chr17.34626832.34627332				chr2.180896628.180897128	chr5.34183169.34183532	1.28626	0.000205173	chr18.49166444.49166944	chr3.115579687.115581041	-0.975597	0.00130447	chr15.13218108.13218608
								chr10.116653130.116653983	0.640436	0.0231852	chr1.172281770.172282270	chr10.19121962.19122837	-0.72002	6.78264e-05	chr1.105974656.105975156				chr5.137307737.137308237				chr4.32169726.32170226	chr10.72352837.72353249	0.761675	0.0327149	chr1.192745397.192745897	chr1.127449498.127450130	-1.02471	0.000151446	chr1.66222986.66223486				chr17.34627262.34627762				chr2.180896880.180897380	chr5.34642655.34643359	1.19277	3.7045e-05	chr18.49166708.49167208	chr3.115599181.115599767	-0.808713	0.0359703	chr15.13218338.13218838
								chr10.117013688.117014904	0.562604	0.0176218	chr1.175463949.175464449	chr10.20071714.20072443	-0.69176	0.0222383	chr1.105974915.105975415				chr5.143757992.143758492				chr4.32170047.32170547	chr10.72484155.72484991	0.636076	0.00796656	chr1.192745652.192746152	chr1.127595057.127595879	-0.547389	0.00799008	chr1.66223170.66223670				chr17.34627973.34628473				chr2.180897091.180897591	chr5.35673073.35673577	0.85304	0.0403215	chr18.52495715.52496215	chr3.119168165.119168924	-1.14729	0.00426522	chr15.16450218.16450718
								chr10.119083340.119084169	1.06395	0.000188871	chr1.176980167.176980667	chr10.21560745.21561816	-0.520212	0.0425119	chr1.105975249.105975749				chr5.143758481.143758981				chr4.33900868.33901368	chr10.73908067.73908921	1.43121	3.33399e-09	chr1.193042704.193043204	chr1.128141692.128142128	-0.661167	0.00567203	chr1.66337312.66337812				chr17.34893713.34894213				chr2.180897314.180897814	chr5.38499062.38499864	0.876292	0.0215638	chr18.62046999.62047499	chr3.119169598.119169991	-1.06266	0.011933	chr15.32505879.32506379
								chr10.119342188.119343288	0.697276	0.0108745	chr1.176980488.176980988	chr10.21680822.21681193	-0.713796	0.0225426	chr1.105975474.105975974				chr5.144767873.144768373				chr4.33901330.33901830	chr10.74978865.74979858	0.52439	0.0256475	chr1.193043078.193043578	chr1.128570229.128570694	-0.933004	4.01714e-06	chr1.66495167.66495667				chr17.34894127.34894627				chr2.180897659.180898159	chr5.66434572.66435449	1.80856	3.28591e-07	chr18.67745728.67746228	chr3.119361686.119362796	-0.822637	0.0132941	chr15.34336413.34336913
								chr10.122724416.122725266	0.687771	0.000199949	chr1.176980740.176981240	chr10.21853340.21854513	-0.752559	0.00232747	chr1.106739723.106740223				chr5.144768202.144768702				chr4.48044543.48045043	chr10.76246698.76247077	0.800224	0.0237182	chr1.193043435.193043935	chr1.128696086.128696451	-1.03737	0.00376499	chr1.66495320.66495820				chr17.35164355.35164855				chr2.180897837.180898337	chr5.67931392.67932432	1.71079	2.63872e-08	chr18.67745837.67746337	chr3.119489144.119489981	-0.924416	0.0305788	chr15.48342006.48342506
								chr10.126458174.126459181	0.704605	0.0224795	chr1.177382045.177382545	chr10.22058095.22059244	-0.638907	0.000167707	chr1.107559148.107559648				chr5.144768505.144769005				chr4.48044858.48045358	chr10.76736750.76737235	0.662053	0.019909	chr1.193226714.193227214	chr1.128800866.128801461	-1.09453	3.0854e-06	chr1.66499448.66499948				chr17.35164808.35165308				chr2.180898112.180898612	chr5.73034322.73034940	1.26144	0.0010499	chr18.74901458.74901958	chr3.125124909.125125671	-1.63651	8.58758e-08	chr15.50780822.50781322
								chr10.126483447.126483978	0.894555	0.00227622	chr1.180427333.180427833	chr10.22282513.22283726	-0.655647	0.0263532	chr1.107559415.107559915				chr5.144768751.144769251				chr4.48045308.48045808	chr10.77315556.77316342	0.672572	0.0215695	chr1.193226931.193227431	chr1.128805636.128806103	-0.81532	0.00621686	chr1.66606146.66606646				chr17.35165195.35165695				chr3.62338377.62338877	chr5.73546682.73547634	1.01762	0.00902576	chr19.6218607.6219107	chr3.132005964.132006643	-0.949161	0.00387119	chr15.50781338.50781838
								chr11.4087001.4087938	1.03332	0.00339793	chr1.180427627.180428127	chr10.22357083.22357498	-1.01533	0.0146866	chr1.107805765.107806265				chr5.145139560.145140060				chr4.68262833.68263333	chr10.77491531.77492046	0.957653	0.00701311	chr1.193227431.193227931	chr1.128895743.128896374	-0.661364	0.00976828	chr1.66606577.66607077				chr17.35241191.35241691				chr3.62338661.62339161	chr5.74275806.74276285	1.10215	0.0146443	chr19.27336465.27336965	chr3.132018416.132018904	-0.975994	0.0308133	chr15.60284826.60285326
								chr11.4946906.4948182	0.65394	0.011358	chr1.181476516.181477016	chr10.22666701.22667202	-0.852532	0.0269752	chr1.107914618.107915118				chr5.145139818.145140318				chr4.68263188.68263688	chr10.78190598.78191303	0.689014	0.0132457	chr1.193351230.193351730	chr1.129138373.129139290	-0.714284	0.00046023	chr1.66607274.66607774				chr17.35241518.35242018				chr3.62338847.62339347	chr5.92441367.92442000	0.951531	0.0407435	chr19.29024239.29024739	chr3.136609602.136610765	-0.956104	0.00531533	chr15.60285295.60285795
								chr11.6078309.6079341	1.04043	0.000890585	chr1.181476985.181477485	chr10.22707897.22708654	-0.867577	0.000105688	chr1.107915062.107915562				chr5.145140133.145140633				chr4.68531985.68532485	chr10.80039422.80040030	0.559587	0.0168268	chr1.193351561.193352061	chr1.129381034.129381862	-0.702513	0.000916027	chr1.66619216.66619716				chr17.35241971.35242471				chr3.62339086.62339586	chr5.97794059.97794599	1.29858	0.00172001	chr19.44231648.44232148	chr3.136922133.136923431	-0.925828	0.0132941	chr15.60389894.60390394
								chr11.6174651.6175289	0.85394	0.0152314	chr1.181549587.181550087	chr10.22915697.22916516	-0.711969	0.029663	chr1.107915277.107915777				chr5.146230860.146231360				chr4.69095749.69096249	chr10.80071012.80071536	0.877007	0.0114861	chr1.193363765.193364265	chr1.129636504.129637478	-0.980202	1.7647e-07	chr1.67167145.67167645				chr17.45474210.45474710				chr3.62339320.62339820	chr5.103629109.103629871	0.881623	0.0207628	chr19.44232079.44232579	chr3.140283345.140284036	-1.02088	0.00582732	chr15.60967956.60968456
								chr11.6966864.6967490	0.638053	0.0470723	chr1.181549901.181550401	chr10.23076586.23077065	-0.9552	0.00202867	chr1.107987480.107987980				chr5.146231202.146231702				chr4.90003367.90003867	chr10.80137343.80137658	0.885908	0.00398571	chr1.193379381.193379881	chr1.129829486.129830236	-0.732442	0.040663	chr1.67223623.67224123				chr17.45474656.45475156				chr3.62339646.62340146	chr5.103788958.103789413	0.999636	0.0274477	chr19.45027278.45027778	chr3.148744294.148745492	-0.857615	0.0124715	chr15.60968178.60968678
								chr11.6994164.6994665	0.873815	0.0453339	chr1.182753751.182754251	chr10.23949484.23950595	-0.760131	0.00500444	chr1.108223991.108224491				chr5.147990658.147991158				chr4.90003777.90004277	chr10.80264623.80265225	0.50835	0.0195649	chr1.193847465.193847965	chr1.131397999.131398615	-0.561156	0.045876	chr1.67765815.67766315				chr17.45474928.45475428				chr3.68868666.68869166	chr5.112020777.112021426	0.964774	0.00451908	chr19.45507433.45507933	chr3.148771433.148772487	-1.05061	0.0109093	chr15.64590029.64590529
								chr11.12245050.12246049	0.737102	0.0355967	chr1.189217483.189217983	chr10.24433553.24434192	-1.20857	9.56745e-06	chr1.108900886.108901386				chr5.147991029.147991529				chr4.90004152.90004652	chr10.80587351.80587669	0.789508	0.0471742	chr1.193847776.193848276	chr1.131659544.131659932	-0.68804	0.0309925	chr1.67798030.67798530				chr17.56584038.56584538				chr3.68869038.68869538	chr5.121388984.121389580	1.0513	0.00945354	chr19.46141063.46141563	chr3.155177535.155178381	-0.850086	0.0105261	chr15.69892673.69893173
								chr11.16798099.16798563	0.917085	0.0010255	chr1.189217703.189218203	chr10.24778284.24779154	-0.62807	0.0155352	chr1.108901197.108901697				chr6.30664554.30665054				chr4.93990235.93990735	chr10.80664523.80665319	0.689907	0.0351502	chr1.194980837.194981337	chr1.135333522.135334149	-0.575964	0.00872951	chr1.67798289.67798789				chr17.56584333.56584833				chr3.68869316.68869816	chr5.127595439.127596209	1.52577	5.37314e-06	chr2.4501175.4501675	chr3.155322000.155322792	-1.10269	6.00378e-05	chr16.25956013.25956513
								chr11.18262626.18263632	0.751595	0.0043648	chr1.189960381.189960881	chr10.24987568.24988012	-0.811649	0.0116295	chr1.109373901.109374401				chr6.30664790.30665290				chr5.15800383.15800883	chr10.81551497.81552101	0.639743	0.0154416	chr10.5190649.5191149	chr1.135518604.135519568	-0.550303	0.0218011	chr1.67798741.67799241				chr17.56584559.56585059				chr3.68869582.68870082	chr5.129534268.129534966	1.23062	0.00228842	chr2.4501535.4502035	chr3.155342787.155343419	-1.50767	1.39603e-06	chr16.25956556.25957056
								chr11.19203752.19204962	0.583518	0.0342312	chr1.191952741.191953241	chr10.25156932.25158071	-1.03286	5.23044e-05	chr1.110305955.110306455				chr6.86525514.86526014				chr5.15800936.15801436	chr10.83165768.83166499	0.807087	0.000264895	chr10.5192808.5193308	chr1.135543750.135544088	-0.790002	0.0114907	chr1.67968993.67969493				chr17.56584682.56585182				chr3.68870140.68870640	chr5.131313836.131314334	1.58061	3.28365e-05	chr2.10140091.10140591	chr3.155351650.155351993	-0.923903	0.0313474	chr16.40010720.40011220
								chr11.19944678.19945169	0.54308	0.0443935	chr1.192480027.192480527	chr10.26142796.26143129	-0.994518	0.00528432	chr1.110504570.110505070				chr6.86525700.86526200				chr5.40455942.40456442	chr10.83737921.83738232	0.907788	0.0184074	chr10.5200647.5201147	chr1.135699976.135700314	-0.82645	0.0325646	chr1.68536255.68536755				chr17.73472298.73472798				chr3.100747333.100747833	chr5.134303437.134304218	0.991382	0.016569	chr2.10140446.10140946	chr4.6816447.6817447	-0.821062	0.0203046	chr16.40010994.40011494
								chr11.22632848.22633442	0.652556	0.0490624	chr1.192480319.192480819	chr10.26202282.26203390	-0.565506	0.039022	chr1.111213934.111214434				chr6.86525961.86526461				chr5.40456186.40456686	chr10.83861522.83862262	0.850549	0.00688742	chr10.5367255.5367755	chr1.136541154.136542273	-0.638884	0.0174694	chr1.68536424.68536924				chr17.73472824.73473324				chr3.100747770.100748270	chr5.134874027.134874936	1.13423	0.00472982	chr2.10226311.10226811	chr4.7926714.7927309	-1.39648	0.000114807	chr16.45870537.45871037
								chr11.23103170.23103563	1.01293	0.017982	chr1.193042702.193043202	chr10.26699923.26700252	-0.872441	0.0222765	chr1.111370503.111371003				chr6.86526468.86526968				chr5.62752910.62753410	chr10.84187125.84187803	0.682286	0.00970938	chr10.5367693.5368193	chr1.136659832.136660401	-0.569578	0.0453274	chr1.70526617.70527117				chr17.73473262.73473762				chr3.101603930.101604430	chr5.135655982.135656502	1.33298	0.00141163	chr2.11766678.11767178	chr4.8113249.8114014	-0.94463	0.0399304	chr16.45870696.45871196
								chr11.23362086.23362889	1.02007	0.00292861	chr1.193043047.193043547	chr10.26815367.26816220	-0.547131	0.0257291	chr1.111833537.111834037				chr6.86526810.86527310				chr5.85161972.85162472	chr10.84229202.84230775	0.503225	0.0464136	chr10.5367964.5368464	chr1.136681141.136681648	-0.861051	0.00574797	chr1.70526832.70527332				chr17.73473364.73473864				chr3.101604202.101604702	chr5.135879403.135880271	1.73897	3.93074e-08	chr2.11767117.11767617	chr4.11978546.11979101	-0.916935	0.0313474	chr16.45870893.45871393
								chr11.25632633.25633414	0.924215	0.00956446	chr1.193380814.193381314	chr10.27116734.27118264	-0.735272	0.000376292	chr1.111833797.111834297				chr6.86527039.86527539				chr5.85162249.85162749	chr10.84238253.84239047	0.534966	0.0347951	chr10.5368205.5368705	chr1.137168416.137169015	-0.723456	0.00370089	chr1.70527057.70527557				chr18.12972676.12973176				chr3.101604494.101604994	chr5.136224280.136225079	1.55941	9.48848e-07	chr2.27045914.27046414	chr4.15157165.15157917	-0.853025	0.0137027	chr16.45871236.45871736
								chr11.26966784.26967905	0.903521	1.60727e-07	chr1.194881462.194881962	chr10.27465538.27466225	-0.864171	0.0195434	chr1.112074003.112074503				chr6.86822171.86822671				chr6.21417808.21418308	chr10.84371726.84373018	0.687123	0.00278429	chr10.5886023.5886523	chr1.137463534.137464068	-0.706887	0.0345391	chr1.70527247.70527747				chr18.12972964.12973464				chr3.109339807.109340307	chr5.137412273.137412921	0.995162	0.0133648	chr2.27046302.27046802	chr4.25593163.25593878	-0.981057	0.00172001	chr16.46824866.46825366
								chr11.28185523.28186731	0.677247	0.0496485	chr1.194881826.194882326	chr10.27533247.27533772	-0.994706	0.00654845	chr1.112416255.112416755				chr6.86822644.86823144				chr6.21418199.21418699	chr10.84621990.84622937	0.512237	0.00593619	chr10.6478315.6478815	chr1.137478464.137478990	-0.577745	0.0286417	chr1.70849408.70849908				chr18.12973245.12973745				chr3.109340049.109340549	chr5.137660002.137660478	1.18791	0.00792847	chr2.27310804.27311304	chr4.34981415.34982153	-1.12726	0.00101475	chr16.49572455.49572955
								chr11.29766029.29767201	0.70443	0.00327456	chr1.194980858.194981358	chr10.27974744.27975169	-1.11037	0.00438781	chr1.112416646.112417146				chr6.86963913.86964413				chr6.22287880.22288380	chr10.84950418.84950847	0.772454	0.013903	chr10.6578556.6579056	chr1.137516012.137516968	-0.755937	0.00421539	chr1.70849649.70850149				chr18.12973667.12974167				chr3.109340259.109340759	chr5.137671444.137672393	1.21851	0.000879656	chr2.27598894.27599394	chr4.36202489.36203337	-0.978293	0.0385067	chr16.49572757.49573257
								chr11.30813479.30813918	1.22216	0.00318789	chr10.5190722.5191222	chr10.28504723.28505548	-0.966736	0.00109259	chr1.113127373.113127873				chr6.88841402.88841902				chr6.22288307.22288807	chr10.86809872.86810473	0.552332	0.0365842	chr10.6578909.6579409	chr1.137545267.137546674	-0.605631	0.005342	chr1.72860694.72861194				chr18.12973856.12974356				chr3.109340520.109341020	chr5.139796864.139797313	1.20042	0.0045744	chr2.27599176.27599676	chr4.36288813.36289964	-0.699071	0.0490344	chr16.49572980.49573480
								chr11.30889450.30889998	0.8075	0.0403799	chr10.5200647.5201147	chr10.28664875.28665744	-0.500563	0.0318355	chr1.113127810.113128310				chr6.88841718.88842218				chr6.22288619.22289119	chr10.86820975.86821748	0.891768	7.00709e-07	chr10.6842206.6842706	chr1.137617359.137618262	-0.582327	0.00587748	chr1.79710330.79710830				chr18.34623860.34624360				chr3.109340921.109341421	chr5.149566816.149567464	1.22907	3.28365e-05	chr2.27599383.27599883	chr4.36305776.36306673	-1.52231	1.85901e-06	chr16.53046344.53046844
								chr11.31593285.31594132	0.914637	0.0306798	chr10.5367285.5367785	chr10.29340137.29340694	-0.811981	0.00895244	chr1.113130231.113130731				chr6.88842050.88842550				chr6.22288828.22289328	chr10.88392007.88392882	0.626393	0.00194174	chr10.6936602.6937102	chr1.137656722.137657634	-0.677628	2.27413e-05	chr1.79710580.79711080				chr18.34624086.34624586				chr3.109341131.109341631	chr6.5442789.5443716	0.885596	0.00666481	chr2.28222721.28223221	chr4.64001994.64002674	-0.753338	0.0312296	chr16.57225529.57226029
								chr11.32915440.32916242	0.820671	0.0176123	chr10.5367604.5368104	chr10.29344025.29344876	-0.692657	0.0408836	chr1.113130452.113130952				chr6.88842677.88843177				chr6.22289194.22289694	chr10.89515664.89516448	1.59385	5.90808e-13	chr10.8174114.8174614	chr1.137788676.137789324	-0.842066	0.00021007	chr1.79710911.79711411				chr18.34624339.34624839				chr3.110249677.110250177	chr6.6241601.6242671	1.21206	0.000341874	chr2.28222968.28223468	chr4.64094028.64094806	-0.785003	0.0466851	chr16.58433112.58433612
								chr11.35160360.35161385	0.551925	0.023045	chr10.5368201.5368701	chr10.30270908.30271729	-0.804428	0.0241892	chr1.113130646.113131146				chr6.90821683.90822183				chr6.27927020.27927520	chr10.90081303.90082201	0.667844	0.0254048	chr10.8174395.8174895	chr1.138190840.138192442	-0.622544	0.00043891	chr1.79711096.79711596				chr18.34624613.34625113				chr3.110249916.110250416	chr6.33345326.33346104	1.43766	6.63662e-05	chr2.30242443.30242943	chr4.65951657.65952772	-0.951764	0.00253176	chr16.64069021.64069521
								chr11.35668180.35669096	0.67158	0.0224585	chr10.6538186.6538686	chr10.30586785.30587699	-0.60813	0.0133697	chr1.113945690.113946190				chr6.90822111.90822611				chr6.27927408.27927908	chr10.90307441.90308932	0.52119	0.0294495	chr10.8980583.8981083	chr1.138500036.138500910	-0.526068	0.0282829	chr1.79711491.79711991				chr18.34931473.34931973				chr3.110250091.110250591	chr6.35288064.35289466	0.7266	0.029481	chr2.30265728.30266228	chr4.69668120.69668782	-0.865936	0.0390315	chr16.66771799.66772299
								chr11.36341618.36342221	0.889679	0.00804709	chr10.6538627.6539127	chr10.30760417.30760984	-1.08485	0.00259035	chr1.115925679.115926179				chr6.112789105.112789605				chr6.27927670.27928170	chr10.90704494.90705416	0.556747	0.0112496	chr10.9046881.9047381	chr1.138579281.138580371	-0.703899	0.00011112	chr1.79711790.79712290				chr18.34931865.34932365				chr3.110250346.110250846	chr6.39278267.39279129	0.89747	0.0420073	chr2.30266463.30266963	chr4.71229608.71230962	-0.925978	0.012981	chr16.66997311.66997811
								chr11.40784281.40785204	0.722394	0.000668454	chr10.7111585.7112085	chr10.31220502.31222105	-0.661064	0.0157891	chr1.117029930.117030430				chr6.112789486.112789986				chr6.28980107.28980607	chr10.90723994.90724446	0.542548	0.0483567	chr10.10058974.10059474	chr1.139255447.139256076	-0.925386	1.13529e-07	chr1.79949080.79949580				chr18.34932399.34932899				chr3.110250776.110251276	chr6.47642339.47642977	0.972525	0.0258333	chr2.30270039.30270539	chr4.72233579.72234419	-0.744423	0.0476019	chr16.66997557.66998057
								chr11.40846359.40847205	0.828196	0.00387241	chr10.11381242.11381742	chr10.31260450.31261630	-0.587403	0.0227487	chr1.117122281.117122781				chr6.112789815.112790315				chr6.28980327.28980827	chr10.90743105.90743524	0.96851	0.00576928	chr10.10059323.10059823	chr1.139279129.139279904	-0.600578	0.0192238	chr1.80032255.80032755				chr18.34953686.34954186				chr3.110251015.110251515	chr6.56891460.56891983	1.05013	0.00569356	chr2.31796909.31797409	chr4.72380365.72380646	-0.950903	0.0207464	chr16.70868195.70868695
								chr11.40876085.40876360	0.990598	0.0208336	chr10.14592175.14592675	chr10.31435711.31436774	-0.732595	0.0045891	chr1.117122509.117123009				chr6.112790055.112790555				chr6.28980590.28981090	chr10.90806250.90806744	0.865135	0.0275005	chr10.10059544.10060044	chr1.139478475.139479227	-0.662378	0.000791442	chr1.80500192.80500692				chr18.34953879.34954379				chr3.135602440.135602940	chr6.72562498.72563675	1.0018	0.00445668	chr2.32914825.32915325	chr4.72384432.72385512	-0.846284	0.0153747	chr16.70868617.70869117
								chr11.41136777.41137408	0.82751	0.0417836	chr10.17100159.17100659	chr10.32290283.32291018	-0.714721	0.0203349	chr1.117122676.117123176				chr6.125088458.125088958				chr6.28980811.28981311	chr10.90965467.90966128	0.540879	0.00154673	chr10.10948604.10949104	chr1.140489531.140490520	-0.58007	0.00109866	chr1.80500654.80501154				chr18.34954092.34954592				chr3.135602889.135603389	chr6.72570569.72571187	1.01864	0.00445022	chr2.33119127.33119627	chr4.76000887.76001396	-1.07661	0.0241193	chr16.70868849.70869349
								chr11.50253565.50254970	0.531761	0.0340333	chr10.17100292.17100792	chr10.32602641.32603369	-0.758516	0.0237157	chr1.117122925.117123425				chr6.125088798.125089298				chr6.28981160.28981660	chr10.91028771.91029382	0.795427	0.00639796	chr10.10949115.10949615	chr1.140751915.140752323	-1.1175	0.000869892	chr1.80520106.80520606				chr18.34954488.34954988				chr3.135603228.135603728	chr6.87170639.87171466	0.979662	0.0441291	chr2.70687333.70687833	chr4.95108396.95109175	-1.26908	9.95039e-05	chr16.70869172.70869672
								chr11.50471970.50473113	1.40004	1.72309e-06	chr10.17529745.17530245	chr10.33366318.33367006	-0.573076	0.0281732	chr1.117248257.117248757				chr6.125088907.125089407				chr6.28981604.28982104	chr10.92516358.92517310	0.77209	0.00186248	chr10.11846704.11847204	chr1.140900477.140900948	-0.912094	0.0109081	chr1.80520386.80520886				chr18.34954820.34955320				chr3.145987405.145987905	chr6.87216034.87216737	0.981507	0.0155839	chr2.74084579.74085079	chr4.96135193.96135761	-0.829341	0.043884	chr16.71079993.71080493
								chr11.50477182.50478068	0.811104	0.0313939	chr10.17530055.17530555	chr10.33945707.33946679	-0.966124	0.000166497	chr1.117298906.117299406				chr6.125089371.125089871				chr6.103333425.103333925	chr10.92606633.92607533	0.876827	3.08289e-05	chr10.12450160.12450660	chr1.141429648.141430449	-0.772191	2.89132e-05	chr1.82272146.82272646				chr18.34955039.34955539				chr3.145987619.145988119	chr6.90470868.90471948	0.832177	0.0472167	chr2.74084692.74085192	chr4.111551228.111552002	-1.24127	4.08115e-05	chr16.72869641.72870141
								chr11.50590939.50591519	0.865203	0.00558421	chr10.17570249.17570749	chr10.35229302.35230182	-0.658754	0.00859958	chr1.117299186.117299686				chr6.125089672.125090172				chr6.103510605.103511105	chr10.93075609.93076494	0.574941	0.0202362	chr10.12450444.12450944	chr1.141831141.141832037	-1.6211	1.43747e-34	chr1.82836250.82836750				chr18.36678351.36678851				chr3.145987743.145988243	chr6.90695716.90696389	0.928266	0.0237693	chr2.74084923.74085423	chr4.120700875.120701562	-1.01137	0.0352642	chr16.72870002.72870502
								chr11.51342478.51343621	0.924222	0.000888235	chr10.18660653.18661153	chr10.36452511.36453303	-0.693859	0.0458136	chr1.117419059.117419559				chr7.3644443.3644943				chr6.103511069.103511569	chr10.93104219.93104904	0.618954	0.00218873	chr10.13013759.13014259	chr1.142854716.142855454	-0.641211	0.0437031	chr1.82836472.82836972				chr18.36679100.36679600				chr3.145987982.145988482	chr6.108093332.108093923	1.69282	8.21714e-09	chr2.114089836.114090336	chr5.17108605.17109347	-1.39235	1.54245e-06	chr16.82359972.82360472
								chr11.52976561.52977027	1.04511	0.0107634	chr10.18660923.18661423	chr10.36631562.36632114	-1.20611	0.000267284	chr1.117459109.117459609				chr7.3644751.3645251				chr6.103511249.103511749	chr10.94500193.94500790	0.607298	0.0182786	chr10.13013981.13014481	chr1.143002868.143003822	-0.707614	0.000963567	chr1.83139910.83140410				chr18.60774142.60774642				chr3.145988108.145988608	chr6.111142499.111143121	1.12064	0.000400286	chr2.117794712.117795212	chr5.17573730.17575198	-0.700961	0.0483786	chr16.82773996.82774496
								chr11.53182686.53183258	1.01073	0.0120965	chr10.20120069.20120569	chr10.36773124.36774233	-0.673646	0.0127706	chr1.117459388.117459888				chr7.3645273.3645773				chr6.103511487.103511987	chr10.96171140.96171593	1.01381	0.00312583	chr10.14004684.14005184	chr1.143150121.143150668	-0.62724	0.0239113	chr1.84327556.84328056				chr18.60774337.60774837				chr3.145988465.145988965	chr6.111152240.111153024	1.30947	3.24117e-05	chr2.121826206.121826706	chr5.41175872.41176422	-1.29185	4.85147e-05	chr16.82816526.82817026
								chr11.53469250.53470811	0.795161	0.000398003	chr10.20922420.20922920	chr10.36908430.36909694	-0.602943	0.0178666	chr1.117459592.117460092				chr7.3692810.3693310				chr6.103511689.103512189	chr10.96334723.96335176	0.566583	0.0380278	chr10.14005054.14005554	chr1.143150741.143151536	-1.04131	1.91691e-05	chr1.84578656.84579156				chr18.60774616.60775116				chr3.146107089.146107589	chr6.116227706.116228348	1.04529	0.0106883	chr2.123386741.123387241	chr5.41189491.41190176	-1.16199	0.0100478	chr16.82816952.82817452
								chr11.53538959.53539626	0.852453	0.0348952	chr10.21456277.21456777	chr10.37026376.37027251	-1.10308	0.00116872	chr1.117459919.117460419				chr7.3692997.3693497				chr6.103511800.103512300	chr10.98196736.98197256	0.819554	0.00385788	chr10.15442516.15443016	chr1.143317042.143318847	-0.517381	0.00264369	chr1.84578889.84579389				chr18.60774883.60775383				chr3.146107411.146107911	chr6.116260787.116261581	1.28352	0.000221144	chr2.123386934.123387434	chr5.41284955.41285614	-1.16307	0.00666481	chr16.82835698.82836198
								chr11.54833386.54834423	0.517402	0.0309592	chr10.21456906.21457406	chr10.38232568.38232963	-0.866431	0.0428915	chr1.117460171.117460671				chr7.3693423.3693923				chr6.103512091.103512591	chr10.98829079.98829664	0.731342	0.0199247	chr10.15442861.15443361	chr1.143532509.143532941	-0.735248	0.0173599	chr1.84846680.84847180				chr18.62064723.62065223				chr3.146107898.146108398	chr6.120145221.120145897	1.09055	0.0100471	chr2.123387248.123387748	chr5.41445505.41446215	-1.03234	0.0199243	chr16.83557919.83558419
								chr11.56762492.56763350	0.918697	0.0180252	chr10.28391112.28391612	chr10.38555086.38555763	-0.535335	0.0268024	chr1.118788353.118788853				chr7.3703445.3703945				chr6.104588912.104589412	chr10.99901098.99902061	0.585036	0.00666804	chr10.17302304.17302804	chr1.143811116.143811486	-1.1057	0.000508096	chr1.85703240.85703740				chr19.4012539.4013039				chr3.146108152.146108652	chr6.126697756.126698251	1.29508	0.000292302	chr2.155606192.155606692	chr5.44568067.44568951	-1.03473	0.000737363	chr16.86516129.86516629
								chr11.57319291.57319908	0.897794	0.00494967	chr10.28391554.28392054	chr10.43667706.43668449	-0.7949	0.00567328	chr1.118788653.118789153				chr7.3703728.3704228				chr6.104589218.104589718	chr10.100186661.100187280	1.17554	3.80731e-10	chr10.19091824.19092324	chr1.143856862.143857977	-0.516227	0.0174384	chr1.85703480.85703980				chr19.4396588.4397088				chr4.19351924.19352424	chr6.128177508.128178570	1.55194	1.01492e-05	chr2.158121485.158121985	chr5.46418609.46419332	-1.02997	0.00169856	chr16.89456953.89457453
								chr11.59778577.59779130	0.975259	0.0117909	chr10.28622684.28623184	chr10.44316139.44317253	-0.691758	0.0268521	chr1.120726723.120727223				chr7.3704029.3704529				chr6.104589556.104590056	chr10.100282077.100282801	0.937529	0.00368246	chr10.19889905.19890405	chr1.143999462.144000296	-0.712549	1.31386e-05	chr1.87637421.87637921				chr19.4396922.4397422				chr4.19352392.19352892	chr6.136468365.136468933	0.80591	0.0182029	chr2.158121965.158122465	chr5.46572906.46573599	-0.903571	0.0446221	chr17.54025235.54025735
								chr11.63025414.63025998	0.725366	0.0247795	chr10.30342912.30343412	chr10.45452002.45452680	-0.812652	0.0178423	chr1.128878245.128878745				chr7.3704274.3704774				chr6.104589820.104590320	chr10.101197723.101198562	1.15361	6.10076e-09	chr10.19960574.19961074	chr1.144267579.144268291	-0.784592	0.0179649	chr1.88227026.88227526				chr19.4397120.4397620				chr4.48044351.48044851	chr6.136887603.136888383	0.975808	0.00741783	chr2.158191069.158191569	chr5.50406639.50407460	-0.961494	0.00379866	chr17.55285867.55286367
								chr11.63211498.63212034	1.14121	0.00671695	chr10.30343054.30343554	chr10.45795416.45795999	-0.972802	9.79235e-05	chr1.128914754.128915254				chr7.4136335.4136835				chr6.145074933.145075433	chr10.102174608.102175646	0.566786	0.0350267	chr10.19961011.19961511	chr1.144392812.144393169	-0.869843	0.018027	chr1.90368412.90368912				chr19.5688720.5689220				chr4.48044547.48045047	chr6.143049606.143050200	0.943058	0.0317882	chr2.158199152.158199652	chr5.51865934.51866581	-1.131	0.00122859	chr17.58836292.58836792
								chr11.65080070.65081049	0.798305	0.0356557	chr10.30754102.30754602	chr10.45882335.45883057	-0.750171	0.040854	chr1.129421018.129421518				chr7.4136744.4137244				chr6.145075412.145075912	chr10.102705815.102706242	0.765237	0.0269799	chr10.20454338.20454838	chr1.144523098.144523892	-0.722708	0.00374675	chr1.90368689.90369189				chr19.6363403.6363903				chr4.48044853.48045353	chr7.4111420.4112415	0.984299	0.0267105	chr2.164150013.164150513	chr5.55293184.55295209	-0.79115	0.0414134	chr17.63657525.63658025
								chr11.66221973.66222688	0.90938	0.00754735	chr10.31005536.31006036	chr10.46487278.46487931	-0.781981	0.0105227	chr1.129421531.129422031				chr7.4137115.4137615				chr6.145075751.145076251	chr10.103299679.103300297	0.777843	0.0135356	chr10.20454622.20455122	chr1.145910692.145911632	-0.660315	0.00110452	chr1.92700047.92700547				chr19.7483161.7483661				chr4.48045318.48045818	chr7.6701458.6702252	1.10275	0.00137532	chr2.164150375.164150875	chr5.62001485.62002232	-0.872816	0.0361083	chr17.75440492.75440992
								chr11.67726929.67727655	0.862339	0.0101922	chr10.33653144.33653644	chr10.46939288.46939822	-0.959612	0.000842799	chr1.129483979.129484479				chr7.5014466.5014966				chr8.60867136.60867636	chr10.106899697.106900530	0.555716	0.0115418	chr10.21287243.21287743	chr1.146298809.146299692	-0.734616	3.20542e-06	chr1.93540243.93540743				chr19.7483504.7484004				chr5.39824616.39825116	chr7.15987614.15988380	0.977614	0.0432219	chr2.164150669.164151169	chr5.62671614.62672511	-0.84309	0.026527	chr17.75440741.75441241
								chr11.67887897.67888934	0.931169	0.00115771	chr10.33653450.33653950	chr10.47310635.47311119	-1.00627	0.0188925	chr1.129484278.129484778				chr7.5014901.5015401				chr8.60867349.60867849	chr10.106958765.106959636	1.00721	3.64103e-08	chr10.21287535.21288035	chr1.146854137.146854935	-0.728235	0.00333395	chr1.93704056.93704556				chr19.37265346.37265846				chr5.42685741.42686241	chr7.16780054.16780502	1.08097	0.0245877	chr2.165187667.165188167	chr5.62752935.62753365	-0.972787	0.0106287	chr17.82306280.82306780
								chr11.68478317.68479340	0.633124	0.046715	chr10.33653575.33654075	chr10.48867981.48868571	-0.82858	0.0305597	chr1.129484611.129485111				chr7.5015139.5015639				chr8.60867698.60868198	chr10.107499374.107500462	0.600506	0.00152347	chr10.21378554.21379054	chr1.148699807.148700888	-0.802171	0.0216153	chr1.93704297.93704797				chr19.37265696.37266196				chr5.42685999.42686499	chr7.17058075.17058733	1.25543	8.83626e-05	chr2.165512840.165513340	chr5.63262278.63263020	-0.957848	0.0138649	chr17.89050923.89051423
								chr11.68747964.68748655	1.07166	0.00435652	chr10.37368925.37369425	chr10.49473211.49474091	-0.773782	0.0220528	chr1.131100775.131101275				chr7.5015508.5016008				chr8.101999944.102000444	chr10.108577206.108577810	0.668446	0.0139556	chr10.21378783.21379283	chr1.148892716.148893792	-0.571558	0.0444866	chr1.94052833.94053333				chr19.37265961.37266461				chr5.42686577.42687077	chr7.17058862.17059126	0.959205	0.0474484	chr2.165513243.165513743	chr5.68550781.68551610	-1.30617	1.48428e-05	chr18.3563563.3564063
								chr11.69266221.69266706	0.819642	0.0300232	chr10.37369167.37369667	chr10.49780366.49780914	-0.595076	0.0346642	chr1.131422158.131422658				chr7.6155454.6155954				chr8.102000315.102000815	chr10.108600658.108601354	0.508431	0.019429	chr10.21378966.21379466	chr1.149402118.149402836	-0.941832	0.00192223	chr1.94053090.94053590				chr19.44407248.44407748				chr5.63967998.63968498	chr7.17060743.17061242	1.25389	0.000523032	chr2.166261003.166261503	chr5.77837603.77839137	-0.946808	0.00252395	chr18.3563859.3564359
								chr11.69671093.69671790	0.831862	0.00822993	chr10.40068688.40069188	chr10.50014772.50015548	-0.865467	0.00342219	chr1.137043972.137044472				chr7.6155778.6156278				chr8.102000462.102000962	chr10.108619565.108620300	0.979936	7.47717e-07	chr10.21379266.21379766	chr1.150627930.150628779	-0.606141	0.00330453	chr1.94053414.94053914				chr19.44407670.44408170				chr5.63968429.63968929	chr7.19052510.19053226	1.32686	5.28146e-05	chr2.166261160.166261660	chr5.81124392.81124829	-0.925533	0.0274477	chr18.3564224.3564724
								chr11.70432033.70432785	0.663636	0.015101	chr10.40069156.40069656	chr10.50073572.50074678	-0.791592	0.0178423	chr1.137486555.137487055				chr7.6155982.6156482				chr8.102000768.102001268	chr10.108661486.108662107	0.923955	0.0037763	chr10.21386171.21386671	chr1.150744844.150745855	-0.634902	0.0418397	chr1.94053715.94054215				chr19.44408150.44408650				chr5.63968723.63969223	chr7.19165982.19166572	0.883621	0.0361083	chr2.166261488.166261988	chr5.83533875.83534518	-1.35606	9.56774e-05	chr18.8453181.8453681
								chr11.70763981.70764835	0.70806	0.0427044	chr10.40107901.40108401	chr10.50822243.50822756	-0.886099	0.00550912	chr1.137486678.137487178				chr7.13037444.13037944				chr9.123461621.123462121	chr10.111583331.111584363	0.539306	0.00012999	chr10.21405283.21405783	chr1.150756900.150757768	-0.797597	3.32534e-07	chr1.94210615.94211115				chr19.44562252.44562752				chr6.22874693.22875193	chr7.19816038.19816935	0.863753	0.0275791	chr2.166261683.166262183	chr5.83546015.83546601	-1.5144	2.85299e-05	chr18.8490000.8490500
								chr11.72369193.72369748	0.856556	0.0368954	chr10.40108154.40108654	chr10.50868227.50868907	-0.770248	0.00972763	chr1.137487003.137487503				chr7.13037722.13038222				chr9.123461866.123462366	chr10.111861196.111861776	0.904044	0.00249327	chr10.21405627.21406127	chr1.151614270.151614876	-0.587632	0.00189768	chr1.94250041.94250541				chr19.44562563.44563063				chr6.22875269.22875769	chr7.19831769.19832366	0.901328	0.0199243	chr2.167672267.167672767	chr5.83574421.83575027	-1.35123	4.43797e-05	chr18.8490130.8490630
								chr11.72491203.72491661	1.03019	0.00298683	chr10.40108329.40108829	chr10.51933172.51933782	-0.835917	0.0294669	chr1.137504633.137505133				chr7.13038040.13038540				chrX.95967791.95968291	chr10.114499760.114500569	0.716597	0.00357063	chr10.21406046.21406546	chr1.152304173.152305415	-0.705711	0.00123991	chr1.95318221.95318721				chr19.44562846.44563346				chr6.22875617.22876117	chr7.24964706.24965489	1.31547	6.55093e-05	chr2.167844453.167844953	chr5.85686177.85687168	-0.73218	0.0348749	chr18.8870534.8871034
								chr11.72566630.72567465	0.852605	0.00713595	chr10.40604616.40605116	chr10.51945565.51946549	-0.832573	0.000743627	chr1.138006542.138007042				chr7.16272636.16273136				chrX.95968257.95968757	chr10.115328577.115328947	1.20353	0.000261514	chr10.21455881.21456381	chr1.153270891.153271502	-0.657236	0.0167368	chr1.95440278.95440778				chr19.46045042.46045542				chr6.22875823.22876323	chr7.27330809.27331479	0.871299	0.0191246	chr2.167860078.167860578	chr5.85695210.85695777	-1.25408	0.000231548	chr18.8870830.8871330
								chr11.74837627.74838807	0.613514	0.0170213	chr10.40604790.40605290	chr10.52430018.52430844	-1.08462	0.000115815	chr1.138006801.138007301				chr7.16273158.16273658				chrX.95968538.95969038	chr10.116427869.116428706	0.631523	0.0465987	chr10.21456233.21456733	chr1.154576263.154577281	-0.572609	0.023784	chr1.95466613.95467113				chr19.46045659.46046159				chr6.22876049.22876549	chr7.28783766.28784609	0.947613	0.0305788	chr2.167860497.167860997	chr5.105292316.105293516	-1.11046	0.0030716	chr18.8871181.8871681
								chr11.75119073.75119912	0.792963	0.0212503	chr10.40605029.40605529	chr10.52931715.52932881	-0.817805	0.00569887	chr1.138061956.138062456				chr7.16273703.16274203				chrX.169996928.169997428	chr10.118781640.118782606	0.617055	0.0132	chr10.21456894.21457394	chr1.155136174.155136633	-0.897181	0.0160345	chr1.95467141.95467641				chr19.46045938.46046438				chr6.22876193.22876693	chr7.29318432.29319044	0.988828	0.0224967	chr2.167860958.167861458	chr6.3999272.3999786	-0.80244	0.0217265	chr18.8871396.8871896
								chr11.75184033.75185467	0.835516	0.00585587	chr10.41248942.41249442	chr10.53060551.53061242	-0.711042	0.0223443	chr1.138062328.138062828				chr7.16286083.16286583				chrX.169997347.169997847	chr10.119031769.119032257	0.820328	0.0334903	chr10.21503964.21504464	chr1.155918983.155919322	-0.793712	0.0471101	chr1.95821704.95822204				chr2.5950541.5951041				chr6.110644925.110645425	chr7.35112583.35113526	1.07074	0.00218553	chr2.180823524.180824024	chr6.4000778.4001034	-0.9399	0.0125265	chr18.8871616.8872116
								chr11.76425680.76426308	0.808758	0.0277275	chr10.41249223.41249723	chr10.53072892.53073616	-1.35136	1.19533e-05	chr1.138191306.138191806				chr7.16286510.16287010				chrX.169997509.169998009	chr10.120204574.120204995	0.797705	0.00844035	chr10.21504278.21504778	chr1.156811948.156812430	-0.672393	0.0209922	chr1.96878075.96878575				chr2.5950824.5951324				chr6.110645231.110645731	chr7.35376585.35377317	0.895724	0.0326061	chr2.180824032.180824532	chr6.6071652.6072138	-0.869729	0.0346671	chr18.9026727.9027227
								chr11.77174399.77175211	1.07475	0.00116614	chr10.41866107.41866607	chr10.53120545.53121082	-0.933959	0.00192097	chr1.138191530.138192030				chr7.16399341.16399841				chrX.169997707.169998207	chr10.120308652.120309282	0.720068	0.0169646	chr10.22000476.22000976	chr1.159679036.159679876	-0.678429	0.00123628	chr1.96878514.96879014				chr2.5951170.5951670				chr6.110645627.110646127	chr7.45341191.45341683	1.21998	0.000963435	chr3.10322964.10323464	chr6.6685730.6686469	-0.904571	0.0234904	chr18.9027171.9027671
								chr11.77313586.77313978	1.12036	0.00783535	chr10.41866739.41867239	chr10.53132200.53133225	-0.634379	0.0108522	chr1.138191803.138192303				chr7.16399647.16400147				chrX.169998006.169998506	chr10.121903939.121904536	0.977602	0.00369992	chr10.22000617.22001117	chr1.161145578.161146065	-0.951861	7.95854e-05	chr1.97775079.97775579				chr2.5951600.5952100				chr6.110645894.110646394	chr7.45679797.45680511	1.27845	6.28877e-05	chr3.28141233.28141733	chr6.12144887.12145748	-1.25674	3.28365e-05	chr18.16061286.16061786
								chr11.78240186.78240875	1.08159	0.000612213	chr10.41893674.41894174	chr10.53462507.53463289	-0.620418	0.0122604	chr1.138191922.138192422				chr7.16399855.16400355					chr10.121963425.121963844	0.740215	0.0358415	chr10.24391920.24392420	chr1.161428280.161428951	-0.941689	0.000430898	chr1.97775266.97775766				chr2.13725648.13726148				chr6.141248989.141249489	chr7.47158568.47159732	0.858353	0.0306547	chr3.28141573.28142073	chr6.12833181.12833864	-1.02975	0.00347702	chr18.16061468.16061968
								chr11.78726382.78726905	0.794052	0.0378025	chr10.46576093.46576593	chr10.53585753.53586626	-0.91889	0.00270699	chr1.138506437.138506937				chr7.16614493.16614993					chr10.122724406.122725244	0.831321	1.03024e-07	chr10.24392026.24392526	chr1.161466178.161466592	-0.860436	0.0133758	chr1.98077242.98077742				chr2.13725858.13726358				chr6.141249279.141249779	chr7.63886777.63887495	1.11024	0.0193054	chr3.51657266.51657766	chr6.15271592.15272226	-0.892434	0.0482266	chr18.22621673.22622173
								chr11.78771583.78772197	0.897798	0.00813465	chr10.48253712.48254212	chr10.54712466.54713317	-0.611021	0.0151432	chr1.138506539.138507039				chr7.16615036.16615536					chr10.123030460.123031271	0.730009	0.000224701	chr10.25348215.25348715	chr1.161578518.161579134	-0.629545	0.00420704	chr1.98077422.98077922				chr2.13725992.13726492				chr6.141249514.141250014	chr7.73568618.73569385	1.14301	0.00579154	chr3.51661672.51662172	chr6.21047899.21048545	-0.922594	0.033428	chr18.23926307.23926807
								chr11.79082918.79083511	0.851068	0.0339901	chr10.54841515.54842015	chr10.54772526.54772812	-0.948486	0.0332097	chr1.138506932.138507432				chr7.16923800.16924300					chr10.123158913.123159655	0.790187	0.000381522	chr10.25348422.25348922	chr1.163007832.163008718	-0.882647	2.69449e-05	chr1.98748823.98749323				chr2.22894783.22895283				chr6.141249758.141250258	chr7.99145886.99146250	1.76511	6.52233e-07	chr3.51662072.51662572	chr6.24994232.24995004	-0.882434	0.0263788	chr18.23926713.23927213
								chr11.79172014.79172581	0.824849	0.0300232	chr10.54841622.54842122	chr10.54783790.54784632	-0.835988	0.0410337	chr1.138507197.138507697				chr7.16924026.16924526					chr10.124249443.124250414	0.643831	0.0082479	chr10.25348643.25349143	chr1.163493279.163493801	-1.2005	0.000157141	chr1.98749384.98749884				chr2.22895283.22895783				chr6.141250025.141250525	chr7.99585937.99586563	1.02165	0.0167495	chr3.51662543.51663043	chr6.36098014.36098843	-0.827695	0.0422319	chr18.26515876.26516376
								chr11.79182728.79183410	1.24203	0.000121981	chr10.55916041.55916541	chr10.54851884.54852282	-1.09188	0.00538755	chr1.138507368.138507868				chr7.16924357.16924857					chr10.124616047.124616455	1.0033	5.5122e-05	chr10.27103635.27104135	chr1.163607823.163608916	-0.565729	0.0118794	chr1.98749648.98750148				chr2.22895558.22896058				chr6.141250354.141250854	chr7.110715197.110716222	1.1283	0.000234739	chr3.51662849.51663349	chr6.43395556.43396255	-0.80983	0.0311241	chr18.26516285.26516785
								chr11.81135129.81135625	0.814166	0.0399441	chr10.55916411.55916911	chr10.55043959.55045086	-0.582138	0.0477287	chr1.138507585.138508085				chr7.17026837.17027337					chr10.125171112.125171620	0.825392	5.08347e-05	chr10.27103818.27104318	chr1.163949937.163950323	-0.580096	0.0213952	chr1.98831635.98832135				chr2.22895908.22896408				chr6.141540632.141541132	chr7.113458081.113458621	1.1199	0.015813	chr3.51663059.51663559	chr6.43448387.43449224	-1.18444	0.000557977	chr18.26710990.26711490
								chr11.81697064.81697427	0.951911	0.0190587	chr10.58477068.58477568	chr10.55416195.55417453	-0.574511	0.0351927	chr1.138654161.138654661				chr7.17027111.17027611					chr10.126267222.126268064	1.02093	1.46912e-05	chr10.27125883.27126383	chr1.164433208.164433724	-0.662518	0.00544668	chr1.98831909.98832409				chr2.22896129.22896629				chr6.141541060.141541560	chr7.126676109.126676640	1.03629	0.0256826	chr3.65170343.65170843	chr6.60282134.60283155	-0.926576	0.00973886	chr18.26711428.26711928
								chr11.81802508.81803330	0.722242	0.047595	chr10.58554325.58554825	chr10.55457635.55458020	-0.870977	0.0335366	chr1.138983028.138983528				chr7.17027378.17027878					chr10.127511454.127511922	0.639976	0.0180735	chr10.27653529.27654029	chr1.165483009.165483642	-0.695822	0.0304172	chr1.98832105.98832605				chr2.25983163.25983663				chr6.141541427.141541927	chr7.127008188.127009124	0.997107	0.0211081	chr3.65170540.65171040	chr6.67048871.67049670	-0.866338	0.0436982	chr18.29802365.29802865
								chr11.83418481.83419076	0.796235	0.00907516	chr10.58554642.58555142	chr10.55795015.55795668	-1.02285	0.0106716	chr1.138983381.138983881				chr7.17027651.17028151					chr10.127726492.127726903	0.759334	0.0161476	chr10.27653695.27654195	chr1.166869873.166870521	-0.753877	0.00539728	chr1.98904434.98904934				chr2.25983596.25984096				chr6.141541682.141542182	chr7.128203166.128203824	1.35845	0.000277101	chr3.79203087.79203587	chr6.79303768.79304275	-1.15144	0.00196539	chr18.29802750.29803250
								chr11.84072760.84073641	0.697443	0.00656142	chr10.58554914.58555414	chr10.56877033.56877967	-0.773596	0.0157248	chr1.138983630.138984130				chr7.17058083.17058583					chr11.3487995.3488300	0.916817	0.0177571	chr10.27654133.27654633	chr1.167504295.167504648	-0.784185	0.0380278	chr1.98904664.98905164				chr2.26964105.26964605				chr6.145335775.145336275	chr7.134534665.134535592	1.03593	0.00696448	chr3.87487649.87488149	chr6.79329390.79330006	-1.30543	0.000306041	chr18.30521289.30521789
								chr11.86278397.86279043	1.49511	3.48395e-08	chr10.58610869.58611369	chr10.57447179.57447539	-0.939782	0.0055903	chr1.138983860.138984360				chr7.24883815.24884315					chr11.3513301.3513608	1.14822	0.00126772	chr10.27654598.27655098	chr1.168129307.168129773	-1.01926	0.00279678	chr1.100083929.100084429				chr2.26964363.26964863				chr6.148945503.148946003	chr7.141476235.141477033	1.06925	0.00915052	chr3.87487881.87488381	chr6.105867770.105868834	-1.30549	4.787e-06	chr18.30521532.30522032
								chr11.86519762.86520091	1.03084	0.0159143	chr10.58611124.58611624	chr10.57496621.57497285	-0.919727	0.011019	chr1.140913493.140913993				chr7.24884218.24884718					chr11.3624376.3625011	1.15247	0.000967009	chr10.29639368.29639868	chr1.169281448.169282371	-0.942046	0.0021693	chr1.100467541.100468041				chr2.26964582.26965082				chr6.148945851.148946351	chr8.24987235.24988024	1.16593	0.000347434	chr3.87488056.87488556	chr6.106891672.106892711	-1.18435	0.000297594	chr18.39928833.39929333
								chr11.86756958.86758395	0.633561	0.0143566	chr10.59077808.59078308	chr10.58637959.58638471	-0.835365	0.0263609	chr1.141532802.141533302				chr7.25281810.25282310					chr11.3767696.3768309	0.914791	0.00522038	chr10.30140183.30140683	chr1.171648643.171649210	-0.697337	0.0380278	chr1.101147150.101147650				chr2.28582497.28582997				chr6.148946244.148946744	chr8.26840185.26841258	0.87251	0.0101706	chr3.89359627.89360127	chr6.111162429.111163629	-1.42599	2.12816e-06	chr18.39929233.39929733
								chr11.87238719.87239497	0.913403	0.0048621	chr10.59114352.59114852	chr10.63983817.63984120	-0.981741	0.0258315	chr1.141533059.141533559				chr7.25282189.25282689					chr11.4827649.4828322	0.821582	0.034774	chr10.30140582.30141082	chr1.172316415.172316784	-1.12434	9.26908e-07	chr1.101147428.101147928				chr2.28582733.28583233				chr7.70360785.70361285	chr8.45278682.45279785	0.937134	0.0266972	chr3.89861045.89861545	chr6.111221166.111222159	-1.05096	0.0136236	chr18.39929467.39929967
								chr11.87385691.87386211	0.896883	0.0233774	chr10.59115204.59115704	chr10.63994137.63994784	-1.44472	4.61187e-07	chr1.141533378.141533878				chr7.25316550.25317050					chr11.4832998.4833388	0.769029	0.0319504	chr10.30149176.30149676	chr1.172435802.172436246	-0.666284	0.0154194	chr1.101270898.101271398				chr2.28583039.28583539				chr7.70361094.70361594	chr8.64880381.64881785	1.00323	0.0102882	chr3.90375837.90376337	chr6.111361536.111362353	-1.06997	0.00748103	chr18.39929854.39930354
								chr11.87448628.87449269	0.906827	0.011448	chr10.59115406.59115906	chr10.64884421.64885286	-0.713355	0.0393725	chr1.141561326.141561826				chr7.25754698.25755198					chr11.4946871.4948157	0.711495	8.75382e-05	chr10.31295665.31296165	chr1.172436717.172437377	-0.837251	4.89818e-07	chr1.101271232.101271732				chr2.32287582.32288082				chr7.70361327.70361827	chr8.66493387.66493809	1.08062	0.0220479	chr3.90376142.90376642	chr6.111368694.111369582	-0.913788	0.00552592	chr18.39939928.39940428
								chr11.92408126.92408977	0.965579	0.00635014	chr10.59115640.59116140	chr10.65224040.65224488	-0.750966	0.0237079	chr1.141561552.141562052				chr7.25754945.25755445					chr11.5009432.5010061	0.723189	0.0261352	chr10.32997429.32997929	chr1.172814216.172814771	-0.77239	0.00592738	chr1.101646591.101647091				chr2.32287945.32288445				chr7.70361622.70362122	chr8.70583476.70584488	1.50526	9.96007e-07	chr3.96551161.96551661	chr6.111429115.111429894	-1.03046	0.0088769	chr18.47374500.47375000
								chr11.93590555.93591112	0.696333	0.0371098	chr10.59942157.59942657	chr10.65283432.65283868	-0.970901	0.0198729	chr1.141831372.141831872				chr7.25755401.25755901					chr11.5103467.5104011	0.812905	0.0139226	chr10.33099925.33100425	chr1.173694202.173694967	-1.05084	5.38867e-05	chr1.101646791.101647291				chr2.32288271.32288771				chr7.70361873.70362373	chr8.70667051.70667543	1.00252	0.0317882	chr3.108810187.108810687	chr6.111622090.111623048	-0.945592	0.0217265	chr18.47374711.47375211
								chr11.93759182.93759713	0.993335	0.00194994	chr10.59942573.59943073	chr10.65793027.65793516	-0.821078	0.039022	chr1.141974275.141974775				chr7.27591332.27591832					chr11.5104581.5105080	0.869072	0.0253279	chr10.33287778.33288278	chr1.173715556.173716408	-0.726845	0.000975391	chr1.101647094.101647594				chr2.32288447.32288947				chr7.74421010.74421510	chr8.70820058.70820772	1.02023	0.0070524	chr3.108810408.108810908	chr6.112113820.112114647	-1.47919	6.73066e-07	chr18.47540630.47541130
								chr11.94127639.94128366	0.728808	0.0135204	chr10.59942836.59943336	chr10.65912421.65913578	-0.666587	0.031687	chr1.141974584.141975084				chr7.27591723.27592223					chr11.5114761.5115638	0.607353	0.0130842	chr10.33288006.33288506	chr1.174434227.174434690	-0.797826	0.0361732	chr1.101757158.101757658				chr2.33130484.33130984				chr7.74421231.74421731	chr8.93871327.93871722	1.04443	0.0322808	chr3.108810686.108811186	chr6.121524305.121525292	-1.07398	0.00252395	chr18.47540907.47541407
								chr11.94146040.94146507	0.886908	0.0126297	chr10.59943037.59943537	chr10.65969226.65970297	-1.25297	1.20716e-06	chr1.141975039.141975539				chr7.27592167.27592667					chr11.5244127.5245167	0.582411	0.00151149	chr10.33288191.33288691	chr1.174452518.174453243	-1.12904	1.47864e-05	chr1.101757411.101757911				chr2.33130870.33131370				chr7.74421466.74421966	chr8.93882957.93883790	0.867375	0.0184086	chr3.108820929.108821429	chr6.131519663.131520391	-0.977975	0.0322808	chr18.49592476.49592976
								chr11.94206789.94207161	0.798739	0.021924	chr10.59943629.59944129	chr10.66357699.66358090	-1.00732	0.0159816	chr1.142267282.142267782				chr7.30588097.30588597					chr11.5614534.5614883	0.778945	0.0331436	chr10.33540256.33540756	chr1.174467362.174467779	-0.860462	0.00779987	chr1.101757595.101758095				chr2.33131497.33131997				chr7.74421948.74422448	chr8.94171258.94171831	1.40559	2.85299e-05	chr4.9444333.9444833	chr6.135610505.135611165	-1.13649	0.00131816	chr18.55474562.55475062
								chr11.95399331.95399931	0.972681	0.019864	chr10.59957639.59958139	chr10.66478019.66479074	-0.666948	0.0421223	chr1.142971427.142971927				chr7.30588262.30588762					chr11.6065518.6066201	0.696325	0.000571016	chr10.33558106.33558606	chr1.174557780.174558220	-0.631915	0.0219602	chr1.101809688.101810188				chr2.37358636.37359136				chr7.74422212.74422712	chr8.107993815.107994986	1.08783	0.00485367	chr4.9444727.9445227	chr6.137975781.137976369	-0.938842	0.0263882	chr18.59312072.59312572
								chr11.97159927.97160749	1.08385	0.0062137	chr10.59977706.59978206	chr10.67651434.67652257	-0.755862	0.0422192	chr1.143503422.143503922				chr7.30588644.30589144					chr11.6410094.6410496	1.02489	0.00164455	chr10.33558352.33558852	chr1.174655096.174655918	-0.679175	0.0100694	chr1.101810169.101810669				chr2.37359013.37359513				chr7.74422398.74422898	chr8.111796419.111797275	1.25418	0.000166207	chr4.33057867.33058367	chr6.139307544.139308227	-1.25179	7.23902e-06	chr18.59312545.59313045
								chr11.97383693.97384186	1.02645	0.00936851	chr10.60081930.60082430	chr10.67830314.67831051	-0.801866	0.0368664	chr1.143503727.143504227				chr7.30588825.30589325					chr11.7174862.7175852	0.651862	0.043208	chr10.33996669.33997169	chr1.174746069.174747363	-0.606574	0.00140296	chr1.101810605.101811105				chr2.103760332.103760832				chr7.112678311.112678811	chr8.118168667.118169694	1.01358	0.00222555	chr4.33058207.33058707	chr6.140380855.140381610	-0.875672	0.0113526	chr18.59362545.59363045
								chr11.97502358.97502937	0.894328	0.0218745	chr10.60172921.60173421	chr10.70030114.70030720	-0.968154	0.0164067	chr1.144425579.144426079				chr7.30589165.30589665					chr11.7387971.7389046	1.05412	2.22733e-05	chr10.34230768.34231268	chr1.175225722.175226659	-0.607137	0.010081	chr1.102757737.102758237				chr2.103761070.103761570				chr7.112678669.112679169	chr8.120034183.120034866	1.23286	0.00063213	chr4.43394444.43394944	chr7.39832436.39833444	-1.24808	0.000517826	chr18.59362799.59363299
								chr11.98313763.98314357	0.822312	0.0494694	chr10.62242100.62242600	chr10.71041727.71042571	-0.699322	0.0486726	chr1.144425884.144426384				chr7.30589380.30589880					chr11.7615472.7616745	0.838275	0.000150875	chr10.40604360.40604860	chr1.175300387.175300784	-0.620902	0.0435707	chr1.102757996.102758496				chr2.103761385.103761885				chr7.112679022.112679522	chr8.120300324.120301311	0.825628	0.0437738	chr4.56654321.56654821	chr7.39867087.39868082	-0.928262	0.00639454	chr18.63318940.63319440
								chr11.98781782.98782652	0.827344	0.0225426	chr10.66234320.66234820	chr10.71617002.71617835	-0.602014	0.0212526	chr1.144436710.144437210				chr7.34233561.34234061					chr11.7679807.7680523	0.784027	0.00746926	chr10.40604606.40605106	chr1.175322731.175323367	-0.888036	0.000135375	chr1.102862371.102862871				chr2.129129123.129129623				chr7.112679383.112679883	chr8.121562787.121563651	1.5427	2.2988e-06	chr4.56654582.56655082	chr7.39894124.39895225	-1.12733	0.000485631	chr19.14347356.14347856
								chr11.98809446.98810279	0.613241	0.0280184	chr10.66234499.66234999	chr10.74679891.74681160	-0.789368	0.00182068	chr1.145017905.145018405				chr7.34233871.34234371					chr11.8229679.8230280	0.638483	0.0450067	chr10.40604805.40605305	chr1.176615489.176616120	-0.761477	0.0317105	chr1.102862758.102863258				chr2.129129463.129129963				chr7.112679851.112680351	chr8.121573160.121573694	0.977761	0.0108151	chr4.64594851.64595351	chr7.40389857.40390397	-1.37209	0.00013863	chr2.3682717.3683217
								chr11.100563951.100564761	0.922403	0.00422461	chr10.66977024.66977524	chr10.74891701.74892526	-0.613063	0.0316464	chr1.145184924.145185424				chr7.34234021.34234521					chr11.8821191.8821823	0.619123	0.0117869	chr10.40605030.40605530	chr1.177277302.177277577	-0.942971	0.0108571	chr1.102874095.102874595				chr2.129129827.129130327				chr7.121391190.121391690	chr8.122233885.122234533	0.945774	0.015877	chr4.89889611.89890111	chr7.40390905.40391932	-1.3332	1.38893e-05	chr2.3683186.3683686
								chr11.101756622.101756996	1.12082	0.00678111	chr10.66977308.66977808	chr10.86261757.86262085	-0.881372	0.0287113	chr1.145309955.145310455				chr7.38084753.38085253					chr11.11844281.11845018	0.678593	0.0107679	chr10.40730129.40730629	chr1.179578648.179579364	-0.507544	0.0329767	chr1.102874425.102874925				chr2.129129965.129130465				chr7.121391424.121391924	chr8.124182148.124182875	0.853984	0.0479607	chr4.102172502.102173002	chr7.43787955.43788568	-1.23282	0.000833277	chr2.3683553.3684053
								chr11.102874550.102875414	0.842771	0.0101079	chr10.67248820.67249320	chr10.87508296.87508955	-0.679445	0.034442	chr1.146298968.146299468				chr7.43312616.43313116					chr11.12317517.12318020	0.59747	0.0203679	chr10.41075908.41076408	chr1.183821228.183821694	-1.16608	3.0073e-05	chr1.103048146.103048646				chr2.181364687.181365187				chr7.121391615.121392115	chr8.124265723.124266340	1.43199	3.87703e-06	chr4.105457114.105457614	chr7.51839147.51839866	-1.03751	0.00366912	chr2.3683833.3684333
								chr11.103198855.103199887	0.710827	0.0437196	chr10.67248942.67249442	chr10.88801962.88802559	-0.917652	0.0230187	chr1.146299337.146299837				chr7.43312843.43313343					chr11.12346345.12347008	0.691927	0.00109859	chr10.41248897.41249397	chr1.183979200.183980271	-0.859238	0.000943294	chr1.103048454.103048954				chr2.181365141.181365641				chr7.121392065.121392565	chr8.127181922.127182562	0.956099	0.0348749	chr4.106199773.106200273	chr7.58302051.58302599	-1.09133	0.0164104	chr2.12794268.12794768
								chr11.103648622.103648951	0.887741	0.0382398	chr10.67249461.67249961	chr10.91514246.91515277	-0.764796	0.0281906	chr1.147411681.147412181				chr7.43313089.43313589					chr11.12545478.12546329	0.728169	0.00146222	chr10.42759685.42760185	chr1.184969304.184969952	-0.808856	0.000557542	chr1.103048715.103049215				chr2.181365475.181365975				chr7.121392372.121392872	chr8.127719664.127720502	1.06124	0.00288302	chr4.106200111.106200611	chr7.58323396.58324012	-1.07968	0.0165205	chr2.12794571.12795071
								chr11.103649141.103650196	0.739557	0.0255001	chr10.67249795.67250295	chr10.92510411.92511333	-0.678797	0.0429305	chr1.147411862.147412362				chr7.44304390.44304890					chr11.14136745.14137307	0.825398	0.0224199	chr10.42781598.42782098	chr1.186941957.186942531	-0.690384	0.00155387	chr1.103287510.103288010				chr2.181365739.181366239				chr7.121392594.121393094	chr9.40973123.40973752	1.13644	0.00187128	chr4.106597146.106597646	chr7.59978887.59979572	-0.880539	0.0294132	chr2.12886858.12887358
								chr11.103724090.103724835	0.931036	0.00738032	chr10.67266136.67266636	chr10.95909499.95910090	-0.685487	0.048424	chr1.149272438.149272938				chr7.44304741.44305241					chr11.14635206.14635949	0.828958	0.00160165	chr10.49015911.49016411	chr1.187028809.187029766	-0.554214	0.00500674	chr1.103485401.103485901				chr3.31219398.31219898				chr7.122234633.122235133	chr9.41766218.41767035	1.43319	4.08115e-05	chr4.107026407.107026907	chr7.61684867.61685638	-0.916906	0.0065003	chr2.12887076.12887576
								chr11.103960995.103961966	0.783882	0.00307276	chr10.67266254.67266754	chr10.95910919.95911408	-0.847922	0.00937	chr1.149338107.149338607				chr7.44304919.44305419					chr11.17651309.17652377	0.55999	0.000354948	chr10.49016199.49016699	chr1.189606720.189607455	-0.554374	0.0448054	chr1.103485578.103486078				chr3.31219720.31220220				chr7.122234810.122235310	chr9.44078898.44079607	1.15263	0.00145003	chr4.117276675.117277175	chr7.62416096.62416641	-1.14863	0.00290919	chr2.12887317.12887817
								chr11.104254190.104255113	0.594455	0.0382547	chr10.69155338.69155838	chr10.95950237.95950923	-0.75254	0.0359602	chr1.149338363.149338863				chr7.44305160.44305660					chr11.18652106.18652595	0.685547	0.0348968	chr10.49016511.49017011	chr1.191130987.191131551	-0.768238	0.0408109	chr1.103486039.103486539				chr3.31219965.31220465				chr7.122235140.122235640	chr9.48723222.48724209	1.09161	0.0051416	chr4.117276993.117277493	chr7.69248251.69248910	-0.968992	0.0384498	chr2.44234406.44234906
								chr11.104526387.104526787	0.945517	0.0120429	chr10.69155489.69155989	chr10.96067240.96068044	-0.729046	0.0477043	chr1.149338598.149339098				chr7.44815571.44816071					chr11.18657338.18657972	1.08946	0.000166432	chr10.49016761.49017261	chr1.193142573.193143060	-0.622319	0.0449188	chr1.104847948.104848448				chr3.43308776.43309276				chr7.130264862.130265362	chr9.48736042.48736756	1.21934	0.000216483	chr4.123046273.123046773	chr7.74223838.74224862	-1.12593	0.000452184	chr2.44234770.44235270
								chr11.105246285.105247094	0.756521	0.0308602	chr10.69155974.69156474	chr10.97245328.97246061	-0.902516	0.01048	chr1.149658605.149659105				chr7.44815961.44816461					chr11.18972810.18973558	0.529593	0.0167549	chr10.49150255.49150755	chr1.194119233.194119717	-0.727152	0.0441986	chr1.104848194.104848694				chr3.43309121.43309621				chr7.130265250.130265750	chr9.48744971.48745396	1.14775	0.0141102	chr4.123046552.123047052	chr7.75571046.75571780	-0.909605	0.0287577	chr2.47865767.47866267
								chr11.105855450.105855949	0.959793	0.0175167	chr10.69576986.69577486	chr10.98100184.98100778	-0.866189	0.00788095	chr1.149658998.149659498				chr7.45017173.45017673					chr11.19877017.19878017	0.587157	0.0403895	chr10.49716728.49717228	chr1.194675671.194676468	-0.923395	6.12982e-05	chr1.104867921.104868421				chr3.79192422.79192922				chr7.130265564.130266064	chr9.50496610.50497171	1.00158	0.044409	chr4.125901484.125901984	chr7.77612466.77613210	-1.19495	0.000270846	chr2.63706070.63706570
								chr11.106178080.106178720	1.16579	0.00213206	chr10.70395816.70396316	chr10.98453396.98454012	-1.09494	0.0019431	chr1.149866047.149866547				chr7.45017521.45018021					chr11.20104496.20105021	1.12537	0.000497898	chr10.50399687.50400187	chr1.195032201.195032726	-0.648858	0.0164356	chr1.104868199.104868699				chr3.79192698.79193198				chr7.130266053.130266553	chr9.52105285.52106135	1.63094	3.71785e-07	chr4.125901761.125902261	chr7.93577486.93578000	-1.09321	0.0228216	chr2.75451888.75452388
								chr11.106822598.106823450	0.79552	0.0200996	chr10.71228398.71228898	chr10.98576849.98577625	-0.590916	0.0225792	chr1.149866199.149866699				chr7.45128702.45129202					chr11.21109241.21109745	0.883077	0.00664726	chr10.50753267.50753767	chr1.195077719.195078437	-0.537291	0.00711598	chr1.104986553.104987053				chr3.79193027.79193527				chr7.130266347.130266847	chr9.53389134.53389677	1.28	0.000297279	chr4.125902053.125902553	chr8.16837391.16837984	-0.872033	0.00723451	chr2.79047943.79048443
								chr11.107950522.107951300	0.787087	0.0435696	chr10.72072520.72073020	chr10.98595749.98596078	-1.09052	0.00882997	chr1.150141890.150142390				chr7.46544036.46544536					chr11.21163459.21164391	0.69696	0.000233299	chr10.52237511.52238011	chr10.6686154.6686834	-0.845187	0.00970709	chr1.104986904.104987404				chr3.80204751.80205251				chr7.136871496.136871996	chr9.58274686.58275814	0.901709	0.0484638	chr4.125912539.125913039	chr8.18546711.18547884	-1.07016	0.00387455	chr2.79532166.79532666
								chr11.108022899.108023802	0.999692	0.000158436	chr10.73328124.73328624	chr10.99396585.99397091	-0.572435	0.0423081	chr1.150374165.150374665				chr7.59227909.59228409					chr11.23074505.23075231	0.771044	3.30735e-05	chr10.54340559.54341059	chr10.8059607.8060286	-0.762623	0.00508623	chr1.105210448.105210948				chr3.80205276.80205776				chr7.136871681.136872181	chr9.59695236.59695899	0.977581	0.0257764	chr4.126131228.126131728	chr8.28118027.28119117	-0.90818	0.00131524	chr2.79532484.79532984
								chr11.108221111.108221990	0.560237	0.0120833	chr10.73328407.73328907	chr10.99482045.99482303	-1.1259	0.00631759	chr1.150374384.150374884				chr7.59228404.59228904					chr11.24352905.24353640	0.640801	0.00623496	chr10.54340933.54341433	chr10.8835498.8836489	-0.53146	0.02041	chr1.105210724.105211224				chr3.88949736.88950236				chr7.136871951.136872451	chr9.61323854.61324381	1.16501	0.00867229	chr4.126131684.126132184	chr8.29492800.29493698	-0.881627	0.0353281	chr2.80931635.80932135
								chr11.108980392.108981409	0.510991	0.0424642	chr10.73384044.73384544	chr10.99519404.99520243	-0.54181	0.0295972	chr1.150374610.150375110				chr7.59228723.59229223					chr11.26967176.26967997	1.0207	2.28957e-09	chr10.55873981.55874481	chr10.10996573.10997271	-0.717009	0.0254196	chr1.106130348.106130848				chr3.88950111.88950611				chr8.54076529.54077029	chr9.64590584.64591207	0.952031	0.0441291	chr4.126639121.126639621	chr8.31137838.31138516	-1.12863	0.000998482	chr2.96804027.96804527
								chr11.110924117.110924593	0.955682	0.0259713	chr10.73715390.73715890	chr10.99580965.99581493	-0.794762	0.0139843	chr1.154476181.154476681				chr7.59229136.59229636					chr11.29766155.29767033	0.621967	0.0209414	chr10.56204301.56204801	chr10.12106942.12107719	-0.731786	0.0112976	chr1.106132364.106132864				chr3.88950696.88951196				chr8.54076922.54077422	chr9.65178338.65179306	1.043	0.00768828	chr4.126661081.126661581	chr8.38403571.38403940	-1.08172	0.0169565	chr2.105335639.105336139
								chr11.111253610.111254435	1.09075	3.31615e-05	chr10.73715630.73716130	chr10.100556291.100557105	-0.768196	0.00783535	chr1.154476398.154476898				chr7.59229396.59229896					chr11.29841343.29841816	1.15909	0.000453301	chr10.57421119.57421619	chr10.13707438.13708124	-0.534727	0.00831053	chr1.106253393.106253893				chr3.95881644.95882144				chr8.54077280.54077780	chr9.66137965.66138703	1.39087	0.000297279	chr4.126661357.126661857	chr8.43356179.43356971	-1.31775	1.36827e-05	chr2.106149612.106150112
								chr11.114731290.114731651	0.999867	0.0115257	chr10.73908018.73908518	chr10.100563847.100564714	-0.842999	0.000648902	chr1.154476628.154477128				chr7.63896744.63897244					chr11.30210199.30210597	0.648916	0.0387971	chr10.57421368.57421868	chr10.13755762.13756191	-0.695711	0.0391001	chr1.106253701.106254201				chr3.95881749.95882249				chr8.54077549.54078049	chr9.94968750.94969689	1.09818	0.00194484	chr4.130919379.130919879	chr8.43399869.43400351	-1.29931	0.000282417	chr2.108636263.108636763
								chr11.116079370.116080116	0.804513	0.0339901	chr10.73908505.73909005	chr10.101349960.101350759	-0.670317	0.0246112	chr1.154576322.154576822				chr7.63897111.63897611					chr11.30797271.30797977	0.640864	0.0109012	chr10.57812108.57812608	chr10.14267301.14268403	-0.568956	0.00122473	chr1.106369022.106369522				chr3.95882142.95882642				chr8.54077762.54078262	chr9.96869676.96870475	1.36859	2.4707e-06	chr4.130919578.130920078	chr8.43400719.43401334	-1.41386	2.41559e-06	chr2.109960198.109960698
								chr11.116842759.116843036	0.967371	0.0310939	chr10.73908894.73909394	chr10.101757700.101758258	-0.881967	0.0438869	chr1.154576622.154577122				chr7.83882801.83883301					chr11.31916820.31918154	0.565245	0.0305441	chr10.57812379.57812879	chr10.14482288.14482933	-0.604578	0.00713836	chr1.106369292.106369792				chr3.95882364.95882864				chr8.54078001.54078501	chr9.111254501.111255450	0.963921	0.0192826	chr4.132474587.132475087	chr8.44068218.44068640	-1.25694	0.00252091	chr2.110134608.110135108
								chr11.117326221.117327387	0.789088	0.0312939	chr10.74918410.74918910	chr10.102974984.102975774	-0.800767	0.0496186	chr1.154576780.154577280				chr7.83883102.83883602					chr11.34297527.34298532	0.699578	0.00126692	chr10.59942206.59942706	chr10.14666812.14667835	-0.5051	0.00355654	chr1.106431157.106431657				chr3.95882540.95883040				chr8.60867723.60868223	chr9.118960368.118960860	1.13395	0.00227365	chr4.133107684.133108184	chr8.53945254.53946072	-1.14306	0.00639454	chr2.110134871.110135371
								chr11.117522719.117523621	0.734931	0.0183826	chr10.75650345.75650845	chr10.104338295.104339239	-0.934506	0.000845245	chr1.158563638.158564138				chr7.83883619.83884119					chr11.35639092.35639887	0.737236	0.0355558	chr10.59942631.59943131	chr10.14719511.14720139	-0.640666	0.0284769	chr1.106633273.106633773				chr3.95882957.95883457				chr8.88520986.88521486	chr9.121383125.121383714	1.00271	0.0237693	chr4.133223826.133224326	chr8.63117684.63118609	-0.948674	0.0105323	chr2.110135169.110135669
								chr11.117534876.117535721	0.882193	0.0132254	chr10.75650761.75651261	chr10.104686415.104687103	-0.747904	0.0405243	chr1.161627447.161627947				chr7.83884094.83884594					chr11.35668108.35669002	0.686196	0.0321422	chr10.59943040.59943540	chr10.14908655.14909708	-0.545269	0.0173599	chr1.106739746.106740246				chr4.41274629.41275129				chr8.88521380.88521880	chrX.140505759.140506397	1.01905	0.00684159	chr4.133240445.133240945	chr8.64047883.64048938	-1.24024	0.000855123	chr2.110135428.110135928
								chr11.117751555.117752092	0.871036	0.0458136	chr10.76416469.76416969	chr10.105321454.105322051	-1.01412	0.00468754	chr1.161782678.161783178				chr7.83884317.83884817					chr11.35679823.35680537	0.854518	0.00164379	chr10.59956600.59957100	chr10.15077341.15078202	-0.897105	3.30735e-05	chr1.107357779.107358279				chr4.41274888.41275388				chr8.88521699.88522199	chrX.160494484.160495381	1.07491	0.0200491	chr4.133240858.133241358	chr8.65496535.65497234	-1.27834	0.000581185	chr2.113371412.113371912
								chr11.118755007.118755572	0.850383	0.0294669	chr10.76416774.76417274	chr10.105346916.105347317	-0.907581	0.0267351	chr1.162047625.162048125				chr7.83891699.83892199					chr11.41366835.41367404	0.875107	0.00144349	chr10.59957403.59957903	chr10.15591890.15592635	-1.08537	3.38503e-07	chr1.107358090.107358590				chr4.41275208.41275708				chr8.93777278.93777778				chr4.133241166.133241666	chr8.95409513.95410079	-1.12189	0.0100087	chr2.113371621.113372121
								chr11.119299609.119300824	0.623655	0.0404537	chr10.77201928.77202428	chr10.105954592.105955854	-0.723034	0.011675	chr1.162456364.162456864				chr7.83891960.83892460					chr11.42571431.42572391	0.780085	0.00459921	chr10.59957624.59958124	chr10.15832176.15832831	-1.23605	1.54613e-07	chr1.107422445.107422945				chr4.41275417.41275917				chr8.93777592.93778092				chr4.133241460.133241960	chr8.99234049.99235189	-0.860389	0.00295463	chr2.113817477.113817977
								chr11.119990647.119991641	0.793842	0.00788095	chr10.77491438.77491938	chr10.106179579.106180244	-0.907449	0.00100501	chr1.162456812.162457312				chr7.83892205.83892705					chr11.43532079.43532784	0.734617	0.000217738	chr10.59957856.59958356	chr10.16178473.16179081	-0.733743	0.0190978	chr1.107422626.107423126				chr4.41314052.41314552				chr8.93777879.93778379				chr4.134918217.134918717	chr8.100206522.100207258	-1.08506	0.0114403	chr2.113817817.113818317
								chr11.121024061.121024606	0.961254	0.0250035	chr10.77491615.77492115	chr10.106238425.106239197	-0.79602	0.0205958	chr1.163005291.163005791				chr7.89980066.89980566					chr11.46826537.46826885	0.993545	0.00357361	chr10.59978697.59979197	chr10.17023850.17024660	-0.644996	0.0156622	chr1.107428944.107429444				chr4.41314322.41314822				chr8.93778194.93778694				chr4.134999011.134999511	chr8.104038645.104039187	-1.19486	0.000166207	chr2.113818047.113818547
								chr11.121123434.121123853	1.08915	0.0106716	chr10.77624466.77624966	chr10.106254099.106254709	-1.00066	0.000825088	chr1.164162668.164163168				chr7.89980407.89980907					chr11.48449837.48450777	0.560459	0.0161684	chr10.59979232.59979732	chr10.17236367.17237230	-0.547278	0.0097404	chr1.107429308.107429808				chr4.41314667.41315167				chr8.105304192.105304692				chr4.135973285.135973785	chr8.116024920.116025774	-0.869938	0.0217265	chr2.113818507.113819007
								chr12.4028403.4029055	0.711253	0.0464476	chr10.77624720.77625220	chr10.112248427.112248922	-0.99272	0.0112783	chr1.164433340.164433840				chr7.89980741.89981241					chr11.48872069.48872639	0.587796	0.0473761	chr10.60446979.60447479	chr10.17286705.17287470	-1.15146	1.19093e-05	chr1.107429508.107430008				chr4.107889332.107889832				chr8.105304559.105305059				chr4.137121556.137122056	chr8.116053043.116054098	-0.906635	0.00962503	chr2.115431040.115431540
								chr12.4837150.4837590	0.935512	0.0132045	chr10.80797737.80798237	chr10.112468388.112469395	-0.800017	0.000474053	chr1.166793007.166793507				chr7.89981015.89981515					chr11.49118707.49119590	0.522947	0.0305795	chr10.60447347.60447847	chr10.17588808.17589671	-0.753234	3.96467e-05	chr1.107505180.107505680				chr4.107889564.107890064				chr8.105305278.105305778				chr4.137121723.137122223	chr9.5629245.5630055	-1.13602	0.00270655	chr2.115431303.115431803
								chr12.5215848.5216832	0.538579	0.0400872	chr10.80798041.80798541	chr10.112477708.112478359	-0.571149	0.0410921	chr1.166793294.166793794				chr7.90129223.90129723					chr11.50256562.50257026	0.512038	0.0414776	chr10.61486510.61487010	chr10.18628372.18628657	-0.768286	0.0118654	chr1.107673864.107674364				chr4.107889898.107890398				chr8.105305522.105306022				chr4.138282744.138283244	chr9.15776003.15776830	-0.9887	0.00968384	chr2.115459449.115459949
								chr12.5267870.5268629	0.539332	0.0229992	chr10.80798328.80798828	chr10.112556583.112557083	-0.807382	0.0300521	chr1.167461034.167461534				chr7.90129884.90130384					chr11.50271528.50272399	1.05706	0.000218522	chr10.62261042.62261542	chr10.18696216.18697012	-0.593227	0.0173599	chr1.107878303.107878803				chr4.116175724.116176224				chr8.105305798.105306298				chr4.138553345.138553845	chr9.16155031.16155702	-0.911247	0.0402749	chr2.115459969.115460469
								chr12.6287310.6288214	0.866022	0.00357632	chr10.80798653.80799153	chr10.113913779.113914384	-1.05056	0.000830896	chr1.171474206.171474706				chr7.90130350.90130850					chr11.51227064.51227756	0.743067	0.0114088	chr10.63248187.63248687	chr10.18784500.18785240	-0.73543	0.00154655	chr1.107878558.107879058				chr4.116175996.116176496				chr8.105306109.105306609				chr4.138553540.138554040	chr9.16160322.16161139	-1.05823	0.00597236	chr2.115464172.115464672
								chr12.8242103.8242760	0.774982	0.0470723	chr10.82661690.82662190	chr10.113930033.113931115	-0.623748	0.0138938	chr1.171638639.171639139				chr7.98702270.98702770					chr11.51874232.51874727	1.34036	6.11786e-06	chr10.63607646.63608146	chr10.19121966.19122682	-0.575552	0.0157612	chr1.107879940.107880440				chr4.116176440.116176940				chr8.128357712.128358212				chr4.138723497.138723997	chr9.84754400.84755172	-0.966043	0.0051416	chr2.123349778.123350278
								chr12.8344642.8345646	0.533876	0.00225145	chr10.82661791.82662291	chr10.114643106.114643870	-0.694129	0.00297819	chr1.171713644.171714144				chr7.98702849.98703349					chr11.51915787.51916947	0.889909	0.000117683	chr10.63607969.63608469	chr10.19578479.19579110	-0.512215	0.0335927	chr1.107897980.107898480				chr4.116176649.116177149				chr8.128357957.128358457				chr4.138723669.138724169	chr9.84755829.84756288	-0.927533	0.0276599	chr2.126039353.126039853
								chr12.8439363.8439969	0.775215	0.0291747	chr10.82662202.82662702	chr10.114956160.114956828	-0.831026	0.002978	chr1.172759454.172759954				chr7.98703385.98703885					chr11.52639835.52640304	1.04458	0.000328229	chr10.63608135.63608635	chr10.20818174.20819189	-0.595431	0.00386779	chr1.107898233.107898733				chr4.127076783.127077283				chr8.128358236.128358736				chr4.140153062.140153562	chr9.85174065.85174862	-0.999046	0.0297121	chr2.138468228.138468728
								chr12.8454453.8454995	0.70611	0.0176367	chr10.82662508.82663008	chr10.116260726.116261941	-0.630541	0.00466543	chr1.172759731.172760231				chr7.99468099.99468599					chr11.53144458.53144891	1.0061	0.00030692	chr10.63608632.63609132	chr10.21160492.21161772	-0.550911	0.00985871	chr1.108087676.108088176				chr4.127077118.127077618				chr8.128358415.128358915				chr4.140153536.140154036	chr9.85274099.85274660	-0.948543	0.00597236	chr2.138468618.138469118
								chr12.8465691.8466115	0.943177	0.00190783	chr10.82689527.82690027	chr10.117383693.117384381	-0.843652	0.0421051	chr1.174235731.174236231				chr7.99468387.99468887					chr11.53469971.53470973	0.726549	0.000349943	chr10.63969229.63969729	chr10.22281687.22282661	-0.505515	0.011583	chr1.108088243.108088743				chr4.129461318.129461818				chr8.128358677.128359177				chr4.140153889.140154389	chr9.85380792.85381543	-1.04413	0.015813	chr2.138688100.138688600
								chr12.8751213.8752170	0.696999	0.0133646	chr10.82689742.82690242	chr10.118132561.118133400	-0.725407	0.0220617	chr1.174235943.174236443				chr7.99468722.99469222					chr11.54833388.54834493	0.846424	0.000426994	chr10.64165985.64166485	chr10.22282833.22283530	-0.738166	0.00335337	chr1.108088518.108089018				chr4.129461649.129462149				chr8.128358841.128359341				chr4.141491006.141491506	chrX.10478781.10479790	-1.41377	1.50038e-07	chr2.140471902.140472402
								chr12.8831240.8831921	0.839831	0.0106353	chr10.84229180.84229680	chr10.119015041.119015461	-0.718951	0.0485307	chr1.174236219.174236719				chr7.99469023.99469523					chr11.55501777.55502436	0.67044	0.00363903	chr10.66601026.66601526	chr10.22699535.22700108	-0.776805	0.00076161	chr1.108088886.108089386				chr4.129741605.129742105				chr8.128359041.128359541				chr4.148396971.148397471	chrX.10751512.10752177	-1.27887	0.00114971	chr2.140472339.140472839
								chr12.11349534.11350219	0.586276	0.0101547	chr10.84229497.84229997	chr10.121886571.121887443	-0.62847	0.0271453	chr1.174811804.174812304				chr7.121185422.121185922					chr11.56285335.56286358	0.590465	0.0117214	chr10.66928092.66928592	chr10.23849292.23850047	-0.667465	0.0242934	chr1.108089322.108089822				chr4.129741800.129742300				chr9.76322063.76322563				chr4.149889802.149890302	chrX.10760741.10761342	-0.921265	0.0312544	chr2.140532790.140533290
								chr12.11844266.11844824	0.743889	0.0477043	chr10.84229944.84230444	chr10.123998830.123999481	-0.936478	0.00584336	chr1.174812062.174812562				chr7.121185695.121186195					chr11.56762824.56763348	0.79932	0.03766	chr10.68165187.68165687	chr10.24778311.24779154	-0.51428	0.0386743	chr1.108181280.108181780				chr4.129742101.129742601				chr9.76322255.76322755				chr4.149909455.149909955	chrX.22276956.22277496	-1.34472	0.00108115	chr2.140533075.140533575
								chr12.12180940.12181546	0.613767	0.0166332	chr10.84230220.84230720	chr10.126373805.126374392	-0.859971	0.0234913	chr1.175185131.175185631				chr7.121186018.121186518					chr11.57026366.57026942	0.747143	0.0429582	chr10.68165701.68166201	chr10.24991731.24992509	-0.698115	0.00145266	chr1.108181560.108182060				chr4.129742532.129743032				chr9.76322525.76323025				chr4.149979647.149980147	chrX.22849482.22850680	-0.915355	0.00851577	chr2.140533479.140533979
								chr12.12480321.12481017	1.02495	0.00331225	chr10.84357382.84357882	chr10.126748561.126749386	-0.765726	0.0490646	chr1.175185465.175185965				chr7.122066626.122067126					chr11.57129572.57130095	0.897497	0.0114237	chr10.68659269.68659769	chr10.25406353.25407242	-0.704884	0.0023162	chr1.108181796.108182296				chr4.134923280.134923780				chr9.76322740.76323240				chr4.149979858.149980358	chrX.58092883.58093839	-1.18908	0.000293166	chr2.140533695.140534195
								chr12.13016597.13017172	0.850061	0.0444664	chr10.84357905.84358405	chr10.129009893.129010958	-0.803322	0.0233886	chr1.176417194.176417694				chr7.122066925.122067425					chr11.57274559.57275036	0.986582	0.000249908	chr10.68705429.68705929	chr10.26241156.26241890	-1.31989	9.09044e-14	chr1.108182093.108182593				chr4.134923570.134924070				chr9.76323079.76323579				chr4.150871677.150872177	chrX.84723205.84724338	-1.20212	0.000452184	chr2.140567725.140568225
								chr12.13815326.13816042	0.888695	0.0027467	chr10.84358292.84358792	chr10.130287042.130287806	-0.915936	3.75291e-05	chr1.185726260.185726760				chr7.122067118.122067618					chr11.57306790.57307210	0.769059	0.0157205	chr10.68705571.68706071	chr10.26678191.26678990	-0.698159	0.00178355	chr1.108344702.108345202				chr4.134923855.134924355				chr9.76323345.76323845				chr4.150872192.150872692	chrX.84860061.84860764	-0.985904	0.0011888	chr2.140567904.140568404
								chr12.15585623.15586403	0.749901	0.0312939	chr10.84358634.84359134	chr10.130548520.130549069	-0.843178	0.0294669	chr1.185891506.185892006				chr7.122067394.122067894					chr11.58618540.58619446	0.825015	0.000913219	chr10.68705815.68706315	chr10.26993921.26994389	-0.665881	0.045763	chr1.108823536.108824036				chr4.135352636.135353136				chr9.98031876.98032376				chr4.151396256.151396756	chrX.92468643.92469339	-0.991858	0.0207654	chr2.140568152.140568652
								chr12.16850306.16850898	0.745313	0.010868	chr10.86501028.86501528	chr11.6982147.6982686	-0.82231	0.0389055	chr1.185891756.185892256				chr7.122067576.122068076					chr11.58699608.58700095	0.888321	0.00576928	chr10.69577010.69577510	chr10.27149901.27150752	-0.559291	0.0365777	chr1.108823749.108824249				chr4.135352984.135353484				chr9.98032098.98032598				chr4.151396549.151397049	chrX.120735810.120736723	-0.876548	0.0413421	chr2.162412397.162412897
								chr12.17241225.17242359	0.723349	0.0106453	chr10.86809858.86810358	chr11.7081828.7082433	-0.753599	0.0102567	chr1.185892131.185892631				chr7.125434660.125435160					chr11.59458809.59459639	0.559586	0.0271627	chr10.69780611.69781111	chr10.28788305.28788912	-0.670721	0.0232493	chr1.109177930.109178430				chr4.135353465.135353965				chr9.98032688.98033188				chr4.151454703.151455203	chrX.146435227.146435845	-1.03848	0.0322808	chr2.162412817.162413317
								chr12.21153083.21153855	0.83105	0.00447392	chr10.86810083.86810583	chr11.7425266.7425608	-1.00461	0.00441778	chr1.186608076.186608576				chr7.125435114.125435614					chr11.59717646.59718380	0.544968	0.0253279	chr10.70183039.70183539	chr10.28873336.28875045	-0.541511	0.000344877	chr1.109178242.109178742				chr4.141558677.141559177				chr9.98032968.98033468				chr5.23401529.23402029	chrX.146459884.146460740	-1.20375	0.000412511	chr2.162413029.162413529
								chr12.25412277.25412888	1.17169	0.000338829	chr10.86831270.86831770	chr11.7583168.7583983	-0.749883	0.00617518	chr1.188232965.188233465				chr7.125435224.125435724					chr11.59847754.59848613	0.559435	0.0396414	chr10.70183318.70183818	chr10.29340152.29340700	-0.693795	0.0071593	chr1.111689683.111690183				chr4.141558999.141559499				chr9.98033422.98033922				chr5.23401976.23402476	chrX.164422862.164423351	-0.914361	0.0175051	chr2.171704829.171705329
								chr12.25870918.25871709	0.653289	0.0279284	chr10.86831634.86832134	chr11.8710665.8711017	-0.941592	0.0141865	chr1.188233231.188233731				chr7.127026297.127026797					chr11.59947783.59948367	0.598967	0.0207636	chr10.70855906.70856406	chr10.29713264.29713876	-0.801031	0.0311319	chr1.111689917.111690417				chr4.141559110.141559610				chr9.98067264.98067764				chr5.28055309.28055809				chr2.171705283.171705783
								chr12.26227524.26228366	0.859553	0.0120716	chr10.88624228.88624728	chr11.8966592.8966997	-0.925868	0.0200433	chr1.188420481.188420981				chr7.127026547.127027047					chr11.59960692.59961570	0.702247	0.0272691	chr10.72352802.72353302	chr10.30724986.30725552	-0.675879	0.0189093	chr1.111726130.111726630				chr4.141559358.141559858				chr9.98067689.98068189				chr5.29277932.29278432				chr3.4854716.4855216
								chr12.26388880.26389379	1.03217	0.00669643	chr10.88624520.88625020	chr11.9057498.9058385	-0.715572	0.00787205	chr1.188420729.188421229				chr7.127027000.127027500					chr11.60237316.60237730	0.868671	0.0165482	chr10.72484091.72484591	chr10.30760360.30761050	-1.16283	2.01024e-08	chr1.113107161.113107661				chr4.141559864.141560364				chr9.101406699.101407199				chr5.29278128.29278628				chr3.4855104.4855604
								chr12.27057494.27057880	1.08052	0.00528227	chr10.90679649.90680149	chr11.10046472.10047285	-0.61696	0.022323	chr1.188443179.188443679				chr7.127027177.127027677					chr11.60935343.60935672	0.661826	0.0328049	chr10.72484309.72484809	chr10.31422527.31422923	-0.974884	0.00293883	chr1.113266072.113266572				chr4.141790494.141790994				chr9.101406886.101407386				chr5.30780652.30781152				chr3.8580227.8580727
								chr12.28237611.28238723	0.968136	0.00020585	chr10.90679985.90680485	chr11.11489265.11490204	-0.710079	0.00787978	chr1.194628957.194629457				chr7.136009949.136010449					chr11.61144840.61145140	0.789672	0.0459118	chr10.73908477.73908977	chr10.31825152.31825990	-0.590368	0.033836	chr1.113364170.113364670				chr4.141790612.141791112				chr9.101407123.101407623				chr5.30781106.30781606				chr3.8580563.8581063
								chr12.28331435.28332313	0.658292	0.0359995	chr10.90704509.90705009	chr11.11677075.11677700	-1.07432	0.00359276	chr10.5591313.5591813				chr7.141327089.141327589					chr11.62910892.62911896	0.657339	0.0250222	chr10.74978751.74979251	chr10.31830499.31831317	-0.925474	0.00352731	chr1.113364429.113364929				chr4.155601083.155601583				chr9.101407407.101407907				chr5.34183069.34183569				chr3.8580930.8581430
								chr12.28700075.28701105	0.755725	0.00379677	chr10.90722917.90723417	chr11.11756628.11757162	-1.26291	1.27574e-05	chr10.5591564.5592064				chr7.141327474.141327974					chr11.63106685.63107200	0.649861	0.0475771	chr10.74979103.74979603	chr10.34706987.34708002	-1.0733	3.0829e-07	chr1.114447300.114447800				chr4.155601356.155601856				chr9.123259397.123259897				chr5.34642876.34643376				chr3.10026185.10026685
								chr12.28761289.28761829	0.868657	0.0373634	chr10.90723493.90723993	chr11.11907601.11908586	-0.661916	0.0144775	chr10.5591995.5592495				chr7.141327857.141328357					chr11.63616947.63617439	1.14656	0.000655099	chr10.74979369.74979869	chr10.34757819.34758529	-0.763736	0.0329415	chr1.114447880.114448380				chr4.155601595.155602095				chr9.123259639.123260139				chr5.35673013.35673513				chr3.10026592.10027092
								chr12.29855514.29855990	1.03315	0.00938082	chr10.90723760.90724260	chr11.12062374.12062642	-0.979603	0.0199142	chr10.6808187.6808687				chr7.141328199.141328699					chr11.64364233.64365101	0.769433	0.000584318	chr10.76246647.76247147	chr10.34836105.34836968	-0.759209	0.00290726	chr1.114448047.114448547				chr4.155601876.155602376				chr9.123259902.123260402				chr5.38499121.38499621				chr3.13502478.13502978
								chr12.30244116.30244770	0.596227	0.0404643	chr10.90724005.90724505	chr11.12309304.12310006	-0.702624	0.0442448	chr10.6877983.6878483				chr8.12126160.12126660					chr11.65068921.65070037	0.816146	7.13555e-05	chr10.76736806.76737306	chr10.34886939.34888058	-0.725461	0.00241908	chr1.115781227.115781727				chr4.155624471.155624971				chr9.123260306.123260806				chr5.38499320.38499820				chr3.13503037.13503537
								chr12.31203349.31204469	0.879753	0.00839052	chr10.90743106.90743606	chr11.13112278.13113175	-1.20771	1.17714e-08	chr10.6878243.6878743				chr8.12126473.12126973					chr11.66218389.66218891	0.739906	0.0110914	chr10.77315500.77316000	chr10.35694511.35695588	-0.643215	0.00424458	chr1.115781533.115782033				chr4.155624837.155625337				chr9.123260567.123261067				chr5.66434823.66435323				chr3.18177686.18178186
								chr12.32661599.32662439	1.03813	0.00303249	chr10.90859274.90859774	chr11.13237033.13238034	-1.12821	2.63567e-05	chr10.7756726.7757226				chr8.12126692.12127192					chr11.67888308.67888903	0.801892	0.022348	chr10.77315764.77316264	chr10.36367681.36368713	-0.509698	0.00849158	chr1.116007964.116008464				chr4.155991874.155992374				chrX.170008953.170009453				chr5.67931666.67932166				chr3.18177901.18178401
								chr12.32972013.32972866	1.07752	6.95325e-06	chr10.90859542.90860042	chr11.13316251.13316509	-0.946985	0.0338646	chr10.7757052.7757552				chr8.14689211.14689711					chr11.68577443.68577992	0.627451	0.0254361	chr10.77316002.77316502	chr10.36409200.36409859	-0.876043	1.40997e-05	chr1.116154350.116154850				chr4.155992138.155992638				chrX.170009232.170009732				chr5.67932063.67932563				chr3.18178130.18178630
								chr12.34673017.34673508	1.16831	0.0043648	chr10.90859828.90860328	chr11.13523698.13524221	-1.14602	0.00119872	chr10.9574075.9574575				chr8.14689459.14689959					chr11.69073971.69074306	0.796877	0.047498	chr10.77491417.77491917	chr10.36631513.36632098	-0.836063	0.00176497	chr1.116421425.116421925				chr4.155992367.155992867				chrX.170009627.170010127				chr5.73034367.73034867				chr3.18770327.18770827
								chr12.40640106.40640729	0.785059	0.0384154	chr10.90966751.90967251	chr11.13689017.13689620	-0.961626	0.0147976	chr10.10078114.10078614				chr8.14689707.14690207					chr11.69662223.69662966	0.640926	0.00460066	chr10.77491622.77492122	chr10.36698572.36698900	-0.817128	0.0109975	chr1.116421651.116422151				chr4.155992820.155993320				chrX.170009863.170010363				chr5.73546700.73547200				chr3.18770777.18771277
								chr12.40925721.40927239	0.606315	0.00573369	chr10.93070231.93070731	chr11.14418545.14419331	-0.666802	0.0301081	chr10.10247727.10248227				chr8.27024399.27024899					chr11.69671174.69671778	0.630441	0.0160903	chr10.78190560.78191060	chr10.36908636.36909728	-0.505249	0.0018662	chr1.118416663.118417163				chr5.24684942.24685442								chr5.73547306.73547806				chr3.20511192.20511692
								chr12.41227283.41228020	0.790444	0.00717877	chr10.93218876.93219376	chr11.14449181.14450531	-0.651885	0.0270002	chr10.10248100.10248600				chr8.70776569.70777069					chr11.69900734.69901986	0.557029	0.0194663	chr10.80039539.80040039	chr10.37812216.37813386	-0.89538	1.21733e-05	chr1.118416935.118417435				chr5.24685573.24686073								chr5.74275835.74276335				chr3.20511421.20511921
								chr12.41254139.41254775	0.687961	0.0127706	chr10.97921892.97922392	chr11.15306847.15307320	-0.89789	0.0136828	chr10.10472166.10472666				chr8.70776949.70777449					chr11.70020765.70021996	0.537334	0.00316767	chr10.80071070.80071570	chr10.37914768.37915115	-0.733055	0.0350374	chr1.118550085.118550585				chr5.24685979.24686479								chr5.92441433.92441933				chr3.21742111.21742611
								chr12.44041523.44042040	0.976554	0.024668	chr10.98806456.98806956	chr11.16860918.16861944	-0.655083	0.00926772	chr10.11121716.11122216				chr8.83898834.83899334					chr11.70284726.70285049	1.02746	0.00404058	chr10.80137255.80137755	chr10.38072400.38073237	-0.534643	0.00886788	chr1.119450948.119451448				chr5.24841853.24842353								chr5.97793972.97794472				chr3.21742613.21743113
								chr12.44138761.44139666	0.669379	0.00371184	chr10.98806811.98807311	chr11.16904509.16905175	-0.593568	0.0160361	chr10.11121994.11122494				chr8.83899538.83900038					chr11.70749843.70750374	0.793459	0.0141197	chr10.80264583.80265083	chr10.38717567.38718425	-0.65424	0.000923891	chr1.119451148.119451648				chr5.24842197.24842697								chr5.103628980.103629480				chr3.24070758.24071258
								chr12.44145119.44145778	0.720319	0.00234556	chr10.99169305.99169805	chr11.19666415.19667310	-0.781159	0.0115718	chr10.11226377.11226877				chr8.83899765.83900265					chr11.71835578.71836177	0.926022	0.000127036	chr10.80264729.80265229	chr10.39065149.39066079	-0.653404	0.00138949	chr1.119451420.119451920				chr5.24842492.24842992								chr5.103629383.103629883				chr3.24071134.24071634
								chr12.45832331.45833177	0.745038	0.0458136	chr10.99169676.99170176	chr11.19676465.19677061	-0.929522	0.0202311	chr10.11323491.11323991				chr8.83900117.83900617					chr11.72566679.72567446	1.03673	0.00113066	chr10.80587296.80587796	chr10.39111937.39112717	-0.711992	0.038466	chr1.120094904.120095404				chr5.24842950.24843450								chr5.103789023.103789523				chr3.25353057.25353557
								chr12.46066559.46067471	0.583858	0.0133056	chr10.99477614.99478114	chr11.20116051.20116425	-0.606333	0.0231493	chr10.11751725.11752225				chr8.94178822.94179322					chr11.74822774.74823074	0.881997	0.0195244	chr10.80664552.80665052	chr10.39409401.39410423	-0.631642	0.000170302	chr1.120095184.120095684				chr5.29568900.29569400								chr5.112020732.112021232				chr3.25353287.25353787
								chr12.51187605.51188939	0.53254	0.00943775	chr10.99658264.99658764	chr11.20299609.20300478	-0.589547	0.0258367	chr10.11751952.11752452				chr8.120143825.120144325					chr11.74830201.74831036	0.563884	0.00191753	chr10.80664927.80665427	chr10.39416000.39416642	-0.614148	0.0119763	chr1.120755916.120756416				chr5.29569408.29569908								chr5.112020862.112021362				chr3.25353477.25353977
								chr12.51900342.51900997	0.637582	0.0307934	chr10.99658708.99659208	chr11.20307249.20307815	-1.02514	0.000379821	chr10.11752168.11752668				chr8.120144175.120144675					chr11.75170182.75170773	0.683526	0.00955325	chr10.81551500.81552000	chr10.39595983.39596923	-0.592137	0.0214063	chr1.121043493.121043993				chr5.31179141.31179641								chr5.121389143.121389643				chr3.25353633.25354133
								chr12.52774412.52775036	1.38776	1.80181e-07	chr10.99658900.99659400	chr11.20864047.20865294	-0.637173	0.0244216	chr10.11752272.11752772				chr8.120144562.120145062					chr11.75173056.75174041	0.576466	0.00557011	chr10.83165816.83166316	chr10.43631091.43631933	-0.524873	0.00599413	chr1.121123651.121124151				chr5.31179445.31179945								chr5.127595387.127595887				chr3.25353885.25354385
								chr12.59006580.59007014	0.784115	0.0258757	chr10.100282046.100282546	chr11.21014173.21014610	-1.00949	0.000597552	chr10.11752537.11753037				chr8.120144840.120145340					chr11.75337088.75337467	0.813537	0.0256173	chr10.83737812.83738312	chr10.43830381.43831127	-0.509934	0.0342276	chr1.121247214.121247714				chr5.31179858.31180358								chr5.127595560.127596060				chr3.25482592.25483092
								chr12.59539601.59540655	0.685598	0.00698322	chr10.100282414.100282914	chr11.21082669.21083367	-0.842658	0.0199142	chr10.12096359.12096859				chr8.120300490.120300990					chr11.76130686.76131071	0.906915	0.00936381	chr10.83861529.83862029	chr10.43963498.43964439	-0.616768	0.0116777	chr1.121247477.121247977				chr5.31180219.31180719								chr5.129534378.129534878				chr3.25483014.25483514
								chr12.63339132.63339611	0.943387	0.0260518	chr10.100282717.100283217	chr11.21846659.21847692	-0.584415	0.0157804	chr10.12096613.12097113				chr8.120300798.120301298					chr11.76469490.76470093	0.822024	0.0081366	chr10.83861837.83862337	chr10.45151745.45152154	-0.708119	0.0398524	chr1.121709006.121709506				chr5.32458293.32458793								chr5.131313863.131314363				chr3.25483157.25483657
								chr12.63791381.63792570	0.690178	0.00254349	chr10.101197722.101198222	chr11.22206306.22207101	-0.581423	0.0230922	chr10.12642939.12643439				chr8.121949913.121950413					chr11.77014073.77014582	0.959098	0.00800635	chr10.84187206.84187706	chr10.46343162.46343810	-1.01143	0.00173113	chr1.121709268.121709768				chr5.32458704.32459204								chr5.134303443.134303943				chr3.25977863.25978363
								chr12.63979149.63979905	0.857208	0.00787978	chr10.101198081.101198581	chr11.22551993.22552759	-0.74946	0.0105649	chr10.12643113.12643613				chr8.121950241.121950741					chr11.77491709.77492622	0.610354	0.0402642	chr10.84229174.84229674	chr10.46660648.46661384	-0.831442	4.26607e-05	chr1.121801720.121802220				chr5.32459069.32459569								chr5.134303638.134304138				chr3.26920899.26921399
								chr12.67199400.67200014	0.874193	0.0315201	chr10.107499626.107500126	chr11.22587802.22588906	-0.754806	0.000320622	chr10.12643328.12643828				chr8.121950704.121951204					chr11.77860800.77861345	0.655889	0.00711625	chr10.84229595.84230095	chr10.47108031.47108753	-0.951139	0.00176158	chr1.121812214.121812714				chr5.32459273.32459773								chr5.134873880.134874380				chr3.26921224.26921724
								chr12.69101773.69102417	0.846102	0.0440687	chr10.107499903.107500403	chr11.23735103.23736571	-0.58736	0.0356438	chr10.13133809.13134309				chr8.121950926.121951426					chr11.77982132.77982914	0.545559	0.0167504	chr10.84229967.84230467	chr10.47425902.47427015	-0.837589	0.00142442	chr1.121812482.121812982				chr5.33377800.33378300								chr5.134874284.134874784				chr3.29701043.29701543
								chr12.69812475.69812908	1.08472	0.00199307	chr10.107737678.107738178	chr11.24299893.24300611	-0.725558	0.0177537	chr10.13225022.13225522				chr8.125226590.125227090					chr11.78239911.78240860	0.531738	0.0495602	chr10.84230195.84230695	chr10.49104356.49105235	-0.657711	0.00730423	chr1.121812796.121813296				chr5.33377930.33378430								chr5.135655995.135656495				chr3.45408211.45408711
								chr12.69939803.69940101	1.15859	0.00598699	chr10.107737843.107738343	chr11.24648910.24649309	-1.06855	0.00246475	chr10.13225407.13225907				chr8.125227087.125227587					chr11.79030982.79031616	0.660183	0.0291731	chr10.84230428.84230928	chr10.49636374.49637514	-0.507856	0.043562	chr1.121885325.121885825				chr5.33378386.33378886								chr5.135879328.135879828				chr3.49867475.49867975
								chr12.70057969.70058745	0.927467	0.0137981	chr10.108454597.108455097	chr11.24652685.24653327	-0.84525	0.00747039	chr10.13709369.13709869				chr8.128679850.128680350					chr11.79082897.79083534	0.975298	0.00166633	chr10.84238258.84238758	chr10.50066537.50067181	-1.24396	1.77672e-10	chr1.121885594.121886094				chr5.33378744.33379244								chr5.135879734.135880234				chr3.49867758.49868258
								chr12.70118719.70119735	0.800636	0.00275892	chr10.108454902.108455402	chr11.25123889.25125275	-0.659916	0.0238384	chr10.13727564.13728064				chr9.44078833.44079333					chr11.79182827.79183356	1.0031	0.00314264	chr10.84238520.84239020	chr10.50989652.50990413	-0.657189	0.0297205	chr1.121909979.121910479				chr5.43129688.43130188								chr5.136224306.136224806				chr3.58386227.58386727
								chr12.70403782.70404851	0.81507	0.000790584	chr10.108600221.108600721	chr11.25599418.25600004	-0.821861	0.0400658	chr10.13754663.13755163				chr9.44079249.44079749					chr11.79213832.79214420	0.718985	0.0199152	chr10.84372317.84372817	chr10.51198188.51199298	-0.730771	0.0057718	chr1.121910295.121910795				chr5.43129944.43130444								chr5.136224586.136225086				chr3.58386455.58386955
								chr12.70650474.70651060	0.959666	0.0100796	chr10.108600559.108601059	chr11.25710449.25711183	-0.602	0.0343772	chr10.13755115.13755615				chr9.47406458.47406958					chr11.80208826.80209736	0.510499	0.0437373	chr10.84372611.84373111	chr10.51220551.51221499	-0.521905	0.0315226	chr1.121910532.121911032				chr5.43130151.43130651								chr5.137412420.137412920				chr3.59448901.59449401
								chr12.71418921.71419611	0.904273	0.0171515	chr10.108600862.108601362	chr11.25740475.25741055	-0.733254	0.0499217	chr10.13775935.13776435				chr9.47406653.47407153					chr11.81135136.81135570	0.923958	0.00992989	chr10.84622030.84622530	chr10.51614790.51615236	-0.735974	0.0390875	chr1.122111053.122111553				chr5.43130338.43130838								chr5.137660036.137660536				chr3.61282491.61282991
								chr12.73506669.73508127	0.60186	0.00501267	chr10.108619114.108619614	chr11.26299269.26299836	-0.892733	0.00318789	chr10.13874488.13874988				chr9.47406897.47407397					chr11.81695188.81695876	0.650962	0.0200157	chr10.84622333.84622833	chr10.52791390.52792001	-0.807365	0.0033911	chr1.122111320.122111820				chr5.45339467.45339967								chr5.137671247.137671747				chr3.61282838.61283338
								chr12.74277244.74277746	0.818543	0.0345198	chr10.108619408.108619908	chr11.26457942.26458508	-0.783551	0.0444522	chr10.13874672.13875172				chr9.48723602.48724102					chr11.83332566.83333001	0.70019	0.0291017	chr10.84950318.84950818	chr10.52802923.52803576	-0.654085	0.0313217	chr1.122257554.122258054				chr5.45339780.45340280								chr5.137671729.137672229				chr3.68847953.68848453
								chr12.74595050.74595839	0.801068	0.00435652	chr10.108619664.108620164	chr11.26618238.26619176	-0.738284	0.031531	chr10.13874923.13875423				chr9.48723853.48724353					chr11.86614022.86614445	0.747394	0.0296345	chr10.86809953.86810453	chr10.52910638.52911561	-0.513736	0.0433542	chr1.122257740.122258240				chr5.52115717.52116217								chr5.139796844.139797344				chr3.68848274.68848774
								chr12.74717030.74717815	1.10811	0.00232747	chr10.108658268.108658768	chr11.27965562.27966200	-0.960612	0.00969993	chr10.13875157.13875657				chr9.48736257.48736757					chr11.86879213.86879889	0.941889	5.06751e-05	chr10.86820950.86821450	chr10.52942972.52943421	-0.770493	0.00485802	chr1.122257926.122258426				chr5.52116034.52116534								chr5.149566975.149567475				chr3.72504264.72504764
								chr12.74848464.74849471	0.668474	0.0164438	chr10.108837386.108837886	chr11.28273197.28273923	-0.713368	0.00637285	chr10.13875386.13875886				chr9.48737411.48737911					chr11.87254540.87254958	1.08821	0.00225351	chr10.86821350.86821850	chr10.54119352.54120640	-0.518658	0.0376795	chr1.122258151.122258651				chr5.52116229.52116729								chr6.5442674.5443174				chr3.72571080.72571580
								chr12.76194509.76194859	0.882079	0.0277275	chr10.108838003.108838503	chr11.28541781.28542252	-1.15869	0.0038154	chr10.14044463.14044963				chr9.48737781.48738281					chr11.87422790.87423448	0.680526	0.00455865	chr10.88392118.88392618	chr10.54328650.54329252	-0.706267	0.0133135	chr1.122457903.122458403				chr5.52116438.52116938								chr6.5443133.5443633				chr3.73217117.73217617
								chr12.76326268.76327078	0.571527	0.0334386	chr10.109131900.109132400	chr11.28636854.28637166	-1.09846	0.00558632	chr10.14267272.14267772				chr9.71337170.71337670					chr11.87426635.87427237	0.635842	0.0380278	chr10.88392386.88392886	chr10.54649926.54650683	-0.723236	0.013445	chr1.122664368.122664868				chr5.80598020.80598520								chr6.6241491.6241991				chr3.73397103.73397603
								chr12.76464605.76465546	0.600171	0.0362264	chr10.109132130.109132630	chr11.28638980.28639582	-1.15328	0.000103289	chr10.14267537.14268037									chr11.87443169.87443922	0.891841	0.0013411	chr10.89515784.89516284	chr10.54712528.54713193	-0.818006	0.00210718	chr1.122664667.122665167				chr5.80598232.80598732								chr6.6241990.6242490				chr3.73801808.73802308
								chr12.76818847.76819352	0.756438	0.0043648	chr10.109517608.109518108	chr11.28851645.28852220	-0.669454	0.0364205	chr10.14268092.14268592									chr11.87448628.87449265	0.704632	0.0489749	chr10.90081169.90081669	chr10.54762214.54763337	-0.874056	2.31596e-06	chr1.122735119.122735619				chr5.80598516.80599016								chr6.33345210.33345710				chr3.73933842.73934342
								chr12.76942271.76943040	0.681785	0.0122906	chr10.109643531.109644031	chr11.29074126.29075093	-1.02322	0.00260385	chr10.15316897.15317397									chr11.87462295.87463021	1.09794	0.000658688	chr10.90081569.90082069	chr10.54784021.54784577	-1.00479	0.00203744	chr1.122735486.122735986				chr5.85795418.85795918								chr6.33345509.33346009				chr3.73934130.73934630
								chr12.77860276.77860919	0.758635	0.041823	chr10.109643912.109644412	chr11.32231135.32231627	-0.709462	0.0136727	chr10.15317155.15317655									chr11.87662183.87663136	0.631488	0.0213944	chr10.90081861.90082361	chr10.54797312.54797939	-0.568719	0.0147749	chr1.123517521.123518021				chr5.112660317.112660817								chr6.35287975.35288475				chr3.73934339.73934839
								chr12.79352205.79352700	1.23075	0.000837837	chr10.110440391.110440891	chr11.32495303.32495744	-1.07903	0.000888235	chr10.15549996.15550496									chr11.89038308.89039227	0.565287	0.0411818	chr10.90307340.90307840	chr10.55038404.55039094	-0.551072	0.00717692	chr1.123518064.123518564				chr5.112660822.112661322								chr6.35288340.35288840				chr3.82276962.82277462
								chr12.80527405.80528549	0.878167	0.00333737	chr10.110597168.110597668	chr11.35863669.35864130	-0.733957	0.00635063	chr10.15550191.15550691									chr11.92886316.92887115	0.756209	0.000656256	chr10.90307585.90308085	chr10.55116583.55116995	-0.965606	0.00402887	chr1.123583568.123584068				chr5.115652275.115652775								chr6.35288903.35289403				chr3.82277299.82277799
								chr12.81616762.81617523	0.72505	0.0368406	chr10.110597400.110597900	chr11.36206242.36206451	-0.968216	0.0290083	chr10.15550504.15551004									chr11.93273854.93274304	0.824573	0.000531355	chr10.90307978.90308478	chr10.55200457.55201141	-0.766136	8.75382e-05	chr1.123765190.123765690				chr5.115652491.115652991								chr6.39278315.39278815				chr3.110788544.110789044
								chr12.81775529.81776121	0.956886	0.0088592	chr10.111031404.111031904	chr11.36702850.36703483	-0.66228	0.0425413	chr10.15592123.15592623									chr11.93526092.93526809	0.743593	0.0273537	chr10.90308261.90308761	chr10.56119430.56119634	-0.723903	0.0281456	chr1.123765480.123765980				chr5.115652813.115653313								chr6.39278424.39278924				chr3.110788912.110789412
								chr12.82075811.82076325	0.709143	0.0265134	chr10.111040041.111040541	chr11.37973958.37974888	-0.73325	0.0127786	chr10.15807226.15807726									chr11.94127726.94128422	0.643605	0.030724	chr10.90308572.90309072	chr10.56214673.56215203	-0.870715	0.003045	chr1.124870857.124871357				chr5.118089099.118089599								chr6.39278772.39279272				chr3.115579515.115580015
								chr12.82369294.82370064	0.898992	0.0131725	chr10.111040219.111040719	chr11.38770370.38771392	-0.577689	0.0296216	chr10.15832218.15832718									chr11.94985076.94985758	0.677919	0.00930874	chr10.90704597.90705097	chr10.56708915.56709220	-0.842423	0.0317296	chr1.124871093.124871593				chr5.123057785.123058285								chr6.47642477.47642977				chr3.115580052.115580552
								chr12.82412140.82412971	0.855969	0.00327958	chr10.111040407.111040907	chr11.39341911.39342289	-0.988138	0.0146221	chr10.16580212.16580712									chr11.95343006.95343716	0.748711	0.000243453	chr10.90724007.90724507	chr10.63994201.63994816	-1.09261	1.398e-06	chr1.124948891.124949391				chr5.124861459.124861959								chr6.56891429.56891929				chr3.115580491.115580991
								chr12.82756655.82757686	0.723066	0.0261689	chr10.111314924.111315424	chr11.39794014.39795078	-0.529779	0.0461119	chr10.16580476.16580976									chr11.95759959.95760440	0.764172	0.0317107	chr10.90743105.90743605	chr10.64054635.64055270	-0.970836	0.00303417	chr1.124949299.124949799				chr5.124861714.124862214								chr6.72562396.72562896				chr3.115580765.115581265
								chr12.83535492.83536036	0.828246	0.0489189	chr10.111348229.111348729	chr11.40402313.40403135	-0.748024	0.0254219	chr10.17023911.17024411									chr11.97083744.97084376	0.746667	0.00342748	chr10.90806281.90806781	chr10.64248188.64248723	-0.7276	0.0348276	chr1.124949516.124950016				chr5.124861959.124862459								chr6.72563135.72563635				chr3.115599181.115599681
								chr12.83973722.83974045	1.21663	0.00298108	chr10.111348516.111349016	chr11.40561771.40562520	-0.713335	0.016879	chr10.17024206.17024706									chr11.97560189.97561072	0.68232	0.0372668	chr10.90965567.90966067	chr10.64255005.64255711	-1.23689	3.96793e-06	chr1.124997388.124997888				chr5.124862291.124862791								chr6.72570663.72571163				chr3.119168225.119168725
								chr12.83998085.83999001	0.729153	0.0267049	chr10.111881606.111882106	chr11.40890875.40892201	-0.645626	0.002755	chr10.17656246.17656746									chr11.97744227.97745417	0.592729	0.00145279	chr10.91028907.91029407	chr10.64267757.64268870	-0.673178	3.3018e-05	chr1.124997507.124998007				chr5.124862837.124863337								chr6.87170497.87170997				chr3.119168562.119169062
								chr12.85270179.85270761	0.692664	0.0473019	chr10.111881768.111882268	chr11.41652283.41653154	-0.531894	0.0232916	chr10.17963422.17963922									chr11.98059789.98060421	0.923279	0.00503962	chr10.92516189.92516689	chr10.64305605.64306453	-0.775207	4.04217e-06	chr1.124997705.124998205				chr5.134551178.134551678								chr6.87170809.87171309				chr3.119169587.119170087
								chr12.86565941.86566692	0.888007	0.00471074	chr10.111882449.111882949	chr11.42048077.42048608	-1.18109	0.000283355	chr10.17963845.17964345									chr11.98192746.98193613	0.500208	0.038574	chr10.92516680.92517180	chr10.64676342.64677153	-0.686157	0.0232461	chr1.124998160.124998660				chr5.134551442.134551942								chr6.87216156.87216656				chr3.119361958.119362458
								chr12.86798856.86799507	0.807954	0.0270002	chr10.114318040.114318540	chr11.42857367.42858248	-0.786364	0.00306967	chr10.19061934.19062434									chr11.98346085.98346644	0.641727	0.035109	chr10.92606725.92607225	chr10.65092795.65093760	-0.771788	0.00550296	chr1.125034122.125034622				chr5.134552136.134552636								chr6.90471109.90471609				chr3.119489050.119489550
								chr12.86800800.86801948	0.580786	0.0239037	chr10.114318462.114318962	chr11.43189868.43190764	-1.27313	5.31744e-07	chr10.19122135.19122635									chr11.98376750.98377154	0.663475	0.0357949	chr10.93075659.93076159	chr10.65214558.65215750	-0.901794	1.01225e-05	chr1.125149150.125149650				chr5.134552505.134553005								chr6.90695617.90696117				chr3.119489284.119489784
								chr12.86968061.86969140	0.585814	0.0423162	chr10.114318797.114319297	chr11.43481709.43482106	-0.874122	0.0369741	chr10.20071740.20072240									chr11.98747255.98748162	0.766108	0.00172518	chr10.93076119.93076619	chr10.65546436.65546839	-0.527846	0.0278222	chr1.125158605.125159105				chr5.135167888.135168388								chr6.90695835.90696335				chr3.125125049.125125549
								chr12.86989918.86990832	0.768339	0.00862284	chr10.114499561.114500061	chr11.43585096.43585802	-0.708443	0.0274485	chr10.20071847.20072347									chr11.98754221.98755211	0.8407	0.0041251	chr10.93104259.93104759	chr10.65949371.65950183	-0.971783	0.000536925	chr1.125158965.125159465				chr5.135168193.135168693								chr6.108093448.108093948				chr3.132006115.132006615
								chr12.87466153.87466881	0.869678	0.0166957	chr10.114499971.114500471	chr11.43865242.43865998	-0.776202	0.00297819	chr10.20072126.20072626									chr11.99097088.99097740	0.660985	0.0351846	chr10.94500274.94500774	chr10.66002859.66004126	-0.737819	0.00535483	chr1.125159365.125159865				chr5.135168574.135169074								chr6.111142402.111142902				chr3.132018441.132018941
								chr12.89108138.89108519	0.929646	0.0178481	chr10.114533448.114533948	chr11.44143014.44143506	-0.854221	0.0300843	chr10.21560888.21561388									chr11.99253778.99254212	0.670006	0.0447914	chr10.96171051.96171551	chr10.66357716.66358157	-0.970477	0.0023144	chr1.125159611.125160111				chr5.137306964.137307464								chr6.111142549.111143049				chr3.136609633.136610133
								chr12.89331469.89332254	0.593561	0.0416904	chr10.114767029.114767529	chr11.44399798.44400235	-0.687864	0.0239052	chr10.21561177.21561677									chr11.99398498.99399328	0.785094	0.00202635	chr10.96334715.96335215	chr10.67032903.67033481	-0.661345	0.0450742	chr1.125575452.125575952				chr5.137307258.137307758								chr6.111152394.111152894				chr3.136610021.136610521
								chr12.89376620.89377647	0.763646	0.000234416	chr10.114971877.114972377	chr11.44953183.44954352	-0.618753	0.0240223	chr10.21561458.21561958									chr11.99572844.99573496	0.83079	0.0023144	chr10.98196797.98197297	chr10.67065726.67066614	-0.610909	0.000370863	chr1.125790102.125790602				chr5.137307462.137307962								chr6.116227731.116228231				chr3.136922089.136922589
								chr12.89420132.89420640	1.20344	0.00288343	chr10.114972125.114972625	chr11.45446265.45447095	-0.839432	0.000419304	chr10.21680745.21681245									chr11.100619079.100620341	0.61181	0.009409	chr10.98829100.98829600	chr10.67192986.67193392	-0.738916	0.0283898	chr1.125790347.125790847				chr5.137501631.137502131								chr6.116260783.116261283				chr3.136922656.136923156
								chr12.89688675.89689560	0.77141	0.00926928	chr10.114972357.114972857	chr11.45459970.45460779	-0.911211	0.00031274	chr10.21853214.21853714									chr11.100622698.100623247	0.620045	0.0321485	chr10.99901062.99901562	chr10.67663002.67663891	-0.876858	5.65358e-05	chr1.126012338.126012838				chr5.137501943.137502443								chr6.120145073.120145573				chr3.140283432.140283932
								chr12.89722406.89723036	0.728777	0.0126901	chr10.115515410.115515910	chr11.45543485.45543772	-0.993406	0.0143722	chr10.21853519.21854019									chr11.100759637.100760206	0.543288	0.0219168	chr10.99901490.99901990	chr10.67683508.67684554	-0.782352	0.000245305	chr1.126012677.126013177				chr5.137502332.137502832								chr6.120145340.120145840				chr3.148744262.148744762
								chr12.90141821.90142534	0.551589	0.0232686	chr10.115515840.115516340	chr11.46260050.46260259	-0.875884	0.0410337	chr10.21853888.21854388									chr11.101051067.101051600	0.659698	0.0467539	chr10.100186714.100187214	chr10.67830226.67830822	-0.73929	0.00713869	chr1.126013131.126013631				chr5.137502709.137503209								chr6.126697806.126698306				chr3.148744773.148745273
								chr12.90143241.90143852	0.64841	0.0352069	chr10.116653364.116653864	chr11.46396525.46397374	-0.865606	0.0105462	chr10.21854139.21854639									chr11.101082136.101082886	0.630505	0.00326963	chr10.100282094.100282594	chr10.68063524.68064198	-0.801081	0.00911485	chr1.126138028.126138528				chr5.138155017.138155517								chr6.128177349.128177849				chr3.148745015.148745515
								chr12.91803197.91803899	0.521525	0.0378025	chr10.117013593.117014093	chr11.46422255.46422595	-0.910074	0.0315641	chr10.22058199.22058699									chr11.101626831.101628266	0.682876	0.0112496	chr10.100282402.100282902	chr10.70857153.70857750	-0.520821	0.047226	chr1.126138430.126138930				chr5.138155244.138155744								chr6.128177854.128178354				chr3.148771353.148771853
								chr12.92192481.92193360	0.51957	0.0441388	chr10.117013937.117014437	chr11.46652460.46652864	-0.941049	0.00678111	chr10.22058472.22058972									chr11.101658159.101659088	0.726865	0.00748296	chr10.101197709.101198209	chr10.71448188.71448749	-1.03927	0.00238844	chr1.126405126.126405626				chr5.138155557.138156057								chr6.136468368.136468868				chr3.148771857.148772357
								chr12.92294470.92295527	0.952945	0.000700023	chr10.117014493.117014993	chr11.46953756.46954320	-0.857429	0.0237879	chr10.22282352.22282852									chr11.102201363.102202048	0.56329	0.0402266	chr10.101198055.101198555	chr10.71533246.71534057	-0.673646	0.0320016	chr1.126405552.126406052				chr5.138160769.138161269								chr6.136887677.136888177				chr3.148772114.148772614
								chr12.94280778.94281346	0.791385	0.0190587	chr10.119083352.119083852	chr11.47125493.47125800	-0.940498	0.0382592	chr10.22282790.22283290									chr11.102244830.102245532	0.724658	0.00164848	chr10.102174588.102175088	chr10.71815292.71815680	-0.673041	0.0374804	chr1.126878955.126879455				chr5.138161079.138161579								chr6.136887858.136888358				chr3.155177645.155178145
								chr12.95315032.95315931	0.554051	0.00584145	chr10.119083736.119084236	chr11.47917086.47918337	-0.626638	0.0359594	chr10.22283174.22283674									chr11.102316558.102317037	0.639268	0.0162114	chr10.102175024.102175524	chr10.71835704.71836594	-0.678575	0.0205062	chr1.126958398.126958898				chr5.138161448.138161948								chr6.143049680.143050180				chr3.155322258.155322758
								chr12.97217479.97218878	0.550611	0.00758129	chr10.119342045.119342545	chr11.48295263.48295913	-0.786479	0.0301482	chr10.22357073.22357573									chr11.102465789.102466461	0.998532	0.000928523	chr10.102175294.102175794	chr10.71880569.71880839	-0.841413	0.0339697	chr1.127449448.127449948				chr5.143112119.143112619								chr7.4111705.4112205				chr3.155342758.155343258
								chr12.97983288.97983957	0.69944	0.00727977	chr10.119342291.119342791	chr11.48403462.48404848	-0.662215	0.0277275	chr10.22666699.22667199									chr11.102555682.102556594	0.585565	0.00379764	chr10.102705743.102706243	chr10.71908916.71909267	-0.77581	0.0209922	chr1.127595091.127595591				chr5.143112346.143112846								chr7.6701610.6702110				chr3.155351593.155352093
								chr12.98246798.98247445	0.845585	0.0234061	chr10.119342444.119342944	chr11.48426209.48426920	-0.890704	0.00633599	chr10.22707722.22708222									chr11.102773899.102775163	0.512939	0.0343503	chr10.103299725.103300225	chr10.72286156.72286883	-0.691192	0.0161805	chr1.128141627.128142127				chr5.143112492.143112992								chr7.15987876.15988376				chr4.6816314.6816814
								chr12.98996377.98997052	0.635367	0.0313049	chr10.119342698.119343198	chr11.48526272.48526782	-1.22579	4.56228e-05	chr10.22708148.22708648									chr11.102898375.102898843	0.768475	0.0331494	chr10.106899693.106900193	chr10.73022234.73022817	-0.718948	0.0366303	chr1.128570275.128570775				chr5.143112814.143113314								chr7.16779993.16780493				chr4.6816666.6817166
								chr12.99082076.99082415	0.847667	0.0401457	chr10.122724276.122724776	chr11.48572200.48572793	-0.999817	0.00500686	chr10.22915541.22916041									chr11.103003154.103003624	0.987454	0.00193088	chr10.106899888.106900388	chr10.73364554.73365779	-0.666152	0.0165412	chr1.128696075.128696575				chr5.143180091.143180591								chr7.17058083.17058583				chr4.6817058.6817558
								chr12.99895394.99896090	0.92718	0.0220747	chr10.122724537.122725037	chr11.49129597.49130303	-1.03145	0.00621823	chr10.22915759.22916259									chr11.103035034.103035385	1.24042	0.000148063	chr10.106958901.106959401	chr10.73491267.73492188	-0.578631	0.00976828	chr1.128800814.128801314				chr5.143180286.143180786								chr7.17058748.17059248				chr4.7926731.7927231
								chr12.100067471.100067963	1.13112	0.0033973	chr10.122724729.122725229	chr11.49305958.49307144	-0.915411	0.000613858	chr10.22916073.22916573									chr11.103960867.103962002	0.772212	0.000114826	chr10.107499234.107499734	chr10.74114143.74114440	-1.03658	0.00230022	chr1.128805533.128806033				chr5.143180623.143181123								chr7.17060710.17061210				chr4.8113315.8113815
								chr12.100089098.100089620	0.911485	0.0319359	chr10.126458083.126458583	chr11.50275383.50276182	-0.759288	0.0144568	chr10.23076612.23077112									chr11.104526386.104526787	0.809485	0.0106184	chr10.107499654.107500154	chr10.74452217.74453077	-0.829238	0.00697901	chr1.128895847.128896347				chr5.143234907.143235407								chr7.19052547.19053047				chr4.8113513.8114013
								chr12.100214187.100214959	0.803406	0.00727977	chr10.126458418.126458918	chr11.56471481.56472243	-0.937221	0.00621964	chr10.23949550.23950050									chr11.105541421.105542099	0.594939	0.048341	chr10.107499864.107500364	chr10.74701562.74702475	-0.792659	0.000643365	chr1.129138410.129138910				chr5.143235214.143235714								chr7.19052731.19053231				chr4.11978550.11979050
								chr12.100380644.100381150	0.840343	0.0453231	chr10.126458847.126459347	chr11.57044068.57044971	-0.741601	0.0301137	chr10.23949752.23950252									chr11.106037465.106037797	0.766015	0.028677	chr10.107500082.107500582	chr10.75421175.75421626	-0.772686	0.0450742	chr1.129138680.129139180				chr5.143235584.143236084								chr7.19165934.19166434				chr4.15157302.15157802
								chr12.100391903.100392792	0.995459	0.00243989	chr10.126483452.126483952	chr11.63946753.63947399	-0.86775	0.0107748	chr10.23950180.23950680									chr11.106160876.106161619	0.562018	0.0208509	chr10.108577357.108577857	chr10.78449042.78449909	-0.751144	0.00514333	chr1.129138892.129139392				chr5.146230856.146231356								chr7.19815899.19816399				chr4.25593147.25593647
								chr12.100437781.100438694	1.13737	6.95325e-06	chr11.4087175.4087675	chr11.64003887.64004624	-0.954623	0.000821888	chr10.24433553.24434053									chr11.106463978.106464891	0.907161	0.00825276	chr10.108600563.108601063	chr10.86281793.86282185	-0.753064	0.0456308	chr1.129381290.129381790				chr5.146231212.146231712								chr7.19816228.19816728				chr4.25593403.25593903
								chr12.100480598.100481166	0.734357	0.013105	chr11.4946985.4947485	chr11.64027451.64028019	-0.787643	0.034476	chr10.24778139.24778639									chr11.106859010.106859340	1.14212	0.000824679	chr10.108600881.108601381	chr10.86425728.86426427	-0.825837	0.0193044	chr1.129636569.129637069				chr5.149183745.149184245								chr7.19831720.19832220				chr4.34981432.34981932
								chr12.100499122.100499714	0.88982	0.0312939	chr11.4947425.4947925	chr11.64058157.64059037	-0.531703	0.0456237	chr10.24778529.24779029									chr11.107376880.107377280	0.691786	0.0284606	chr10.108619632.108620132	chr10.86460859.86461337	-0.650569	0.0182181	chr1.129636936.129637436				chr5.149184026.149184526								chr7.19831846.19832346				chr4.34981745.34982245
								chr12.100586480.100587487	1.42324	9.34856e-07	chr11.4947612.4948112	chr11.64831909.64833317	-0.697068	0.0287871	chr10.24987628.24988128									chr11.107927520.107928092	0.910676	0.000931097	chr10.108619813.108620313	chr10.86794299.86795646	-0.593197	0.00273475	chr1.129829781.129830281				chr5.149184284.149184784								chr7.24964861.24965361				chr4.36202471.36202971
								chr12.100635561.100636012	0.675462	0.0410921	chr11.6078243.6078743	chr11.64999251.65000215	-0.686988	0.0276447	chr10.25156883.25157383									chr11.108023112.108023598	0.792893	0.026174	chr10.108661320.108661820	chr10.88598196.88598729	-0.509836	0.0126523	chr1.131398107.131398607				chr6.33823345.33823845								chr7.27330784.27331284				chr4.36202796.36203296
								chr12.100710801.100711754	1.03647	0.000250034	chr11.6078679.6079179	chr11.65681897.65682454	-0.838792	0.0345198	chr10.25157297.25157797									chr11.108176494.108177252	0.741231	0.00502454	chr10.108661596.108662096	chr10.90114190.90114835	-0.74679	0.00492472	chr1.131659527.131660027				chr6.33823739.33824239								chr7.28783711.28784211				chr4.36202982.36203482
								chr12.102021658.102022347	0.805885	0.0110074	chr11.6174761.6175261	chr11.66260212.66260834	-0.842677	0.0105734	chr10.25157740.25158240									chr11.109994958.109995450	0.57684	0.00381676	chr10.111583569.111584069	chr10.90676361.90676765	-1.12583	0.000361963	chr1.135333528.135334028				chr6.33823854.33824354								chr7.29318523.29319023				chr4.36288784.36289284
								chr12.102164253.102165295	0.67382	0.00843275	chr11.6966892.6967392	chr11.66371620.66372478	-0.697828	0.00522916	chr10.26142685.26143185									chr11.111253679.111254031	0.962205	0.00277483	chr10.111583747.111584247	chr10.90921715.90922301	-0.644583	0.0356738	chr1.135518637.135519137				chr6.71632757.71633257								chr7.35112596.35113096				chr4.36289039.36289539
								chr12.103509820.103510341	0.789727	0.0221175	chr11.6994171.6994671	chr11.67062674.67063754	-0.692011	0.0420542	chr10.26202283.26202783									chr11.112528771.112529555	0.577619	0.0315151	chr10.111861192.111861692	chr10.91135350.91136081	-0.820263	0.00422377	chr1.135519194.135519694				chr6.71633215.71633715								chr7.35112762.35113262				chr4.36289281.36289781
								chr12.106027261.106027775	0.843731	0.00938478	chr11.12245208.12245708	chr11.90255547.90256080	-0.704617	0.0276812	chr10.26202653.26203153									chr11.113690470.113690954	0.763882	0.0354185	chr10.114499679.114500179	chr10.92875476.92876399	-0.642752	0.0209383	chr1.135543670.135544170				chr6.83506332.83506832								chr7.35112891.35113391				chr4.36289614.36290114
								chr12.108454927.108455394	0.888456	0.0291747	chr11.16798043.16798543	chr11.91430756.91431235	-1.10927	0.00419746	chr10.26202905.26203405									chr11.113811263.113811861	0.50522	0.0163615	chr10.114500002.114500502	chr10.95107646.95108333	-0.694192	0.0104167	chr1.135699883.135700383				chr6.83506728.83507228								chr7.35376657.35377157				chr4.36305899.36306399
								chr12.108794102.108794778	0.581744	0.0482164	chr11.18262872.18263372	chr11.91785121.91785712	-0.840998	0.0413728	chr10.26699827.26700327									chr11.115673885.115674673	0.734033	0.00883585	chr10.115328501.115329001	chr10.95615825.95616860	-0.532966	0.0189093	chr1.136541202.136541702				chr6.86525491.86525991								chr7.45341239.45341739				chr4.64002048.64002548
								chr12.110550270.110550773	0.880541	0.0329778	chr11.18263235.18263735	chr11.93039085.93039753	-0.756226	0.0338333	chr10.26815576.26816076									chr11.115707919.115708905	0.589716	0.00525893	chr10.116427912.116428412	chr10.96067201.96068112	-0.673655	9.56826e-07	chr1.136541418.136541918				chr6.86525703.86526203								chr7.45679871.45680371				chr4.64094188.64094688
								chr12.110590842.110592175	0.57337	0.0416726	chr11.19203953.19204453	chr11.109264072.109264768	-0.738765	0.00978314	chr10.27116656.27117156									chr11.115776395.115777042	0.950593	0.00234989	chr10.118781602.118782102	chr10.96486515.96487649	-1.07199	1.0499e-06	chr1.136659664.136660164				chr6.86525954.86526454								chr7.47159048.47159548				chr4.65951871.65952371
								chr12.110687697.110688403	1.26754	0.000543311	chr11.19204240.19204740	chr11.109798924.109799295	-1.25456	0.000417221	chr10.27116883.27117383									chr11.116079304.116080098	0.826968	0.00742108	chr10.118781874.118782374	chr10.96663358.96664317	-0.888691	0.00457313	chr1.136659902.136660402				chr6.86526469.86526969								chr7.63886678.63887178				chr4.65952324.65952824
								chr12.110695674.110696914	0.629201	0.0261689	chr11.19204425.19204925	chr11.113510898.113511733	-0.648748	0.0369431	chr10.27117221.27117721									chr11.116869162.116870017	0.680741	0.0135517	chr10.118782255.118782755	chr10.96676666.96677665	-0.670007	0.0228954	chr1.136681207.136681707				chr6.86526816.86527316								chr7.63886857.63887357				chr4.69668178.69668678
								chr12.111646169.111647290	1.48148	1.23485e-06	chr11.19944651.19945151	chr12.5572569.5573293	-0.57179	0.0363764	chr10.27117464.27117964									chr11.116954129.116954892	0.577515	0.0293686	chr10.119031842.119032342	chr10.96755593.96756243	-0.576224	0.0205975	chr1.137168458.137168958				chr6.86527035.86527535								chr7.63887127.63887627				chr4.71229741.71230241
								chr12.111666241.111666829	0.705244	0.0394061	chr11.22632927.22633427	chr12.5757244.5758166	-0.803787	0.00142376	chr10.27117735.27118235									chr11.117081660.117082383	0.685166	0.00971238	chr10.120204518.120205018	chr10.96962377.96962825	-0.719964	0.0210571	chr1.137463605.137464105				chr6.86821925.86822425								chr7.73568687.73569187				chr4.71230056.71230556
								chr12.111725414.111726634	0.701963	0.0104086	chr11.23103080.23103580	chr12.7050726.7051455	-1.04106	0.000122973	chr10.27465680.27466180									chr11.117259614.117259996	0.939847	0.0103836	chr10.120308595.120309095	chr10.97129474.97130284	-0.807574	0.015939	chr1.137478416.137478916				chr6.86822154.86822654								chr7.99145810.99146310				chr4.71230307.71230807
								chr12.111766753.111767424	1.06965	0.00247936	chr11.23361915.23362415	chr12.7430697.7431555	-0.636616	0.0317381	chr10.27533171.27533671									chr11.117848482.117849544	0.521331	0.0189773	chr10.120308838.120309338	chr10.97142468.97143301	-1.36576	6.75597e-12	chr1.137515829.137516329				chr6.86822630.86823130								chr7.99585925.99586425				chr4.72233574.72234074
								chr12.111801268.111801785	0.976747	0.021858	chr11.23362249.23362749	chr12.7445199.7446106	-0.807275	0.00621964	chr10.27974717.27975217									chr11.118276199.118276671	0.904676	0.00476139	chr10.121903971.121904471	chr10.97801634.97802818	-0.500023	0.0262213	chr1.137516102.137516602				chr6.88518691.88519191								chr7.110715443.110715943				chr4.72233749.72234249
								chr12.111976926.111977687	0.961934	0.0106353	chr11.23362539.23363039	chr12.7618342.7618764	-0.905857	0.016333	chr10.28504798.28505298									chr11.118418595.118419528	0.502318	0.0207915	chr10.121963319.121963819	chr10.98062858.98063520	-0.758327	0.00680856	chr1.137545255.137545755				chr6.88518962.88519462								chr7.113458016.113458516				chr4.72380261.72380761
								chr12.112900558.112901164	0.822322	0.0111094	chr11.25632837.25633337	chr12.9232323.9233009	-0.534195	0.0479315	chr10.28505063.28505563									chr11.118813893.118814434	0.594262	0.0321735	chr10.122724710.122725210	chr10.98637674.98638484	-0.73025	0.000275559	chr1.137545654.137546154				chr6.88519193.88519693								chr7.113458189.113458689				chr4.72384290.72384790
								chr12.116577937.116578498	0.693309	0.0498258	chr11.26966730.26967230	chr12.9401932.9402329	-0.753195	0.0258155	chr10.28664705.28665205									chr11.119676804.119677149	0.904472	0.0119391	chr10.123030502.123031002	chr10.99356807.99357385	-1.31656	1.03024e-07	chr1.137617432.137617932				chr6.113075899.113076399								chr7.126676184.126676684				chr4.72384853.72385353
								chr12.117221788.117222436	1.3452	1.28933e-05	chr11.26967028.26967528	chr12.9958427.9958923	-0.969381	0.0198114	chr10.28665153.28665653									chr11.119796336.119796757	0.663315	0.041176	chr10.123030864.123031364	chr10.99488082.99489102	-0.55917	0.0402655	chr1.137617893.137618393				chr6.113076223.113076723								chr7.127008153.127008653				chr4.76000968.76001468
								chr12.117224045.117224436	0.863597	0.0478337	chr11.26967305.26967805	chr12.10168448.10169210	-0.585497	0.0400658	chr10.29340013.29340513									chr11.119959736.119960026	0.821146	0.0382642	chr10.123158985.123159485	chr10.99559934.99560232	-0.921776	0.0096615	chr1.137656719.137657219				chr6.113076556.113077056								chr7.127008596.127009096				chr4.95108420.95108920
								chr12.117501043.117501718	0.654054	0.0166861	chr11.28185679.28186179	chr12.10186576.10187121	-1.09606	0.000583514	chr10.29340302.29340802									chr11.119990594.119991646	0.827865	5.92311e-06	chr10.124249556.124250056	chr10.99654312.99654840	-0.655647	1.73268e-05	chr1.137656966.137657466				chr6.113077001.113077501								chr7.128203177.128203677				chr4.95108672.95109172
								chr13.7249566.7250335	1.25126	1.2603e-05	chr11.28186053.28186553	chr12.11673182.11674002	-0.790937	0.000736441	chr10.29344209.29344709									chr11.120580999.120582334	0.828288	0.00108372	chr10.124249923.124250423	chr10.99766222.99767156	-0.857742	0.000529228	chr1.137657197.137657697				chr6.113377294.113377794								chr7.134534683.134535183				chr4.96135108.96135608
								chr13.7870083.7870859	0.724558	0.00318789	chr11.28186230.28186730	chr12.11802059.11802713	-0.890298	0.014307	chr10.30270997.30271497									chr11.121379914.121380727	0.573377	0.0411106	chr10.124615980.124616480	chr10.99875586.99876690	-0.679624	0.000633409	chr1.137788742.137789242				chr6.113377571.113378071								chr7.134534853.134535353				chr4.96135344.96135844
								chr13.8388160.8389237	0.722921	0.0473562	chr11.29766170.29766670	chr12.12683725.12684129	-0.696833	0.0425464	chr10.30271147.30271647									chr12.4095176.4095969	0.504682	0.0382423	chr10.125171118.125171618	chr10.100025319.100026103	-0.666559	0.00764949	chr1.138190826.138191326				chr6.113377871.113378371								chr7.134535159.134535659				chr4.111551316.111551816
								chr13.8538299.8539200	0.740002	0.021564	chr11.29766575.29767075	chr12.12967622.12968557	-0.558263	0.0363355	chr10.30586641.30587141									chr12.4507360.4507901	0.654759	0.0460515	chr10.126267192.126267692	chr10.100115549.100116005	-1.03469	0.000364723	chr1.138191286.138191786				chr6.113378101.113378601								chr7.141476156.141476656				chr4.120701122.120701622
								chr13.10006661.10007734	1.2855	5.24763e-06	chr11.29766819.29767319	chr12.13002006.13002620	-0.734143	0.0291931	chr10.30587002.30587502									chr12.4548002.4549010	0.511861	0.0483209	chr10.126267572.126268072	chr10.100564027.100564664	-0.622214	0.00137709	chr1.138191553.138192053				chr6.126588734.126589234								chr7.141476559.141477059				chr5.17108660.17109160
								chr13.10677851.10678586	0.740091	0.0334555	chr11.30813441.30813941	chr12.13079630.13080672	-0.815339	0.0034216	chr10.30760604.30761104									chr12.4554114.4554620	0.847069	0.00424288	chr10.127511467.127511967	chr10.100865175.100866333	-0.541662	0.0014698	chr1.138191934.138192434				chr6.136468402.136468902								chr8.24987111.24987611				chr5.17573584.17574084
								chr13.12094351.12094982	0.801364	0.0394727	chr11.30889301.30889801	chr12.13124867.13125418	-0.690028	0.0291931	chr10.31220440.31220940									chr12.5140930.5141384	0.819714	0.000555703	chr10.127726475.127726975	chr10.100902252.100902933	-0.822693	0.0182714	chr1.138499850.138500350				chr7.5014476.5014976								chr8.24987492.24987992				chr5.17573802.17574302
								chr13.12166305.12167094	0.687819	0.0136983	chr11.30889618.30890118	chr12.13497234.13497779	-1.20641	6.71932e-06	chr10.31220684.31221184									chr12.5267884.5268658	0.511332	0.00389211	chr11.3487881.3488381	chr10.101189067.101189706	-0.676841	0.000916027	chr1.138500053.138500553				chr7.5014906.5015406								chr8.26840243.26840743				chr5.17574370.17574870
								chr13.14424653.14425371	0.598144	0.0200002	chr11.31593544.31594044	chr12.13698681.13700397	-0.524241	0.0489589	chr10.31221211.31221711									chr12.5358773.5359510	0.542765	0.00210772	chr11.3513205.3513705	chr10.101277893.101278445	-0.672695	0.0376535	chr1.138500274.138500774				chr7.5015129.5015629								chr8.26840363.26840863				chr5.17574836.17575336
								chr13.18606102.18606907	0.896002	0.00783535	chr11.32915575.32916075	chr12.13811700.13812087	-1.11554	0.000759296	chr10.31221528.31222028									chr12.6815965.6816525	0.742669	0.0481466	chr11.3624300.3624800	chr10.101439290.101439843	-0.707738	0.039024	chr1.138500513.138501013				chr7.5015507.5016007								chr8.26840731.26841231				chr5.41175871.41176371
								chr13.19002244.19003161	0.512694	0.0186816	chr11.35160250.35160750	chr12.14088745.14089425	-0.60989	0.0376715	chr10.31221704.31222204									chr12.7556766.7557589	0.643887	0.0102362	chr11.3624625.3625125	chr10.101611187.101611674	-0.517384	0.0216888	chr1.138579153.138579653				chr7.16272637.16273137								chr8.45278594.45279094				chr5.41189364.41189864
								chr13.20590802.20591495	0.792785	0.00487035	chr11.35160471.35160971	chr12.15069473.15069971	-0.986336	0.00265143	chr10.31260472.31260972									chr12.7958010.7959654	0.635657	0.0053846	chr11.3767620.3768120	chr10.101621203.101621789	-0.721572	0.0328049	chr1.138579410.138579910				chr7.16273159.16273659								chr8.45278960.45279460				chr5.41189613.41190113
								chr13.22731727.22732497	0.752744	0.0497654	chr11.35160686.35161186	chr12.15688024.15689021	-0.615113	0.0408967	chr10.31260899.31261399									chr12.8357317.8358079	0.59114	0.0423932	chr11.3767882.3768382	chr10.101834894.101835221	-0.785718	0.0149048	chr1.138579749.138580249				chr7.16273390.16273890								chr8.64880212.64880712				chr5.41189750.41190250
								chr13.29202331.29203202	1.07402	0.000969665	chr11.35160832.35161332	chr12.17992617.17993081	-0.956742	0.0218995	chr10.31435521.31436021									chr12.8454447.8455236	0.790009	0.0108868	chr11.4827748.4828248	chr10.101837271.101837657	-0.704942	0.0289873	chr1.139255534.139256034				chr7.16273701.16274201								chr8.64880765.64881265				chr5.41284801.41285301
								chr13.29737610.29738589	0.952183	0.000774175	chr11.35668097.35668597	chr12.28271679.28272255	-1.39981	0.000166497	chr10.31436005.31436505									chr12.8470969.8471365	0.633699	0.0194895	chr11.4832906.4833406	chr10.102075874.102076555	-0.68745	0.01178	chr1.139279021.139279521				chr7.16286102.16286602								chr8.64881395.64881895				chr5.41285191.41285691
								chr13.36735873.36736907	0.596797	0.0319359	chr11.35668365.35668865	chr12.30635070.30636031	-0.803774	0.0198729	chr10.32290369.32290869									chr12.8544960.8545713	0.548017	0.0173304	chr11.4946975.4947475	chr10.102104090.102105283	-0.644184	0.001444	chr1.139279268.139279768				chr7.16286518.16287018								chr8.66493244.66493744				chr5.41445633.41446133
								chr13.37225649.37226312	0.575277	0.0291747	chr11.36341719.36342219	chr12.30710197.30710475	-0.897399	0.0451217	chr10.32602739.32603239									chr12.9689476.9690136	0.592263	0.00141204	chr11.4947608.4948108	chr10.102286417.102286898	-0.583509	0.0104167	chr1.139279505.139280005				chr7.19664524.19665024								chr8.66493392.66493892				chr5.44568265.44568765
								chr13.37249533.37250676	0.666032	0.0497654	chr11.40784293.40784793	chr12.31985635.31986181	-0.750167	0.0159816	chr10.33366188.33366688									chr12.10441377.10442068	0.870247	0.00436125	chr11.5009627.5010127	chr10.102676306.102676746	-1.0974	7.37958e-05	chr1.139478369.139478869				chr7.19664798.19665298								chr8.70583697.70584197				chr5.46418594.46419094
								chr13.37355672.37356434	0.677104	0.0128155	chr11.40784614.40785114	chr12.33045724.33046729	-0.625108	0.0349667	chr10.33366466.33366966									chr12.10578333.10578722	0.969811	0.000712632	chr11.5103549.5104049	chr10.102752084.102752662	-0.705706	0.0150709	chr1.139478582.139479082				chr7.19665175.19665675								chr8.70584067.70584567				chr5.46572808.46573308
								chr13.37616919.37617636	0.785727	0.0156945	chr11.40784876.40785376	chr12.33064495.33064801	-0.937837	0.00843682	chr10.33945607.33946107									chr12.10866820.10867419	0.651311	0.0448187	chr11.5104494.5104994	chr10.102777121.102777959	-1.09155	1.54241e-05	chr1.139478788.139479288				chr7.19665474.19665974								chr8.70666990.70667490				chr5.46573233.46573733
								chr13.40037804.40038413	0.595457	0.0453339	chr11.40846534.40847034	chr12.33162530.33163079	-0.782009	0.0173899	chr10.33946024.33946524									chr12.13458828.13459471	0.54848	0.019097	chr11.5104631.5105131	chr10.103070818.103071476	-0.910712	0.000410057	chr1.140489779.140490279				chr7.19714954.19715454								chr8.70820014.70820514				chr5.50406567.50407067
								chr13.41822444.41823489	0.520057	0.0248609	chr11.40846812.40847312	chr12.33190500.33191163	-0.626473	0.0344124	chr10.33946280.33946780									chr12.15493417.15494106	0.647799	0.00773388	chr11.5114589.5115089	chr10.103377295.103378142	-0.736269	0.00421677	chr1.140751822.140752322				chr7.19715366.19715866								chr8.70820432.70820932				chr5.50406872.50407372
								chr13.41902808.41903868	0.65702	0.0130341	chr11.40875973.40876473	chr12.33405082.33405983	-0.732763	0.0230157	chr10.35229482.35229982									chr12.16135444.16136089	0.601881	0.0161805	chr11.5114857.5115357	chr10.103404594.103404939	-0.819331	0.00261193	chr1.140900470.140900970				chr7.19715589.19716089								chr8.93871261.93871761				chr5.51865954.51866454
								chr13.42402985.42403986	0.705766	0.00783535	chr11.41136674.41137174	chr12.34091606.34092475	-0.548903	0.0217545	chr10.36452534.36453034									chr12.16668890.16669446	0.596216	0.0131561	chr11.5115173.5115673	chr10.103448264.103448894	-0.805768	0.000244294	chr1.141429652.141430152				chr7.24530010.24530510								chr8.93882804.93883304				chr5.55293003.55293503
								chr13.42536525.42537614	0.642368	0.0182741	chr11.50253456.50253956	chr12.34228618.34229302	-1.24389	0.000308117	chr10.36452796.36453296									chr12.16869192.16869643	0.95303	0.0112496	chr11.5244255.5244755	chr10.103553374.103553853	-0.796727	0.0211454	chr1.141429941.141430441				chr7.24530297.24530797								chr8.93882978.93883478				chr5.55293248.55293748
								chr13.42671462.42672535	0.561498	0.0300843	chr11.50253978.50254478	chr12.35216796.35217136	-1.05756	0.00764475	chr10.36631432.36631932									chr12.21512791.21513175	0.728693	0.0437764	chr11.5244433.5244933	chr10.103619085.103619934	-0.828918	4.13396e-05	chr1.141430073.141430573				chr7.24546754.24547254								chr8.93883213.93883713				chr5.55293494.55293994
								chr13.42781858.42782846	0.727195	0.0170213	chr11.50254224.50254724	chr12.35218914.35219462	-0.996025	0.00520925	chr10.36631699.36632199									chr12.24734738.24735475	0.72805	0.00807588	chr11.5614448.5614948	chr10.103715111.103716158	-0.654099	0.00122473	chr1.141831404.141831904				chr7.24883823.24884323								chr8.94171306.94171806				chr5.55293904.55294404
								chr13.43010004.43010618	0.794645	0.0243564	chr11.50254474.50254974	chr12.35539008.35539434	-1.07411	0.00146533	chr10.36772963.36773463									chr12.25160913.25161739	0.638146	0.013445	chr11.6065475.6065975	chr10.103767520.103768954	-0.779312	0.000324235	chr1.142854552.142855052				chr7.24884223.24884723								chr8.107994103.107994603				chr5.55294416.55294916
								chr13.43515773.43517328	0.892818	0.000559702	chr11.50471985.50472485	chr12.35756028.35756607	-1.02699	0.007369	chr10.36773502.36774002									chr12.25239926.25241189	0.562707	0.0196591	chr11.6410067.6410567	chr10.104686476.104687119	-0.649487	0.0345793	chr1.142854862.142855362				chr7.25278666.25279166								chr8.107994637.107995137				chr5.55294736.55295236
								chr13.43525469.43526207	0.907395	0.00229265	chr11.50472475.50472975	chr12.38617452.38617821	-1.18412	0.00134727	chr10.36773715.36774215									chr12.26596406.26597033	0.762908	0.0035601	chr11.7174934.7175434	chr10.105043439.105044226	-0.607313	0.0348393	chr1.142855076.142855576				chr7.25278984.25279484								chr8.111796477.111796977				chr5.62001477.62001977
								chr13.43565239.43565934	0.734733	0.0421842	chr11.50472725.50473225	chr12.39289449.39290295	-0.683783	0.02016	chr10.36908262.36908762									chr12.27391541.27392285	0.785883	0.00150686	chr11.7175298.7175798	chr10.105554772.105555527	-0.572128	0.0141178	chr1.143002966.143003466				chr7.25279226.25279726								chr8.118168872.118169372				chr5.62001894.62002394
								chr13.43806427.43807012	0.932951	0.00859958	chr11.50477136.50477636	chr12.39380830.39381681	-0.772287	0.0450088	chr10.36908820.36909320									chr12.27988379.27989091	0.736984	0.000310019	chr11.7388356.7388856	chr10.105954463.105955679	-0.653586	0.0137309	chr1.143003373.143003873				chr7.25658506.25659006								chr8.118169264.118169764				chr5.62671723.62672223
								chr13.43845129.43845837	0.817908	0.0328163	chr11.50477440.50477940	chr12.40484003.40484918	-0.552688	0.0176112	chr10.36909089.36909589									chr12.28237724.28238541	1.44319	1.15583e-08	chr11.7615349.7615849	chr10.106719467.106720867	-0.584048	0.012444	chr1.143150024.143150524				chr7.25658806.25659306								chr8.120034356.120034856				chr5.62752938.62753438
								chr13.44074061.44074762	0.642587	0.0214346	chr11.50477693.50478193	chr12.41089726.41090540	-0.572034	0.0465906	chr10.36909320.36909820									chr12.28331510.28332309	1.45368	2.28449e-09	chr11.7615643.7616143	chr10.106760970.106761964	-0.544617	0.000928697	chr1.143150583.143151083				chr7.25659139.25659639								chr8.120300488.120300988				chr5.63262526.63263026
								chr13.44948177.44949347	0.721132	0.0318446	chr11.50590878.50591378	chr12.41464978.41465506	-0.918024	0.0079004	chr10.37026498.37026998									chr12.28587974.28588340	0.922852	0.000458903	chr11.7616038.7616538	chr10.106824030.106824749	-0.510073	0.0252961	chr1.143150858.143151358				chr7.25754696.25755196								chr8.120300802.120301302				chr5.68550881.68551381
								chr13.46180298.46181423	0.697902	0.0233886	chr11.50591055.50591555	chr12.41468661.41469147	-0.797298	0.0180659	chr10.37026897.37027397									chr12.28699736.28700490	0.667959	0.00922079	chr11.7679914.7680414	chr10.107077443.107078196	-0.784999	1.02555e-05	chr1.143151129.143151629				chr7.25754928.25755428								chr8.121562921.121563421				chr5.68551202.68551702
								chr13.46541929.46542390	0.895606	0.0329778	chr11.51342410.51342910	chr12.41912191.41912814	-1.10429	0.0020747	chr10.38232538.38233038									chr12.28701295.28701830	0.573267	0.00500674	chr11.8229679.8230179	chr10.107143884.107144569	-0.688665	0.0489426	chr1.143317008.143317508				chr7.25755404.25755904								chr8.121573199.121573699				chr5.77837582.77838082
								chr13.52817909.52818554	0.843774	0.00279565	chr11.51342716.51343216	chr12.42804749.42805406	-0.86476	0.0262625	chr10.38555045.38555545									chr12.28784274.28785095	0.54986	0.0214063	chr11.8821321.8821821	chr10.107454767.107455854	-0.852839	4.44054e-05	chr1.143317341.143317841				chr7.29237988.29238488								chr8.122233976.122234476				chr5.77838108.77838608
								chr13.53717576.53718213	1.05087	0.00403347	chr11.51343135.51343635	chr12.43123048.43123541	-0.829495	0.00948569	chr10.38555256.38555756									chr12.28804849.28805635	0.523752	0.044422	chr11.11844196.11844696	chr10.108063915.108064690	-0.520893	0.0283054	chr1.143317746.143318246				chr7.29238517.29239017								chr8.124182329.124182829				chr5.77838421.77838921
								chr13.54100785.54101809	0.821847	0.00453234	chr11.52976543.52977043	chr12.43462326.43463213	-0.995367	4.26919e-05	chr10.43667589.43668089									chr12.29189795.29190344	0.81748	0.00226443	chr11.11844435.11844935	chr10.109332410.109333625	-0.673004	0.0022199	chr1.143317991.143318491				chr7.30121172.30121672								chr8.124265813.124266313				chr5.77838685.77839185
								chr13.54277360.54277881	0.973774	0.00927969	chr11.53182797.53183297	chr12.44089885.44090568	-0.809653	0.00759906	chr10.43667919.43668419									chr12.29556902.29557263	0.767761	0.00849158	chr11.12317603.12318103	chr10.109917192.109917912	-0.650591	0.00672473	chr1.143318392.143318892				chr7.30121637.30122137								chr8.127181963.127182463				chr5.81124433.81124933
								chr13.54364532.54365128	0.868812	0.0326534	chr11.53469202.53469702	chr12.44857991.44859025	-0.571936	0.0222821	chr10.44316212.44316712									chr12.29723556.29724440	0.516132	0.0117735	chr11.12346469.12346969	chr10.110289609.110290731	-0.514284	0.0348167	chr1.143532476.143532976				chr7.30121989.30122489								chr8.127719795.127720295				chr5.83533820.83534320
								chr13.54946333.54946862	0.76999	0.0475547	chr11.53469493.53469993	chr12.44908015.44908882	-0.622399	0.0214102	chr10.44316464.44316964									chr12.29934020.29934280	1.04837	0.00178184	chr11.12545712.12546212	chr10.110479057.110479578	-0.707121	0.0197339	chr1.143811034.143811534				chr7.30588080.30588580								chr8.127719927.127720427				chr5.83546078.83546578
								chr13.55606765.55607722	0.722341	0.0378098	chr11.53469880.53470380	chr12.45177085.45178811	-0.591456	0.0246394	chr10.44316881.44317381									chr12.36111862.36112820	0.54112	0.00036635	chr11.14136731.14137231	chr10.110600365.110600942	-0.674583	0.0050602	chr1.143857012.143857512				chr7.30588256.30588756								chr9.40973306.40973806				chr5.83574442.83574942
								chr13.56698278.56698839	0.866266	0.00692793	chr11.53470203.53470703	chr12.45342628.45343937	-0.668581	0.0273635	chr10.45451940.45452440									chr12.38263954.38264818	0.858462	5.25898e-05	chr11.14635225.14635725	chr10.110897142.110897889	-0.795847	0.0222083	chr1.143857264.143857764				chr7.30588667.30589167								chr9.41766208.41766708				chr5.85686054.85686554
								chr13.57089169.57089936	1.13061	0.000572277	chr11.53470449.53470949	chr12.45437303.45437738	-0.752902	0.0306877	chr10.45452345.45452845									chr12.38386633.38387462	0.788822	3.24884e-05	chr11.17651652.17652152	chr10.111171199.111171891	-0.836467	1.77692e-05	chr1.143857472.143857972				chr7.30589375.30589875								chr9.41766521.41767021				chr5.85686401.85686901
								chr13.58806307.58808275	0.643122	0.0088592	chr11.53538877.53539377	chr12.45932110.45932779	-0.596016	0.0490646	chr10.45795527.45796027									chr12.38600908.38601247	0.606101	0.0474618	chr11.18652085.18652585	chr10.111531989.111532485	-0.853585	0.000279184	chr1.143999469.143999969				chr7.34233465.34233965								chr9.44078850.44079350				chr5.85695241.85695741
								chr13.59089005.59089497	0.960638	0.00347701	chr11.53539195.53539695	chr12.46313881.46314395	-1.02923	0.00859958	chr10.45882332.45882832									chr12.39646266.39646931	0.800895	0.00133381	chr11.18657270.18657770	chr10.111539706.111540325	-0.552803	0.00622776	chr1.143999797.144000297				chr7.34233973.34234473								chr9.48723604.48724104				chr5.105292534.105293034
								chr13.59393167.59394031	0.825658	0.00959434	chr11.54833229.54833729	chr12.48442652.48442979	-1.33373	6.20249e-05	chr10.45882725.45883225									chr12.40046974.40047403	1.00867	0.00170857	chr11.18972842.18973342	chr10.111669922.111670744	-0.60052	0.0138791	chr1.143999910.144000410				chr7.34234542.34235042								chr9.48723848.48724348				chr5.105293128.105293628
								chr13.60522650.60523734	0.960879	8.8219e-05	chr11.54833656.54834156	chr12.49449171.49449938	-0.793894	0.000467963	chr10.46487130.46487630									chr12.40163083.40163448	0.758065	0.00194254	chr11.18973212.18973712	chr10.111723894.111724416	-0.756616	0.00214062	chr1.144267658.144268158				chr7.34388916.34389416								chr9.48735898.48736398				chr6.3999222.3999722
								chr13.60690828.60691440	0.933811	0.00917355	chr11.54833900.54834400	chr12.49718641.49719530	-0.739785	0.0401042	chr10.46487396.46487896									chr12.42175531.42176454	0.573462	0.000441242	chr11.19876903.19877403	chr10.111815871.111816780	-0.616264	0.043618	chr1.144267940.144268440				chr7.34389477.34389977								chr9.48736259.48736759				chr6.4000656.4001156
								chr13.62970274.62971285	0.677088	0.0213497	chr11.56762653.56763153	chr12.49743224.49743879	-0.791426	0.00128484	chr10.46939253.46939753									chr12.42219059.42219892	0.665387	0.0476615	chr11.19877215.19877715	chr10.112403631.112404185	-0.75257	0.0203581	chr1.144392782.144393282				chr7.34389766.34390266								chr9.48744957.48745457				chr6.6071608.6072108
								chr13.63206573.63207081	1.11113	0.00820005	chr11.57319325.57319825	chr12.49905523.49906149	-1.08795	0.000562698	chr10.47310516.47311016									chr12.43831803.43832696	0.533416	0.00105155	chr11.19877492.19877992	chr10.112438675.112439337	-0.824866	0.00191624	chr1.144523182.144523682				chr7.44869587.44870087								chr9.50496552.50497052				chr6.6685723.6686223
								chr13.68791315.68791705	1.01615	0.0121071	chr11.59778470.59778970	chr12.50072921.50074215	-0.609624	0.012916	chr10.48868027.48868527									chr12.43843836.43844943	0.586006	0.00559371	chr11.20104503.20105003	chr10.112521255.112522080	-0.722736	0.00100153	chr1.144523450.144523950				chr7.44869721.44870221								chr9.52105433.52105933				chr6.6685888.6686388
								chr13.68807531.68808126	0.827527	0.0304493	chr11.63025398.63025898	chr12.50258440.50259609	-0.982268	1.05898e-05	chr10.49473045.49473545									chr12.44635152.44636324	0.814291	0.000535165	chr11.21109173.21109673	chr10.112553299.112554240	-0.757069	4.04217e-06	chr1.145910635.145911135				chr7.44970062.44970562								chr9.53389100.53389600				chr6.12144728.12145228
								chr13.68815556.68816554	0.590574	0.0413711	chr11.63211437.63211937	chr12.50260885.50261532	-0.881248	0.00258815	chr10.49473545.49474045									chr12.44921177.44921857	0.778013	0.0090994	chr11.21163283.21163783	chr10.113121900.113122800	-0.5808	0.0117069	chr1.145910935.145911435				chr7.44970366.44970866								chr9.58274521.58275021				chr6.12145141.12145641
								chr13.69025950.69026298	0.953787	0.0335366	chr11.65080246.65080746	chr12.51058181.51059435	-0.524788	0.0162262	chr10.49780350.49780850									chr12.45744410.45745016	0.656431	0.0121796	chr11.21163679.21164179	chr10.113352699.113353832	-0.553792	0.000383363	chr1.145911274.145911774				chr7.45016071.45016571								chr9.58274998.58275498				chr6.12833303.12833803
								chr13.69414558.69415284	0.818199	0.0378308	chr11.65080707.65081207	chr12.53014265.53015016	-0.774491	0.0306168	chr10.50014809.50015309									chr12.49324267.49324802	1.15176	5.70168e-10	chr11.23074757.23075257	chr10.113946537.113947313	-0.625111	7.72124e-05	chr1.146298951.146299451				chr7.45062165.45062665								chr9.58275435.58275935				chr6.15271646.15272146
								chr13.70380740.70381219	1.05214	0.00239765	chr11.66222000.66222500	chr12.54993290.54994730	-0.918593	9.23335e-05	chr10.50073432.50073932									chr12.50953787.50954331	0.796099	0.00117247	chr11.24353037.24353537	chr10.114197658.114198227	-0.953929	0.00414006	chr1.146854004.146854504				chr7.45062454.45062954								chr9.59695292.59695792				chr6.21047922.21048422
								chr13.76257652.76258089	0.911633	0.00615616	chr11.67727063.67727563	chr12.55342564.55342845	-0.969961	0.0305243	chr10.50073645.50074145									chr12.51355028.51355880	0.620272	0.0450461	chr11.26967021.26967521	chr10.115241012.115242637	-0.654704	0.000950192	chr1.146854288.146854788				chr7.45062690.45063190								chr9.59695516.59696016				chr6.24994168.24994668
								chr13.81094314.81095053	0.849904	0.000889778	chr11.67727323.67727823	chr12.55927078.55928029	-0.741827	0.0304493	chr10.50073873.50074373									chr12.51729854.51730353	0.925554	0.0144411	chr11.26967399.26967899	chr10.115363276.115363493	-0.670699	0.0275043	chr1.148699807.148700307				chr7.45395201.45395701								chr9.61323792.61324292				chr6.24994608.24995108
								chr13.81108183.81109317	0.553697	0.0364205	chr11.67887791.67888291	chr12.56946390.56946903	-0.913405	0.0347254	chr10.50074220.50074720									chr12.53781738.53782667	0.562683	0.0498678	chr11.29766214.29766714	chr10.115422087.115422698	-0.696667	0.00689607	chr1.148700179.148700679				chr7.45395602.45396102								chr9.64590703.64591203				chr6.36098118.36098618
								chr13.82562059.82563152	0.581677	0.0220747	chr11.67888139.67888639	chr12.57068618.57069284	-0.972463	0.001921	chr10.50822323.50822823									chr12.61620231.61620550	0.861988	0.0244466	chr11.29766525.29767025	chr10.115481217.115481947	-0.706715	0.0369572	chr1.148700518.148701018				chr7.45396144.45396644								chr9.65178229.65178729				chr6.43395498.43395998
								chr13.82937645.82938310	0.78912	0.00608501	chr11.67888484.67888984	chr12.57454416.57455034	-0.860518	0.0212244	chr10.50868117.50868617									chr12.66036014.66037026	0.921868	2.91e-05	chr11.29841384.29841884	chr10.115561067.115562431	-0.625999	0.0205598	chr1.148892909.148893409				chr7.45434419.45434919								chr9.65178546.65179046				chr6.43395889.43396389
								chr13.83110562.83111936	0.586879	0.011448	chr11.68478191.68478691	chr12.57860378.57860880	-0.661156	0.0484233	chr10.51933065.51933565									chr12.69885125.69885554	0.609594	0.0383833	chr11.30210190.30210690	chr10.116139070.116139902	-0.502022	0.0382985	chr1.149401961.149402461				chr7.45434810.45435310								chr9.65178844.65179344				chr6.43448564.43449064
								chr13.83333462.83334449	1.04588	9.72716e-05	chr11.68478538.68479038	chr12.58374552.58375119	-1.1804	6.78264e-05	chr10.51933370.51933870									chr12.70057739.70058494	0.949993	4.12506e-05	chr11.30797172.30797672	chr10.116180971.116182057	-0.731189	0.000303428	chr1.149402234.149402734				chr7.45435035.45435535								chr9.66137833.66138333				chr6.60282018.60282518
								chr13.83537095.83537573	0.70035	0.0390625	chr11.68478864.68479364	chr12.58426122.58427308	-0.632623	0.00525417	chr10.51945634.51946134									chr12.70103259.70103878	0.565121	0.0330539	chr11.30797489.30797989	chr10.116233966.116234936	-0.640847	0.0161535	chr1.149402502.149403002				chr7.45704666.45705166								chr9.66138134.66138634				chr6.60282567.60283067
								chr13.85557754.85558363	0.919943	0.00902829	chr11.68748036.68748536	chr12.58441824.58442378	-0.651269	0.00979002	chr10.51946165.51946665									chr12.70118375.70119377	0.687801	0.0305909	chr11.31916716.31917216	chr10.116260800.116261906	-0.502476	0.00918197	chr1.150628234.150628734				chr7.45705246.45705746								chr9.94968574.94969074				chr6.67048869.67049369
								chr13.88186512.88187271	0.779002	0.00331324	chr11.68748310.68748810	chr12.59249894.59250870	-0.993	0.000376292	chr10.52429946.52430446									chr12.70253406.70253772	0.836583	0.0250549	chr11.31917083.31917583	chr10.116266929.116268218	-0.782825	0.000602164	chr1.150744920.150745420				chr7.92560891.92561391								chr9.94969047.94969547				chr6.79303817.79304317
								chr13.88661479.88662018	0.825651	0.00441778	chr11.69266218.69266718	chr12.59473927.59474425	-0.903492	0.0236542	chr10.52430246.52430746									chr12.70262059.70262915	0.515617	0.0168051	chr11.31917508.31918008	chr10.116290650.116291103	-0.974009	0.000104945	chr1.150745332.150745832				chr7.92561208.92561708								chr9.96869930.96870430				chr6.79329411.79329911
								chr13.89821623.89823404	0.789274	0.0149064	chr11.69671197.69671697	chr12.59479340.59479810	-0.918662	0.00270854	chr10.52430447.52430947									chr12.70291004.70291686	0.992091	5.99698e-05	chr11.34297670.34298170	chr10.116350393.116351108	-0.657286	0.0155398	chr1.150757144.150757644				chr7.92561465.92561965								chr9.111254760.111255260				chr6.79329663.79330163
								chr13.91574088.91574642	1.18485	0.000424112	chr11.70432099.70432599	chr12.59481133.59481561	-0.723393	0.0282245	chr10.52931671.52932171									chr12.70420307.70420842	0.730483	0.0378683	chr11.34297892.34298392	chr10.118132616.118133450	-0.506485	0.00730233	chr1.151614280.151614780				chr7.98702267.98702767								chr9.118960371.118960871				chr6.105867837.105868337
								chr13.92074631.92075239	0.866295	0.0386674	chr11.70432245.70432745	chr12.60262501.60263309	-0.82259	0.0269313	chr10.52932114.52932614									chr12.70850434.70851171	0.757267	0.00851615	chr11.34298214.34298714	chr10.119889884.119890421	-1.08533	0.000208029	chr1.152304408.152304908				chr7.98702837.98703337								chr9.121383095.121383595				chr6.105868129.105868629
								chr13.92237731.92238559	0.690519	0.00933338	chr11.70763919.70764419	chr12.60368687.60369446	-0.875933	0.0162861	chr10.52932501.52933001									chr12.73659648.73659935	0.802883	0.0406102	chr11.35638951.35639451	chr10.122032858.122033623	-0.672114	0.000664561	chr1.152304656.152305156				chr7.98703400.98703900								chrX.140505724.140506224				chr6.106891732.106892232
								chr13.92638908.92639790	0.653769	0.00407078	chr11.70764206.70764706	chr12.61723058.61723681	-0.795644	0.0310447	chr10.53060744.53061244									chr12.75304161.75304524	0.839283	0.00629064	chr11.35639327.35639827	chr10.122148607.122149180	-0.551284	0.0408289	chr1.152305004.152305504				chr7.100706039.100706539								chrX.160494348.160494848				chr6.106891916.106892416
								chr13.92668181.92668886	0.741596	0.00140246	chr11.72369226.72369726	chr12.61884293.61884776	-0.950385	0.0136828	chr10.53072930.53073430									chr12.75751712.75752313	1.1742	1.95867e-06	chr11.35668330.35668830	chr10.123110507.123110978	-0.708968	0.0228883	chr1.153270813.153271313				chr7.100706316.100706816								chrX.160494894.160495394				chr6.106892291.106892791
								chr13.92736846.92737385	0.959735	0.00403347	chr11.72369340.72369840	chr12.63586829.63587337	-1.08625	0.00610033	chr10.53073259.53073759									chr12.75753703.75754166	1.12547	5.68107e-05	chr11.35679855.35680355	chr10.123681593.123683242	-0.655444	0.00164827	chr1.153271176.153271676				chr7.100706736.100707236												chr6.111162341.111162841
								chr13.92988158.92989014	0.835073	0.0143774	chr11.72491074.72491574	chr12.64091002.64091884	-0.877642	0.00978314	chr10.53120505.53121005									chr12.77859705.77861058	0.688542	0.00378412	chr11.41366952.41367452	chr10.125148555.125149269	-0.69443	0.0199992	chr1.154576318.154576818				chr7.127026291.127026791												chr6.111162858.111163358
								chr13.93211711.93212470	0.672243	0.0293698	chr11.72491271.72491771	chr12.64236835.64238079	-0.611943	0.0379786	chr10.53132048.53132548									chr12.78579920.78580339	1.24812	6.10103e-05	chr11.42571377.42571877	chr10.125174894.125175613	-0.819262	0.00342747	chr1.154576582.154577082				chr7.127026557.127027057												chr6.111163155.111163655
								chr13.93724230.93724841	0.853641	0.019848	chr11.72566697.72567197	chr12.65022518.65023192	-0.8977	0.0019322	chr10.53132234.53132734									chr12.78971703.78972092	0.988373	0.00521262	chr11.42571587.42572087	chr10.130263161.130263673	-0.717865	0.0198562	chr1.154576897.154577397				chr7.127026968.127027468												chr6.111221053.111221553
								chr13.93848572.93849031	0.993941	0.00844909	chr11.72567004.72567504	chr12.65055622.65056426	-0.741036	0.0404742	chr10.53132646.53133146									chr12.79352052.79352687	0.902691	0.000279184	chr11.42571993.42572493	chr10.130287076.130287741	-0.760708	0.0421242	chr1.155136118.155136618				chr7.127027182.127027682												chr6.111221295.111221795
								chr13.95095726.95096342	0.962293	0.00200092	chr11.74837579.74838079	chr12.65112775.65113238	-0.766435	0.0038154	chr10.53462433.53462933									chr12.79648825.79649569	0.544411	0.0153227	chr11.43531994.43532494	chr10.130365190.130365492	-0.764947	0.0381049	chr1.155918950.155919450				chr7.127776770.127777270												chr6.111221578.111222078
								chr13.95102923.95103668	0.825898	0.011763	chr11.74838035.74838535	chr12.65490545.65491563	-1.25254	6.21041e-09	chr10.53462847.53463347									chr12.81806118.81806724	0.775628	0.0100731	chr11.43532309.43532809	chr11.8119506.8120262	-0.812754	0.00867024	chr1.156811890.156812390				chr7.127777145.127777645												chr6.111221797.111222297
								chr13.95256912.95258178	0.656526	0.0290681	chr11.74838371.74838871	chr12.65548093.65548987	-0.8637	0.00633552	chr10.53585733.53586233									chr12.82072737.82073255	0.527393	0.0233837	chr11.46826445.46826945	chr11.9383304.9384098	-0.713418	6.77364e-05	chr1.159679006.159679506				chr7.127777248.127777748												chr6.111361543.111362043
								chr13.95475248.95476024	0.781157	0.0405113	chr11.75118995.75119495	chr12.65588852.65589343	-0.911026	0.026418	chr10.53585999.53586499									chr12.82075814.82076322	1.04335	6.71356e-06	chr11.48449845.48450345	chr11.9688789.9689656	-0.653884	0.00288851	chr1.159679324.159679824				chr7.127777535.127778035												chr6.111361757.111362257
								chr13.95912034.95913165	0.936113	1.86165e-05	chr11.75119263.75119763	chr12.65597176.65597531	-0.920377	0.0231287	chr10.53586234.53586734									chr12.82138024.82138595	0.80561	0.00775439	chr11.48450029.48450529	chr11.10400176.10400851	-0.72055	0.034774	chr1.161145602.161146102				chr7.127840808.127841308												chr6.111368556.111369056
								chr13.96418354.96419138	0.82023	0.0257042	chr11.75184138.75184638	chr12.66755453.66756078	-1.18431	0.00044177	chr10.54712393.54712893									chr12.82427433.82428030	1.01443	3.84494e-05	chr11.48871999.48872499	chr11.11260323.11261130	-0.694565	0.00286394	chr1.161428304.161428804				chr7.127841327.127841827												chr6.111368989.111369489
								chr13.96652957.96653521	0.825189	0.00314306	chr11.75184492.75184992	chr12.66823649.66824763	-0.75355	0.0294297	chr10.54712651.54713151									chr12.82434494.82435359	0.676471	0.00747545	chr11.49118873.49119373	chr11.11676000.11677496	-0.586643	6.97002e-05	chr1.161466104.161466604				chr7.127841444.127841944												chr6.111429123.111429623
								chr13.97386647.97387142	0.780268	0.0358721	chr11.75184834.75185334	chr12.67093753.67094645	-0.908254	0.00668626	chr10.54772420.54772920									chr12.82887248.82888019	0.579335	0.0456789	chr11.50256519.50257019	chr11.11679005.11679246	-0.657691	0.0208229	chr1.161578563.161579063				chr7.127841898.127842398												chr6.111429464.111429964
								chr13.97451117.97451764	0.678123	0.0331223	chr11.75185085.75185585	chr12.67778050.67778722	-0.66817	0.0421223	chr10.54784047.54784547									chr12.82972867.82973428	1.0626	0.00159255	chr11.50271416.50271916	chr11.11711547.11712597	-0.50072	0.0108607	chr1.161578796.161579296				chr7.127842051.127842551												chr6.111622076.111622576
								chr13.97503418.97503832	1.10529	0.00380585	chr11.76425716.76426216	chr12.68083308.68083885	-0.880991	0.0216643	chr10.54851812.54852312									chr12.83521165.83521552	0.692885	0.0200979	chr11.50271894.50272394	chr11.11798385.11799009	-0.910928	0.00201263	chr1.163007889.163008389				chr7.127842304.127842804												chr6.111622395.111622895
								chr13.97516664.97517235	0.87276	0.0273159	chr11.77174398.77174898	chr12.69267963.69268671	-0.655224	0.0444522	chr10.55043972.55044472									chr12.83534069.83534589	0.669069	0.0487959	chr11.51227049.51227549	chr11.11950446.11951164	-0.502838	0.0447801	chr1.163008214.163008714				chr8.50520999.50521499												chr6.112113869.112114369
								chr13.97559313.97560507	0.565024	0.0394061	chr11.77174613.77175113	chr12.72538520.72538943	-0.766043	0.0143527	chr10.55044243.55044743									chr12.84218315.84219604	0.805353	0.000641996	chr11.51874208.51874708	chr11.12416596.12417430	-0.611939	0.000989267	chr1.163493310.163493810				chr8.50521279.50521779												chr6.112114125.112114625
								chr13.97565818.97566760	0.768402	0.0333032	chr11.77313583.77314083	chr12.89282145.89282631	-0.883176	0.034476	chr10.55416249.55416749									chr12.84967677.84968240	0.64677	0.0383207	chr11.51915940.51916440	chr11.12614430.12615165	-0.883917	6.12982e-05	chr1.163608384.163608884				chr8.50521516.50522016												chr6.121524332.121524832
								chr13.97631682.97632501	1.0049	8.74525e-05	chr11.78240114.78240614	chr12.90113271.90114062	-0.76645	0.0293892	chr10.55416601.55417101									chr12.85397961.85398355	1.3476	7.64651e-05	chr11.51916529.51917029	chr11.13080682.13081287	-0.698502	0.0228954	chr1.163949833.163950333				chr8.50521811.50522311												chr6.121524578.121525078
								chr13.97652138.97652858	0.998919	0.00112012	chr11.78240437.78240937	chr12.90459998.90460573	-0.781305	0.0445146	chr10.55416853.55417353									chr12.85571180.85571785	0.818628	0.00551334	chr11.52639846.52640346	chr11.13516517.13517709	-0.611476	0.00303417	chr1.164433037.164433537				chr8.50522088.50522588												chr6.131519936.131520436
								chr13.97778629.97779265	0.657698	0.0299213	chr11.78726352.78726852	chr12.92226691.92227354	-0.761726	0.0215688	chr10.55457575.55458075									chr12.86894275.86895169	0.544606	0.0066244	chr11.53144457.53144957	chr11.14181876.14182822	-0.51731	0.0262798	chr1.164433313.164433813				chr8.70776558.70777058												chr6.135610558.135611058
								chr13.97917692.97918674	0.791572	0.0381927	chr11.78771747.78772247	chr12.92723011.92723373	-0.999568	0.00479959	chr10.55794919.55795419									chr12.88408618.88409069	0.723578	0.0393038	chr11.53469876.53470376	chr11.16294812.16295403	-0.733207	0.0373961	chr1.165483072.165483572				chr8.70776945.70777445												chr6.137975917.137976417
								chr13.98037738.98038094	0.936277	0.0277807	chr11.79082985.79083485	chr12.93335210.93335953	-0.748757	0.0344554	chr10.55795208.55795708									chr12.88653795.88654196	0.904237	0.0051924	chr11.53470208.53470708	chr11.16990581.16991318	-0.628168	0.036897	chr1.166869791.166870291				chr8.83898807.83899307												chr6.139307554.139308054
								chr13.98235492.98235928	0.900732	0.0275489	chr11.79171979.79172479	chr12.93460990.93461412	-1.06799	0.0040891	chr10.56876908.56877408									chr12.89179998.89180992	0.895138	0.000168516	chr11.54833219.54833719	chr11.17018058.17018807	-0.777702	0.00868546	chr1.166870079.166870579				chr8.83898950.83899450												chr6.140381113.140381613
								chr13.99147564.99148377	0.714051	0.00213616	chr11.79182837.79183337	chr12.93675008.93675485	-0.923196	0.0145877	chr10.56877179.56877679									chr12.89688822.89689622	0.769515	0.000329537	chr11.54833372.54833872	chr11.17028934.17029356	-0.811301	0.0174856	chr1.167504214.167504714				chr8.83899550.83900050												chr7.39832580.39833080
								chr13.99560446.99561228	0.716332	0.0395257	chr11.81135153.81135653	chr12.93812841.93813357	-0.668726	0.0395283	chr10.56877621.56878121									chr12.89888419.89889051	0.674189	0.00874458	chr11.54833626.54834126	chr11.17186599.17186985	-0.619786	0.0361833	chr1.168129246.168129746				chr8.83899779.83900279												chr7.39832978.39833478
								chr13.99737146.99737733	1.02727	0.00545625	chr11.81697012.81697512	chr12.93851044.93851481	-0.953332	0.0270002	chr10.57447113.57447613									chr12.89950046.89950597	0.740701	0.036569	chr11.54833930.54834430	chr11.18026129.18026904	-0.501105	0.0139991	chr1.169281321.169281821				chr8.83900133.83900633												chr7.39867005.39867505
								chr13.100873097.100873750	1.24328	0.000796479	chr11.81802642.81803142	chr12.94057355.94058399	-0.700238	0.00839429	chr10.57496583.57497083									chr12.90184966.90185794	0.576883	0.0201051	chr11.55501804.55502304	chr11.18093320.18094142	-0.7046	0.0245672	chr1.169281603.169282103				chr8.121949911.121950411												chr7.39867440.39867940
								chr13.101221269.101222188	0.958862	0.000788756	chr11.81802915.81803415	chr12.94084923.94086043	-0.821798	0.000649444	chr10.57496792.57497292									chr12.90425143.90425974	0.647595	0.0132	chr11.56285206.56285706	chr11.19400471.19401368	-0.577524	0.0348693	chr1.171648766.171649266				chr8.121950242.121950742												chr7.39894251.39894751
								chr13.102050256.102050916	1.28977	0.000150311	chr11.83418492.83418992	chr12.94943768.94944349	-1.49541	1.23485e-06	chr10.58637992.58638492									chr12.91419368.91419769	0.804433	0.0217646	chr11.56285505.56286005	chr11.19638732.19639386	-0.890807	6.02237e-05	chr1.172316340.172316840				chr8.121950724.121951224												chr7.39894498.39894998
								chr13.102749262.102749559	0.821067	0.0397478	chr11.84072714.84073214	chr12.95486109.95487041	-0.777042	0.00606089	chr10.63983691.63984191									chr12.91866533.91867078	0.546509	0.0457564	chr11.56285790.56286290	chr11.19657175.19657768	-0.862986	2.01488e-05	chr1.172435779.172436279				chr8.121950898.121951398												chr7.40389747.40390247
								chr13.107883842.107884485	0.931685	0.00543059	chr11.84073180.84073680	chr12.96828261.96828849	-0.892168	0.00252969	chr10.63994232.63994732									chr12.93462102.93462526	0.670917	0.00937428	chr11.56762851.56763351	chr11.19935782.19936749	-0.719786	0.00158999	chr1.172436657.172437157				chr8.122567196.122567696												chr7.40390008.40390508
								chr13.108847493.108848589	0.974149	0.00084099	chr11.86278341.86278841	chr12.96836947.96837340	-0.95799	0.0123655	chr10.64884560.64885060									chr12.96885079.96885881	0.525043	0.0383054	chr11.57026244.57026744	chr11.20565660.20566115	-0.947641	0.0019865	chr1.172436871.172437371				chr8.122567661.122568161												chr7.40390896.40391396
								chr13.110211212.110212278	0.638007	0.019873	chr11.86278519.86279019	chr12.97024261.97025208	-0.742303	0.0277196	chr10.64884941.64885441									chr12.97483390.97484025	0.777473	8.96244e-06	chr11.57026540.57027040	chr11.20571233.20571555	-0.813694	0.0335003	chr1.172814250.172814750				chr8.122567939.122568439												chr7.40391432.40391932
								chr13.111044208.111045161	0.514565	0.0238224	chr11.86519661.86520161	chr12.97278407.97278641	-0.970819	0.0293892	chr10.65224078.65224578									chr12.97779056.97779970	0.860784	3.09224e-07	chr11.57129474.57129974	chr11.22886901.22887828	-0.58524	0.00522293	chr1.173694372.173694872				chr8.124144231.124144731												chr7.43787985.43788485
								chr13.111144653.111145366	0.727751	0.0368285	chr11.86756806.86757306	chr12.97437899.97438216	-1.09915	0.0086862	chr10.65283340.65283840									chr12.98246866.98247183	0.854054	0.00542653	chr11.57274597.57275097	chr11.23400111.23400501	-0.985725	0.00434789	chr1.173715753.173716253				chr8.124144513.124145013												chr7.51839310.51839810
								chr13.118344013.118344681	0.744009	0.0222377	chr11.86757068.86757568	chr12.97624764.97625484	-1.08871	0.00306629	chr10.65792861.65793361									chr12.98791098.98791607	0.685777	0.00213854	chr11.57306716.57307216	chr11.24223591.24224557	-0.585038	0.0356843	chr1.174434092.174434592				chr9.18291901.18292401												chr7.58302160.58302660
								chr14.7919220.7919837	0.964049	0.00295783	chr11.86757319.86757819	chr12.97731936.97733003	-0.734679	0.00972434	chr10.65793110.65793610									chr12.99183297.99183733	0.856571	0.0125503	chr11.58618431.58618931	chr11.24336845.24337663	-0.707252	0.00105962	chr1.174434354.174434854				chr9.18292266.18292766												chr7.58323443.58323943
								chr14.9251552.9252572	1.03804	0.000100815	chr11.86757626.86758126	chr12.97837445.97837774	-1.17929	0.00121899	chr10.65912475.65912975									chr12.100053999.100054297	0.8424	0.013923	chr11.58618758.58619258	chr11.24764412.24765414	-0.679594	0.00525893	chr1.174452638.174453138				chr9.20580838.20581338												chr7.59979072.59979572
								chr14.11059988.11060634	0.700776	0.0494176	chr11.86757868.86758368	chr12.97964394.97964777	-0.843914	0.0232347	chr10.65912712.65913212									chr12.100067483.100067857	0.991087	0.00515474	chr11.58699519.58700019	chr11.25220568.25221741	-0.678996	0.0243918	chr1.174467252.174467752				chr9.20581128.20581628												chr7.61684967.61685467
								chr14.11875000.11875854	0.717362	0.00637853	chr11.87238710.87239210	chr12.98013834.98014373	-0.962368	0.00869904	chr10.65912902.65913402									chr12.100122744.100123140	0.799698	0.0295074	chr11.59458841.59459341	chr11.25318357.25319156	-0.70487	0.00263462	chr1.174557696.174558196				chr9.20581603.20582103												chr7.61685226.61685726
								chr14.12059148.12059935	0.851641	0.00829974	chr11.87239059.87239559	chr12.100867823.100868572	-0.818026	0.0352274	chr10.65913117.65913617									chr12.100437864.100438888	0.87962	0.000363202	chr11.59459023.59459523	chr11.25332924.25333275	-0.746932	0.0229697	chr1.174654924.174655424				chr9.21615453.21615953												chr7.62416107.62416607
								chr14.12145979.12146511	0.966194	0.00884327	chr11.87385603.87386103	chr12.118984671.118985481	-0.794777	0.000912448	chr10.65969085.65969585									chr12.100455360.100456595	0.538394	0.0204955	chr11.59717734.59718234	chr11.25767626.25768433	-0.624027	0.000951263	chr1.174655144.174655644				chr9.21615819.21616319												chr7.69248344.69248844
								chr14.12504118.12504971	0.745463	0.000334355	chr11.87448718.87449218	chr12.119024057.119024545	-0.716218	0.0404178	chr10.65969680.65970180									chr12.100493092.100493711	0.657886	0.00678998	chr11.59847812.59848312	chr11.25848852.25850337	-0.793915	2.36018e-06	chr1.174655359.174655859				chr9.21616316.21616816												chr7.74223955.74224455
								chr14.14892674.14893334	0.893653	0.0345198	chr11.92408204.92408704	chr12.119034853.119035284	-0.813014	0.0331327	chr10.66357662.66358162									chr12.100586486.100587479	1.1531	2.46549e-09	chr11.59848018.59848518	chr11.25940655.25941377	-0.89634	0.00202315	chr1.174655570.174656070				chr9.48723009.48723509												chr7.74224327.74224827
								chr14.15354324.15354824	0.841295	0.0148885	chr11.93590541.93591041	chr12.119155656.119156508	-0.884646	0.0274952	chr10.66478088.66478588									chr12.100635180.100636071	1.36835	1.14994e-10	chr11.59848269.59848769	chr11.25992210.25992748	-0.686245	0.000164327	chr1.174745905.174746405				chr9.48723610.48724110												chr7.75571075.75571575
								chr14.15648688.15650006	0.891167	0.00727977	chr11.93759181.93759681	chr12.119464204.119464874	-0.79262	0.00189251	chr10.66478273.66478773									chr12.102001953.102002893	0.809697	0.00279059	chr11.59947900.59948400	chr11.26126637.26126972	-0.650304	0.00988564	chr1.174746259.174746759				chr9.48723864.48724364												chr7.75571338.75571838
								chr14.16272987.16273468	0.954635	0.0230852	chr11.94127883.94128383	chr13.4385329.4386176	-0.84327	0.00293851	chr10.66478486.66478986									chr12.102010306.102011017	1.27684	3.93691e-09	chr11.59960771.59961271	chr11.26128873.26129521	-0.56194	0.00331504	chr1.174746508.174747008				chr9.59616560.59617060												chr7.77612516.77613016
								chr14.17220034.17220383	0.983109	0.0242292	chr11.94146026.94146526	chr13.4964867.4965509	-0.784404	0.0341132	chr10.67651257.67651757									chr12.103509844.103510228	0.767708	0.00190615	chr11.60237241.60237741	chr11.26318071.26318922	-0.724964	0.00664868	chr1.174746765.174747265				chr9.59616955.59617455												chr7.93577484.93577984
								chr14.18302949.18303881	0.678209	0.00984976	chr11.94206753.94207253	chr13.5450812.5451828	-0.669342	0.0448028	chr10.67651518.67652018									chr12.104406265.104407249	0.796397	0.00381132	chr11.60935272.60935772	chr11.27753640.27754982	-0.83207	4.01714e-06	chr1.175225792.175226292				chr9.59750181.59750681												chr8.16837384.16837884
								chr14.18903236.18904033	0.683929	0.0262167	chr11.95399261.95399761	chr13.5641566.5642950	-0.710536	0.0106198	chr10.67651862.67652362									chr12.104415472.104416043	0.652591	0.000951263	chr11.61144749.61145249	chr11.28152197.28153106	-0.503182	0.00830146	chr1.175226110.175226610				chr9.59750581.59751081												chr8.18546831.18547331
								chr14.18939628.18940599	0.863947	0.00481527	chr11.95399533.95400033	chr13.8690165.8690590	-1.15985	8.96684e-05	chr10.67830348.67830848									chr12.104629435.104629788	0.729428	0.0467658	chr11.62910959.62911459	chr11.28194551.28195291	-0.6121	0.0367479	chr1.175226327.175226827				chr9.59750884.59751384												chr8.18547225.18547725
								chr14.20508433.20508874	0.922953	0.0245868	chr11.97159809.97160309	chr13.9149385.9149810	-0.80324	0.0433674	chr10.70030161.70030661									chr12.104794838.104795635	0.704438	0.00395208	chr11.62911251.62911751	chr11.28273312.28273999	-0.811433	0.00418664	chr1.175300298.175300798				chr9.59751153.59751653												chr8.18547445.18547945
								chr14.20595642.20596659	1.0399	8.9547e-06	chr11.97159976.97160476	chr13.10680085.10680513	-0.861054	0.0426214	chr10.71041788.71042288									chr12.104879475.104880012	1.02107	0.00414334	chr11.63106650.63107150	chr11.28277599.28277980	-0.831272	0.0233888	chr1.175322770.175323270				chr9.59751412.59751912												chr8.28117938.28118438
								chr14.20607435.20608049	0.980615	0.0162998	chr11.97160245.97160745	chr13.11662634.11663674	-0.797217	0.0261469	chr10.71042220.71042720									chr12.105443426.105444004	0.526158	0.0267824	chr11.63616958.63617458	chr11.28459068.28459562	-0.647227	0.0102726	chr1.176615581.176616081				chr9.65293616.65294116												chr8.28118316.28118816
								chr14.23581260.23581686	0.887173	0.0234628	chr11.97383726.97384226	chr13.14506662.14507211	-0.761652	0.034808	chr10.71617120.71617620									chr12.105449157.105449720	0.811762	0.00757487	chr11.64364125.64364625	chr11.28636683.28637186	-0.856793	0.00172058	chr1.177277203.177277703				chr9.65293989.65294489												chr8.29492849.29493349
								chr14.23612225.23612675	0.979606	0.0135775	chr11.97502352.97502852	chr13.14705791.14706605	-0.812123	0.0237422	chr10.74679783.74680283									chr12.105476945.105477430	1.0131	9.25712e-05	chr11.64364471.64364971	chr11.28638561.28639517	-0.855008	1.08499e-05	chr1.179578564.179579064				chr9.65294260.65294760												chr8.29493242.29493742
								chr14.23625360.23626198	0.747	0.0242292	chr11.98313745.98314245	chr13.15082321.15082948	-0.933743	0.00510013	chr10.74679995.74680495									chr12.106027284.106027746	1.00484	5.67467e-06	chr11.64364761.64365261	chr11.28670671.28671165	-0.897769	0.00416396	chr1.179578845.179579345				chr9.65294621.65295121												chr8.31137885.31138385
								chr14.23759568.23760306	0.732728	0.0330528	chr11.98313985.98314485	chr13.15204387.15204872	-0.954199	0.0152887	chr10.74680254.74680754									chr12.106083609.106084678	0.718807	0.00140296	chr11.65068970.65069470	chr11.30351100.30351944	-0.619347	0.00870272	chr1.183821191.183821691				chr9.108824167.108824667												chr8.38403494.38403994
								chr14.24020613.24021471	0.757462	0.0148618	chr11.98781766.98782266	chr13.15426578.15427630	-0.6487	0.00931476	chr10.74680410.74680910									chr12.106156801.106157212	0.905983	0.0098813	chr11.65069272.65069772	chr11.31113958.31115204	-0.733428	0.00404612	chr1.183979528.183980028				chr9.108824377.108824877												chr8.43356381.43356881
								chr14.24205065.24206069	0.585081	0.0477287	chr11.98782027.98782527	chr13.15444190.15444880	-0.774669	0.0182603	chr10.74891843.74892343									chr12.106464728.106465081	0.738283	0.0437159	chr11.65069572.65070072	chr11.31936899.31937778	-0.507132	0.0281728	chr1.183979860.183980360				chr9.108824636.108825136												chr8.43399900.43400400
								chr14.25851701.25852986	0.667036	0.0219206	chr11.98809498.98809998	chr13.15582175.15583157	-0.647333	0.0195636	chr10.74892058.74892558									chr12.106841748.106842777	0.697084	0.00825565	chr11.66218394.66218894	chr11.32599060.32600232	-0.68835	0.0123811	chr1.184969334.184969834				chr9.108825013.108825513												chr8.43400829.43401329
								chr14.27102459.27103110	1.11072	4.35397e-05	chr11.98809826.98810326	chr13.15698303.15698818	-0.709803	0.0184362	chr10.86261665.86262165									chr12.107440680.107441667	0.833991	0.00100206	chr11.67888506.67889006	chr11.33452705.33453232	-0.685912	0.0369057	chr1.186942059.186942559				chr9.121215236.121215736												chr8.44068142.44068642
								chr14.27105753.27106431	0.899439	0.00388665	chr11.100564308.100564808	chr13.15777314.15778174	-0.660033	0.00324316	chr10.87508184.87508684									chr12.107969793.107970488	0.764717	0.00102858	chr11.68577445.68577945	chr11.33577954.33578851	-1.13669	2.05827e-05	chr1.187028843.187029343				chr9.121215540.121216040												chr8.53945467.53945967
								chr14.27219552.27220495	1.3644	1.47349e-08	chr11.101756586.101757086	chr13.15781745.15782242	-0.956404	0.0049949	chr10.87508534.87509034									chr12.108009024.108009621	0.653949	0.0174856	chr11.69073899.69074399	chr11.33707028.33707600	-0.876584	0.000260271	chr1.187029169.187029669				chr9.121215781.121216281												chr8.63117691.63118191
								chr14.27349574.27350196	0.885145	0.0212395	chr11.102874750.102875250	chr13.15849169.15849718	-0.712515	0.0377905	chr10.88801959.88802459									chr12.108010548.108011033	0.825809	0.00561365	chr11.69662096.69662596	chr11.34071321.34072144	-0.561845	0.045537	chr1.189606564.189607064				chrX.73914439.73914939												chr8.63118005.63118505
								chr14.27830256.27830747	0.903483	0.0433272	chr11.103198738.103199238	chr13.15979442.15980182	-0.670156	0.00379677	chr10.88802195.88802695									chr12.108172892.108173409	0.91233	0.0132922	chr11.69662412.69662912	chr11.35862022.35862414	-0.830999	0.0119408	chr1.189606832.189607332				chrX.73914906.73915406												chr8.64047814.64048314
								chr14.27860366.27861153	0.829746	0.00852008	chr11.103199032.103199532	chr13.16298256.16298854	-1.04341	0.00142376	chr10.91514098.91514598									chr12.108309410.108309774	0.89443	0.00490758	chr11.69671187.69671687	chr11.36141822.36142675	-0.514136	0.00666168	chr1.191131119.191131619																chr8.64047976.64048476
								chr14.27875722.27876746	0.65892	0.0319448	chr11.103199456.103199956	chr13.16477806.16478282	-0.987802	0.0135719	chr10.91514373.91514873									chr12.108327580.108328517	0.679471	0.00249327	chr11.69900812.69901312	chr11.37021928.37022768	-0.626488	0.0183748	chr1.193142463.193142963																chr8.64048435.64048935
								chr14.27975570.27976412	0.667289	0.012591	chr11.103648545.103649045	chr13.16573743.16574978	-0.676556	0.0232651	chr10.91514637.91515137									chr12.108491012.108491948	0.52879	0.0499582	chr11.69901088.69901588	chr11.37658127.37659314	-0.883051	0.000735541	chr1.194119319.194119819																chr8.65496689.65497189
								chr14.27984592.27985159	0.932864	0.0051094	chr11.103649284.103649784	chr13.16671332.16671879	-1.02955	0.00498975	chr10.92510230.92510730									chr12.108510629.108511365	0.739813	0.0162711	chr11.69901470.69901970	chr11.37943363.37943954	-0.609334	0.0242674	chr1.194675914.194676414																chr8.95409516.95410016
								chr14.28128729.28129493	1.42515	8.64941e-08	chr11.103649592.103650092	chr13.17583426.17583635	-1.20872	0.00396705	chr10.92510627.92511127									chr12.108579131.108579927	0.672965	0.0113873	chr11.70020658.70021158	chr11.37973374.37974804	-0.793729	0.00027775	chr1.195032263.195032763																chr8.99233942.99234442
								chr14.28192529.28193536	0.780834	0.0274485	chr11.103724125.103724625	chr13.17813749.17814087	-1.02075	0.0114696	chr10.92511001.92511501									chr12.110227828.110228415	0.905509	0.000352889	chr11.70021039.70021539	chr11.37995680.37996646	-0.759772	0.000995525	chr1.195077862.195078362																chr8.99234322.99234822
								chr14.28783785.28784693	1.11871	0.00273442	chr11.103724364.103724864	chr13.17873108.17873475	-1.15317	0.00580058	chr10.95909456.95909956									chr12.110687648.110688399	1.06213	0.000206118	chr11.70021348.70021848	chr11.38694614.38695537	-0.616406	0.0272691	chr10.6686018.6686518																chr8.99234833.99235333
								chr14.29478264.29479103	0.703163	0.0112662	chr11.103960935.103961435	chr13.18230422.18231026	-0.758914	0.0384154	chr10.95909644.95910144									chr12.110695674.110696909	0.713288	0.000103168	chr11.70021602.70022102	chr11.39005670.39006171	-0.582502	0.0405888	chr10.6686316.6686816																chr8.100206497.100206997
								chr14.29481973.29482606	0.808399	0.0275314	chr11.103961214.103961714	chr13.18484972.18485792	-0.820102	0.00220828	chr10.95910770.95911270									chr12.111251220.111251581	0.761202	0.0211335	chr11.70284631.70285131	chr11.39453250.39454197	-0.530572	0.0483436	chr10.8059684.8060184																chr8.100206881.100207381
								chr14.29877585.29878169	0.933077	0.00240104	chr11.103961507.103962007	chr13.18732923.18733339	-0.949497	0.0176123	chr10.95910999.95911499									chr12.111646827.111647429	0.813193	0.034171	chr11.70749835.70750335	chr11.39476789.39477693	-0.608913	0.0317105	chr10.8059875.8060375																chr8.104038677.104039177
								chr14.29957168.29957809	0.830166	0.0296573	chr11.104254390.104254890	chr13.19353824.19354348	-0.969191	0.00265143	chr10.95950091.95950591									chr12.111712742.111713658	0.539276	0.0256061	chr11.71835651.71836151	chr11.39709759.39710546	-1.25831	3.39765e-16	chr10.8835733.8836233																chr8.116024928.116025428
								chr14.30113342.30114027	1.09197	0.00528344	chr11.104254674.104255174	chr13.19841542.19842178	-1.03912	0.00140246	chr10.95950370.95950870									chr12.111725504.111726519	0.73478	0.00463144	chr11.72566697.72567197	chr11.39727736.39728870	-0.555485	0.000178366	chr10.8836116.8836616																chr8.116025299.116025799
								chr14.30124768.30126055	0.680785	0.00518434	chr11.104526286.104526786	chr13.20077101.20077587	-1.12898	0.000351407	chr10.96067264.96067764									chr12.111920072.111920497	0.933533	0.010081	chr11.72567031.72567531	chr11.39989276.39989859	-0.6904	0.0233526	chr10.10996396.10996896																chr8.116052889.116053389
								chr14.31392829.31393588	1.08474	0.000188067	chr11.105246252.105246752	chr13.20174237.20175437	-0.741475	0.00361025	chr10.96067608.96068108									chr12.112075545.112075983	0.713392	0.0310756	chr11.74822666.74823166	chr11.40013578.40014377	-0.618791	0.0133135	chr10.10996657.10997157																chr8.116053300.116053800
								chr14.32170034.32170910	0.83892	0.0244923	chr11.105246609.105247109	chr13.20301808.20302139	-0.845522	0.00764891	chr10.97245199.97245699									chr12.112586084.112586510	0.901131	0.00393795	chr11.74830167.74830667	chr11.40217231.40217999	-0.733087	0.00721108	chr10.12106875.12107375																chr8.116053571.116054071
								chr14.32925671.32926171	1.22306	0.00046362	chr11.105855353.105855853	chr13.20327096.20327578	-0.954701	0.0120863	chr10.97245637.97246137									chr12.112693282.112694528	0.524387	0.030724	chr11.74830552.74831052	chr11.40218997.40219519	-0.868279	0.00126801	chr10.12106997.12107497																chr9.5629040.5629540
								chr14.33153009.33153234	0.949934	0.0358809	chr11.106177984.106178484	chr13.20351360.20351627	-0.910551	0.0127553	chr10.98100072.98100572									chr12.112928470.112929270	0.754302	0.0279732	chr11.75170193.75170693	chr11.40424166.40425355	-0.791636	0.00124913	chr10.13707451.13707951																chr9.5629499.5629999
								chr14.33729402.33730258	0.834386	0.0244562	chr11.106178365.106178865	chr13.20902634.20902941	-0.867594	0.0296573	chr10.98100276.98100776									chr12.113139814.113140815	0.539392	0.00297286	chr11.75170360.75170860	chr11.40447315.40448197	-1.09422	6.87676e-09	chr10.13755772.13756272																chr9.15775841.15776341
								chr14.35153623.35154452	0.742647	0.0127552	chr11.106822861.106823361	chr13.21855072.21856429	-0.574409	0.02533	chr10.98453435.98453935									chr12.116181439.116182020	0.837554	0.0119441	chr11.75173028.75173528	chr11.40561614.40562513	-0.606095	0.00297572	chr10.14267486.14267986																chr9.15776204.15776704
								chr14.35218683.35219499	1.28389	0.000195847	chr11.107950649.107951149	chr13.23298436.23300268	-0.502449	0.0222099	chr10.98576915.98577415									chr12.117268286.117269226	0.700649	0.0134692	chr11.75173487.75173987	chr11.40890870.40892120	-0.791268	0.000141404	chr10.14482429.14482929																chr9.15776459.15776959
								chr14.37202198.37202778	0.878732	0.010242	chr11.108022760.108023260	chr13.24648035.24648517	-0.838296	0.00848716	chr10.98595676.98596176									chr13.3597506.3598060	0.889427	0.00757296	chr11.75337008.75337508	chr11.40902049.40902812	-0.757169	0.000843872	chr10.14666691.14667191																chr9.16155277.16155777
								chr14.49073878.49074648	0.974529	0.00235174	chr11.108023057.108023557	chr13.24857088.24857648	-0.805178	0.032771	chr10.99396493.99396993									chr13.3696730.3697479	0.690272	0.00304673	chr11.76130630.76131130	chr11.41004282.41005257	-0.738053	0.000371133	chr10.14667019.14667519																chr9.16160170.16160670
								chr14.50826552.50827591	0.766355	0.00427117	chr11.108023186.108023686	chr13.26227370.26227982	-0.81686	0.0265479	chr10.99481920.99482420									chr13.3782269.3782994	0.935951	0.000604965	chr11.76469475.76469975	chr11.41037078.41037583	-0.586448	0.0435447	chr10.14667480.14667980																chr9.16160471.16160971
								chr14.51595789.51596476	1.15036	0.00244759	chr11.108023442.108023942	chr13.26713869.26714615	-0.626863	0.00756485	chr10.99519495.99519995									chr13.5084111.5084861	0.56326	0.0397892	chr11.76469738.76470238	chr11.41513067.41513742	-0.712848	0.000173503	chr10.14719366.14719866																chr9.16160706.16161206
								chr14.52059995.52060334	0.886797	0.0492511	chr11.108221125.108221625	chr13.26761882.26763191	-0.759411	0.00550946	chr10.99581000.99581500									chr13.8823110.8823797	0.701049	0.0432271	chr11.77013991.77014491	chr11.41546012.41546792	-0.661313	0.04898	chr10.14719636.14720136																chr9.84754361.84754861
								chr14.53871095.53871483	1.00968	0.0209322	chr11.108221346.108221846	chr13.28713030.28713827	-1.38259	1.2462e-07	chr10.100556516.100557016									chr13.9552465.9553341	0.869908	0.000468882	chr11.77491570.77492070	chr11.41868271.41868994	-0.632486	0.000170336	chr10.14909048.14909548																chr9.84755724.84756224
								chr14.60275570.60276261	1.07845	0.00201983	chr11.108221475.108221975	chr13.29521310.29521737	-0.985746	0.00348469	chr10.100556686.100557186									chr13.9749666.9750220	0.841457	0.00120471	chr11.77491955.77492455	chr11.41944342.41945004	-0.717527	0.00326963	chr10.15077583.15078083																chr9.85173963.85174463
								chr14.60692916.60693991	1.05496	0.000141379	chr11.108980474.108980974	chr13.29526430.29526908	-0.849344	0.0210232	chr10.100564087.100564587									chr13.12114846.12115209	0.791769	0.0409321	chr11.77492259.77492759	chr11.42013256.42014251	-0.667345	0.0287974	chr10.15077737.15078237																chr9.85174406.85174906
								chr14.63571271.63571854	1.38227	4.57709e-05	chr11.108980977.108981477	chr13.29568903.29569513	-0.686955	0.0327646	chr10.100564339.100564839									chr13.13252144.13252638	0.784687	0.00395208	chr11.77860838.77861338	chr11.42186764.42187157	-0.56482	0.0294353	chr10.15591752.15592252																chr9.85274089.85274589
								chr14.64173065.64173750	0.888813	0.0277514	chr11.110924063.110924563	chr13.29734454.29734869	-0.74753	0.0464765	chr10.101350151.101350651									chr13.13487802.13488276	0.964331	0.00664125	chr11.77981992.77982492	chr11.42195742.42196809	-0.641087	0.00232886	chr10.15592109.15592609																chr9.85380945.85381445
								chr14.64270958.64271539	1.1558	0.000153913	chr11.111253650.111254150	chr13.29826420.29826837	-0.709865	0.0449513	chr10.101757691.101758191									chr13.17957637.17958060	1.03078	0.00350048	chr11.77982319.77982819	chr11.42262195.42262946	-0.745255	0.00288851	chr10.15832263.15832763																chrX.10478933.10479433
								chr14.64405288.64405808	1.04158	0.00181587	chr11.111253968.111254468	chr13.30269793.30270262	-0.95965	0.0137725	chr10.102975047.102975547									chr13.19259223.19259920	0.748391	0.0312472	chr11.78239771.78240271	chr11.42387708.42388270	-0.807566	1.48773e-05	chr10.16178597.16179097																chrX.10479446.10479946
								chr14.64572784.64573076	1.09503	0.00944737	chr11.114731225.114731725	chr13.30865343.30866082	-0.524359	0.0497223	chr10.104338487.104338987									chr13.20492846.20493533	0.820134	0.000109051	chr11.78240205.78240705	chr11.42463901.42465073	-0.587855	0.0138418	chr10.17023922.17024422																chrX.10751469.10751969
								chr14.65081803.65082405	0.751924	0.021559	chr11.116079428.116079928	chr13.30968294.30968677	-0.853447	0.0123038	chr10.104338756.104339256									chr13.21417453.21417970	0.755603	0.0488097	chr11.79030904.79031404	chr11.42599147.42599935	-0.60901	0.0437031	chr10.17024216.17024716																chrX.10751728.10752228
								chr14.66105063.66105671	0.895217	0.00441778	chr11.116079773.116080273	chr13.31258663.31259454	-0.719321	0.0450331	chr10.104686358.104686858									chr13.22493982.22494683	0.833751	0.000470558	chr11.79031268.79031768	chr11.42616254.42616785	-0.831538	0.00234714	chr10.17236246.17236746																chrX.10760728.10761228
								chr14.66265430.66266930	0.726112	0.00300369	chr11.116842655.116843155	chr13.31475495.31476229	-0.674056	0.00696862	chr10.104686628.104687128									chr13.23691909.23692306	1.08735	0.000928523	chr11.79082880.79083380	chr11.42717685.42718867	-0.733554	0.000479046	chr10.17236748.17237248																chrX.22276952.22277452
								chr14.66319327.66320449	0.527505	0.017431	chr11.117326254.117326754	chr13.32066256.32066885	-0.764859	0.0242555	chr10.105321509.105322009									chr13.24383593.24384275	0.662952	0.0376615	chr11.79182856.79183356	chr11.42954276.42954843	-0.728001	0.0436465	chr10.17286766.17287266																chrX.22849467.22849967
								chr14.66337192.66337869	0.809267	0.00567221	chr11.117326809.117327309	chr13.32085115.32085866	-0.927344	0.00899592	chr10.105346820.105347320									chr13.24680505.24681281	0.633169	0.0438466	chr11.79213915.79214415	chr11.43039564.43041511	-0.736878	0.00154726	chr10.17589075.17589575																chrX.22849721.22850221
								chr14.69943342.69944374	0.746281	0.0223217	chr11.117326995.117327495	chr13.32281142.32281552	-0.987239	0.0229514	chr10.105954661.105955161									chr13.24822617.24823469	0.757345	0.00233269	chr11.80208814.80209314	chr11.43173907.43175227	-0.506628	0.0469	chr10.18628256.18628756																chrX.22850029.22850529
								chr14.69983607.69984378	0.861319	0.0241445	chr11.117522801.117523301	chr13.33067463.33068576	-0.745351	0.000830392	chr10.105954840.105955340									chr13.25135292.25135833	0.757622	0.0125668	chr11.80209367.80209867	chr11.43632246.43633038	-0.546859	0.00069051	chr10.18696396.18696896																chrX.58093135.58093635
								chr14.69994487.69995346	0.568919	0.0197481	chr11.117523106.117523606	chr13.33942146.33942736	-0.96154	0.000853147	chr10.105955133.105955633									chr13.25317533.25318533	0.571235	0.0390189	chr11.81135119.81135619	chr11.43729899.43731133	-0.600201	0.00716389	chr10.18784689.18785189																chrX.84723203.84723703
								chr14.70904708.70905673	1.0706	0.000970048	chr11.117534907.117535407	chr13.35276813.35277147	-0.945352	0.0336656	chr10.106179571.106180071									chr13.30283553.30284160	0.732002	0.0267905	chr11.81695188.81695688	chr11.44005308.44006455	-0.664986	0.00115592	chr10.18784936.18785436																chrX.84723664.84724164
								chr14.70960505.70961129	0.813555	0.0352531	chr11.117535365.117535865	chr13.39226720.39227311	-0.951394	0.00182509	chr10.106238693.106239193									chr13.30602827.30603196	0.73009	0.0434424	chr11.83332541.83333041	chr11.44018221.44019206	-0.682714	0.00701311	chr10.19122094.19122594																chrX.84860187.84860687
								chr14.73366041.73367084	0.687009	0.042587	chr11.117751556.117752056	chr13.45766428.45766752	-0.973343	0.0261972	chr10.106254031.106254531									chr13.30858174.30859198	0.52477	0.0418653	chr11.86614014.86614514	chr11.45093639.45094306	-0.668167	0.038154	chr10.19578587.19579087																chrX.92468554.92469054
								chr14.73669789.73670640	0.626487	0.0151765	chr11.118755009.118755509	chr13.62015536.62016401	-0.603208	0.0474999	chr10.112248378.112248878									chr13.34112351.34112840	0.700796	0.0305585	chr11.86879289.86879789	chr11.45441861.45442757	-0.562797	0.0211837	chr10.20818071.20818571																chrX.92468946.92469446
								chr14.73731951.73732678	0.964942	0.000106584	chr11.119299552.119300052	chr13.62652744.62653775	-0.519649	0.0345198	chr10.112468644.112469144									chr13.34214684.34215480	0.556216	0.00217722	chr11.87254422.87254922	chr11.45508176.45509010	-0.595003	0.00502454	chr10.20818521.20819021																chrX.120735781.120736281
								chr14.73739658.73740452	1.27927	0.000120789	chr11.119299872.119300372	chr13.64273869.64275439	-0.728956	0.00374235	chr10.112468937.112469437									chr13.36546637.36547034	0.898892	0.0153466	chr11.87254572.87255072	chr11.45938822.45939496	-0.525727	0.0387854	chr10.21160332.21160832																chrX.120736286.120736786
								chr14.73913311.73914281	1.02029	3.75291e-05	chr11.119300115.119300615	chr13.67879809.67880463	-1.00911	0.0118277	chr10.112477677.112478177									chr13.37290579.37291392	0.697125	0.00665582	chr11.87422676.87423176	chr11.46029445.46030468	-0.569474	0.00684422	chr10.21160559.21161059																chrX.146435051.146435551
								chr14.74252548.74253461	0.535985	0.0389418	chr11.119990656.119991156	chr13.68906378.68907254	-0.839356	0.00448546	chr10.112478009.112478509									chr13.38410279.38410921	0.847783	0.0165358	chr11.87422850.87423350	chr11.46636668.46637552	-0.687999	0.0424153	chr10.21160818.21161318																chrX.146435259.146435759
								chr14.76739996.76740914	0.606837	0.0137858	chr11.119991204.119991704	chr13.69714957.69715374	-0.972496	0.0168028	chr10.112556661.112557161									chr13.42459356.42460518	0.716869	0.00302443	chr11.87426497.87426997	chr11.46752986.46753984	-0.596778	0.0161974	chr10.21161097.21161597																chrX.146459847.146460347
								chr14.76764285.76764872	0.696552	0.00260385	chr11.121023981.121024481	chr13.71853288.71854555	-0.584587	0.0352805	chr10.113913618.113914118									chr13.42597723.42598141	0.75407	0.0149921	chr11.87426700.87427200	chr11.47151785.47152376	-0.729828	0.0474298	chr10.21161401.21161901																chrX.146460411.146460911
								chr14.76778315.76779160	0.736903	0.00206133	chr11.121123434.121123934	chr13.73052529.73053039	-0.886784	0.0325747	chr10.113913857.113914357									chr13.42759140.42759571	0.703441	0.0263487	chr11.87443239.87443739	chr11.47418246.47418976	-0.769558	0.00307569	chr10.22281806.22282306																chrX.164422863.164423363
								chr14.76951385.76952477	0.864816	0.000585943	chr12.4028441.4028941	chr13.73949392.73949778	-0.994891	0.00500486	chr10.113929863.113930363									chr13.42767015.42767579	0.69408	0.00337819	chr11.87448707.87449207	chr11.47631493.47632530	-0.521365	0.0493465	chr10.22282088.22282588
								chr14.77351632.77352529	0.632917	0.0475633	chr12.4837103.4837603	chr13.74183184.74184034	-0.70975	0.0231514	chr10.113930133.113930633									chr13.42773656.42774322	0.754642	0.00413685	chr11.87462365.87462865	chr11.47692611.47693507	-0.536947	0.0265114	chr10.22282778.22283278
								chr14.77744511.77745401	0.660209	0.0161239	chr12.5215757.5216257	chr13.74462423.74463464	-0.531104	0.00500084	chr10.113930319.113930819									chr13.42803853.42804819	0.504136	0.00840764	chr11.87662014.87662514	chr11.48113556.48113964	-0.912277	0.0102466	chr10.22283169.22283669
								chr14.78065728.78066808	0.614226	0.031103	chr12.5216009.5216509	chr13.74522166.74523305	-0.57792	0.0189701	chr10.113930726.113931226									chr13.43010044.43010616	0.76042	0.0189639	chr11.87662328.87662828	chr11.48311711.48312212	-0.736926	0.0256082	chr10.22699574.22700074
								chr14.78469249.78470358	0.725179	0.0470723	chr12.5216286.5216786	chr13.74617043.74618080	-0.680164	0.000115815	chr10.114643018.114643518									chr13.43265032.43265472	0.63414	0.0486161	chr11.87662796.87663296	chr11.48377677.48378288	-0.984729	1.48111e-05	chr10.23849478.23849978
								chr14.78703943.78704334	0.861464	0.0336588	chr12.5268111.5268611	chr13.74682998.74683765	-1.07394	0.00144768	chr10.114643302.114643802									chr13.43515782.43516551	0.683364	0.0335188	chr11.89038345.89038845	chr11.48426212.48426907	-0.765198	0.00391734	chr10.23849657.23850157
								chr14.78830847.78831712	0.69988	0.0489986	chr12.6287301.6287801	chr13.74764723.74765433	-0.890893	0.0105958	chr10.114956199.114956699									chr13.43530936.43532273	0.538869	0.0118958	chr11.89038514.89039014	chr11.48525195.48526771	-0.681577	5.73779e-05	chr10.24778221.24778721
								chr14.80025551.80026468	0.936851	7.26016e-06	chr12.6287584.6288084	chr13.74903368.74904239	-0.751237	0.0498589	chr10.116260914.116261414									chr13.44948815.44949343	0.856548	0.00683602	chr11.89038836.89039336	chr11.48557203.48557718	-0.742406	0.0276764	chr10.24778536.24779036
								chr14.86463115.86463740	0.739244	0.0184855	chr12.8242067.8242567	chr13.74968594.74969673	-0.73857	0.0329778	chr10.116261114.116261614									chr13.45418675.45419446	0.704967	0.0201585	chr11.92886157.92886657	chr11.48677497.48678501	-0.543899	0.0419214	chr10.24991650.24992150
								chr14.86861048.86862184	0.608773	0.0154764	chr12.8344739.8345239	chr13.75790903.75791592	-0.808046	0.0131394	chr10.116261578.116262078									chr13.45435154.45435536	0.728132	0.0467391	chr11.92886397.92886897	chr11.51102004.51102612	-0.790235	0.00164127	chr10.24991985.24992485
								chr14.87312256.87312811	0.578481	0.0165797	chr12.8439470.8439970	chr13.76105009.76105314	-0.961227	0.0292434	chr10.117383655.117384155									chr13.45509525.45509931	0.697715	0.0247825	chr11.93273864.93274364	chr11.58315653.58316149	-0.611035	0.0491439	chr10.25406159.25406659
								chr14.88813713.88814108	1.0012	0.0177634	chr12.8454458.8454958	chr13.76579386.76579992	-0.71797	0.0128364	chr10.117384048.117384548									chr13.45623725.45624310	0.671177	0.0250549	chr11.93526144.93526644	chr11.63301468.63302012	-0.854409	0.00299103	chr10.25406753.25407253
								chr14.89049975.89050800	1.3061	6.90107e-06	chr12.8454569.8455069	chr13.76599372.76600282	-0.807433	0.00572935	chr10.118132584.118133084									chr13.45688582.45688923	0.822846	0.0328095	chr11.93526389.93526889	chr11.64831882.64833000	-0.947395	8.16263e-06	chr10.26241338.26241838
								chr14.93084142.93084844	0.888236	0.0292477	chr12.8465615.8466115	chr13.76609318.76610045	-0.853151	0.00265839	chr10.118132894.118133394									chr13.46043001.46043861	0.598561	0.0380278	chr11.94127668.94128168	chr11.65220308.65221176	-0.650773	0.0281342	chr10.26678033.26678533
								chr14.93725268.93726265	0.733276	0.0390822	chr12.8751070.8751570	chr13.76733751.76734889	-0.88161	0.0106628	chr10.119014954.119015454									chr13.46652313.46652931	1.02138	8.81887e-05	chr11.94127899.94128399	chr11.65235244.65235778	-0.505483	0.0479995	chr10.26678462.26678962
								chr14.97038858.97039472	0.909361	0.0224485	chr12.8751338.8751838	chr13.76850337.76850955	-0.832329	0.0266257	chr10.121886767.121887267									chr13.47037649.47038119	0.767829	0.0334381	chr11.94985080.94985580	chr11.66609667.66610147	-0.703319	0.0112172	chr10.26993812.26994312
								chr14.99743620.99744383	0.609411	0.0189602	chr12.8751580.8752080	chr13.77018612.77019445	-0.980821	0.00113202	chr10.123998939.123999439									chr13.47146209.47146972	0.731019	0.0289215	chr11.94985386.94985886	chr11.90255550.90256275	-0.536188	0.0119391	chr10.27150199.27150699
								chr14.103131835.103132368	0.7368	0.0438977	chr12.8831175.8831675	chr13.77518658.77519386	-0.949328	0.0095959	chr10.126373836.126374336									chr13.47759911.47760639	0.658881	0.0255268	chr11.95343188.95343688	chr11.92923542.92924293	-0.650083	0.0292315	chr10.28788262.28788762
								chr14.105335160.105335842	1.70082	6.21041e-09	chr12.8831550.8832050	chr13.78468949.78469460	-0.838755	0.0474422	chr10.126748584.126749084									chr13.49444247.49444852	0.994655	2.22733e-05	chr11.95759975.95760475	chr11.93313735.93314758	-0.955088	7.53868e-05	chr10.28873404.28873904
								chr14.105393263.105393935	1.01333	0.000105688	chr12.11349475.11349975	chr13.78809566.78810831	-0.656697	0.0180117	chr10.126748785.126749285									chr13.51228896.51229851	0.624019	0.0487199	chr11.97083789.97084289	chr11.93404257.93404925	-0.802396	0.000143541	chr10.28873779.28874279
								chr14.105645188.105645814	0.890423	0.0144734	chr12.11349792.11350292	chr13.78824341.78825387	-0.887367	0.00645847	chr10.126749055.126749555									chr13.51848625.51849470	0.529014	0.0133642	chr11.97560142.97560642	chr11.105170947.105171696	-0.802704	0.00592699	chr10.28874082.28874582
								chr14.107373427.107373943	0.756006	0.0330653	chr12.11844222.11844722	chr13.80408885.80409336	-0.926725	0.00617292	chr10.129010253.129010753									chr13.51902425.51903312	0.757808	0.0156348	chr11.97560421.97560921	chr11.110183884.110184518	-0.750795	0.0352198	chr10.28874495.28874995
								chr14.108152765.108153562	0.888303	0.00446752	chr12.12180867.12181367	chr13.80641146.80641783	-0.916749	0.00384202	chr10.130287135.130287635									chr13.52282478.52282859	0.788211	0.0108115	chr11.97560655.97561155	chr11.110576839.110577296	-1.14078	1.20994e-07	chr10.29340008.29340508
								chr14.108697154.108698168	0.96074	0.0196991	chr12.12480368.12480868	chr13.80700200.80700668	-0.859378	0.0329778	chr10.130287436.130287936									chr13.52421156.52421664	0.67586	0.0453286	chr11.97744133.97744633	chr11.110781601.110782313	-0.637815	0.0387219	chr10.29340290.29340790
								chr14.110325963.110326493	0.981086	0.0193765	chr12.13016568.13017068	chr13.83542582.83543059	-0.661202	0.0446267	chr10.130548524.130549024									chr13.52879801.52880719	0.775979	0.000963706	chr11.97744592.97745092	chr11.111201078.111202115	-0.736797	0.00211994	chr10.29713298.29713798
								chr14.114317880.114318681	0.68155	0.0354708	chr12.13815444.13815944	chr13.83604353.83604973	-0.694442	0.0351796	chr11.6982108.6982608									chr13.53717510.53718143	1.06431	7.25717e-06	chr11.97744965.97745465	chr11.111243358.111244322	-0.680892	0.0025293	chr10.30724979.30725479
								chr14.114438553.114439542	0.91863	0.00944913	chr12.15585742.15586242	chr13.84066243.84067449	-0.601053	0.0372651	chr11.7081837.7082337									chr13.53795103.53795740	0.672678	0.0324881	chr11.98059735.98060235	chr11.111397783.111398541	-0.856313	0.00683602	chr10.30760345.30760845
								chr14.114543923.114544349	0.849622	0.0192512	chr12.16850355.16850855	chr13.84375642.84376438	-0.773831	0.00512348	chr11.7425185.7425685									chr13.53824111.53824580	0.785835	0.0356577	chr11.98060053.98060553	chr11.111491902.111492526	-0.762691	0.0269958	chr10.30760617.30761117
								chr14.117106752.117107665	0.643983	0.0131954	chr12.17241539.17242039	chr13.84402936.84403289	-1.10865	0.00203417	chr11.7583207.7583707									chr13.54093353.54093941	0.625441	0.0109247	chr11.98192752.98193252	chr11.111951371.111952044	-0.934117	0.000202332	chr10.31422460.31422960
								chr14.117174683.117175698	0.705272	0.0289885	chr12.17241884.17242384	chr13.84663772.84664398	-0.761306	0.026589	chr11.7583522.7584022									chr13.54100921.54101726	1.16422	2.24366e-06	chr11.98193086.98193586	chr11.111971019.111972108	-0.617201	0.0169227	chr10.31825001.31825501
								chr14.118883727.118884758	0.610455	0.0304142	chr12.21153119.21153619	chr13.84935312.84936161	-0.661227	0.0235322	chr11.8710596.8711096									chr13.55369283.55370120	0.643878	0.0185807	chr11.98345914.98346414	chr11.112141561.112141863	-0.985097	0.00331622	chr10.31825249.31825749
								chr14.120118975.120119884	0.70546	0.0341952	chr12.25412283.25412783	chr13.85954871.85956076	-0.82795	0.000764854	chr11.8966467.8966967									chr13.55536140.55537100	0.515885	0.00526269	chr11.98346248.98346748	chr11.113489503.113490466	-0.686252	0.00378816	chr10.31825509.31826009
								chr14.120136615.120137138	0.846739	0.00885272	chr12.25870866.25871366	chr13.88026138.88027551	-0.775995	0.00112847	chr11.9057646.9058146									chr13.55592787.55593593	0.505066	0.0454132	chr11.98376692.98377192	chr11.113691593.113692203	-0.773573	0.0330539	chr10.31830507.31831007
								chr14.120685151.120685878	0.766609	0.0241227	chr12.25871039.25871539	chr13.90141506.90142400	-0.516584	0.0389379	chr11.10046557.10047057									chr13.55612597.55613113	0.813202	0.00812979	chr11.98747312.98747812	chr12.4953173.4953545	-0.728883	0.0373812	chr10.31830820.31831320
								chr14.120831468.120832664	0.643097	0.0036271	chr12.26227691.26228191	chr13.90823681.90824319	-0.778784	0.0203015	chr11.10046869.10047369									chr13.56510040.56510809	0.610662	0.0496977	chr11.98747662.98748162	chr12.5751907.5752443	-0.572893	0.0243836	chr10.34707172.34707672
								chr14.120836981.120837539	0.860661	0.021147	chr12.26228007.26228507	chr13.91091426.91092200	-0.654742	0.0105958	chr11.11489224.11489724									chr13.57089189.57090034	0.758174	0.000716263	chr11.98754246.98754746	chr12.5778473.5779349	-0.680235	0.0329686	chr10.34707510.34708010
								chr14.121825579.121826504	0.535015	0.0315518	chr12.26388959.26389459	chr13.91718877.91719803	-0.784443	0.00736816	chr11.11489599.11490099									chr13.57685204.57685590	0.95007	0.0005882	chr11.98754555.98755055	chr12.6116016.6116479	-0.840106	0.00335086	chr10.34757683.34758183
								chr14.123037276.123038405	0.662925	0.0209827	chr12.27057409.27057909	chr13.92027754.92028622	-0.94755	0.00172601	chr11.11489832.11490332									chr13.57686368.57686888	0.650034	0.038439	chr11.98754848.98755348	chr12.6133600.6134338	-0.815451	0.00312323	chr10.34758051.34758551
								chr14.123143317.123144184	0.869929	0.00926766	chr12.28237541.28238041	chr13.92684613.92685710	-0.661899	0.0289684	chr11.11677080.11677580									chr13.58265513.58265764	0.945981	0.0131042	chr11.99097048.99097548	chr12.6263882.6264779	-0.613366	0.00631604	chr10.34836146.34836646
								chr14.124278246.124278948	0.98738	0.00738032	chr12.28237916.28238416	chr13.94266875.94267614	-0.725414	0.0225774	chr11.11677358.11677858									chr13.58935738.58936474	0.694803	0.00123158	chr11.99097288.99097788	chr12.6367233.6368099	-0.5718	0.0161805	chr10.34836415.34836915
								chr14.124470839.124471307	0.773133	0.0345198	chr12.28331296.28331796	chr13.95228367.95228784	-0.976606	0.0142387	chr11.11756575.11757075									chr13.59079989.59080758	0.730356	0.0307574	chr11.99253752.99254252	chr12.6920957.6922066	-0.506273	0.00898575	chr10.34886761.34887261
								chr14.124575091.124575523	0.798837	0.0396252	chr12.28331505.28332005	chr13.100775449.100776436	-0.548701	0.0169431	chr11.11907607.11908107									chr13.59089023.59089482	0.781574	0.011014	chr11.99398581.99399081	chr12.7375399.7376510	-0.762976	1.95493e-05	chr10.34887171.34887671
								chr15.5000825.5001349	1.07769	0.00100501	chr12.28331797.28332297	chr13.101552832.101553741	-0.627227	0.0342092	chr11.11907970.11908470									chr13.59393206.59393991	0.851345	0.00046023	chr11.99398742.99399242	chr12.7560997.7561604	-0.73519	0.00415195	chr10.34887414.34887914
								chr15.7037352.7038174	0.572313	0.0476699	chr12.28700151.28700651	chr13.103745041.103745616	-0.748813	0.0136573	chr11.12062261.12062761									chr13.59467546.59468486	0.7274	0.00422377	chr11.99573063.99573563	chr12.7612702.7613423	-0.817227	0.0107766	chr10.34887734.34888234
								chr15.10442195.10442700	0.814235	0.0214346	chr12.28700637.28701137	chr13.104133320.104133973	-1.19145	0.000236861	chr11.12309429.12309929									chr13.59949337.59950244	0.718227	0.00289971	chr11.100618932.100619432	chr12.7718243.7718941	-0.683228	0.0226098	chr10.35694436.35694936
								chr15.10922493.10923053	0.728938	0.0351946	chr12.28761218.28761718	chr13.104529240.104529684	-0.996226	0.00742651	chr11.13112430.13112930									chr13.60710835.60711614	0.770951	0.00633633	chr11.100619151.100619651	chr12.7776297.7776844	-0.681584	0.000990776	chr10.35695205.35695705
								chr15.11744907.11745891	0.683067	0.00943178	chr12.29855561.29856061	chr13.104554448.104555338	-0.916359	0.00390905	chr11.13112768.13113268									chr13.60732963.60733546	0.643251	0.0392709	chr11.100619411.100619911	chr12.8147021.8147826	-0.624363	0.00632893	chr10.36367670.36368170
								chr15.11981394.11981872	0.649961	0.00887745	chr12.30244221.30244721	chr13.105037701.105038768	-0.621549	0.00218445	chr11.13237151.13237651									chr13.64262122.64262840	0.83839	0.0162114	chr11.100619640.100620140	chr12.8509653.8510135	-0.667381	8.30183e-05	chr10.36367978.36368478
								chr15.12243877.12244506	0.63535	0.0323751	chr12.31203364.31203864	chr13.105188553.105189230	-0.618884	0.0184043	chr11.13316146.13316646									chr13.64745173.64745996	0.636582	0.0119441	chr11.100619917.100620417	chr12.9475990.9476823	-0.879746	0.000588633	chr10.36368352.36368852
								chr15.12797858.12798642	1.04405	1.14506e-06	chr12.31204020.31204520	chr13.105212756.105213085	-0.933776	0.0247316	chr11.13523824.13524324									chr13.69420122.69420981	0.683528	0.00891471	chr11.100622652.100623152	chr12.10160549.10161491	-0.575097	0.036897	chr10.36409047.36409547
								chr15.20223174.20224201	0.553011	0.0161523	chr12.32661761.32662261	chr13.105570378.105570797	-1.00287	0.00750058	chr11.13689096.13689596									chr13.69481486.69482527	0.503808	0.00213402	chr11.100759753.100760253	chr12.10365713.10366302	-0.833984	0.0187434	chr10.36409358.36409858
								chr15.21092609.21093463	0.868261	0.00289289	chr12.32972238.32972738	chr13.106191179.106192294	-0.884926	0.00252969	chr11.14418653.14419153									chr13.69487689.69488549	0.644691	0.0144844	chr11.101051176.101051676	chr12.11357592.11358163	-0.569875	0.00514333	chr10.36631676.36632176
								chr15.25032265.25033031	0.833378	0.00617982	chr12.34673071.34673571	chr13.106955442.106956736	-0.839451	0.00484135	chr11.14449067.14449567									chr13.70853622.70854067	0.895555	0.012498	chr11.101082302.101082802	chr12.11822714.11823466	-1.21776	3.18101e-06	chr10.36698499.36698999
								chr15.26107708.26108367	0.836813	0.0044242	chr12.40640230.40640730	chr13.110565121.110565567	-0.840908	0.0365844	chr11.14449935.14450435									chr13.71007608.71008055	0.804971	0.00959077	chr11.101626865.101627365	chr12.12492554.12493041	-0.95641	0.00123628	chr10.36908752.36909252
								chr15.27570324.27570905	0.869115	0.00993861	chr12.40925718.40926218	chr13.112554862.112555612	-0.671063	0.0441266	chr11.15306731.15307231									chr13.71403864.71405103	0.553046	0.0082569	chr11.101627410.101627910	chr12.12752259.12752963	-1.07607	1.17818e-07	chr10.36909079.36909579
								chr15.27756273.27756882	0.892457	0.00834883	chr12.40925943.40926443	chr13.112560480.112561269	-0.809806	0.00588269	chr11.16861010.16861510									chr13.76313070.76313654	0.750146	0.00310164	chr11.101627667.101628167	chr12.13053859.13054297	-0.814774	0.00426701	chr10.37812246.37812746
								chr15.27808257.27809409	0.734821	0.0010884	chr12.40926209.40926709	chr13.112809956.112811423	-0.604248	0.0232916	chr11.16861302.16861802									chr13.77469719.77470638	0.530481	0.000502319	chr11.101627920.101628420	chr12.13079689.13080622	-0.648675	0.00311805	chr10.37812520.37813020
								chr15.27986560.27987310	0.665564	0.0496151	chr12.40926517.40927017	chr13.113444530.113444911	-0.940547	0.0107702	chr11.16861504.16862004									chr13.81407746.81408463	1.13345	2.37e-08	chr11.101658262.101658762	chr12.14032183.14033023	-0.636827	0.0254778	chr10.37812995.37813495
								chr15.30147879.30148416	1.01278	0.0116783	chr12.40926660.40927160	chr13.113473437.113474096	-0.753978	0.0377346	chr11.16904584.16905084									chr13.81839587.81840877	0.817111	0.000160806	chr11.101658723.101659223	chr12.14209779.14210411	-0.825228	0.0189641	chr10.37914730.37915230
								chr15.30590311.30591363	0.81591	0.00488238	chr12.41227246.41227746	chr13.113567349.113568038	-0.810916	0.0428915	chr11.19666685.19667185									chr13.85691902.85692774	0.565746	0.0170491	chr11.102201301.102201801	chr12.14244475.14244898	-0.785866	0.0270204	chr10.38072483.38072983
								chr15.31022004.31023033	0.605329	0.0149162	chr12.41227597.41228097	chr13.114006778.114007671	-0.622689	0.0398113	chr11.19676431.19676931									chr13.89105573.89106291	0.635991	0.0200157	chr11.102245016.102245516	chr12.15090081.15090979	-0.724096	0.0017933	chr10.38072774.38073274
								chr15.31089185.31089597	1.25989	0.000543311	chr12.41254151.41254651	chr13.114049359.114050262	-0.801841	0.0322204	chr11.20115984.20116484									chr13.90094140.90094437	0.581125	0.0377056	chr11.102316525.102317025	chr12.15101770.15102578	-1.00031	0.00115372	chr10.38717438.38717938
								chr15.31386107.31386584	0.901872	0.0129562	chr12.44041441.44041941	chr13.114304262.114305141	-0.894509	0.00392943	chr11.20299810.20300310									chr13.91758081.91759131	0.523581	0.00285758	chr11.102465647.102466147	chr12.15270367.15271988	-0.594884	0.00850499	chr10.38717809.38718309
								chr15.31393269.31393850	0.506005	0.0467509	chr12.44138946.44139446	chr13.114838292.114839291	-0.715662	0.000506102	chr11.20307340.20307840									chr13.92668218.92668660	0.942497	0.00213729	chr11.102465967.102466467	chr12.15688240.15688885	-0.747038	0.0130448	chr10.39065145.39065645
								chr15.31634484.31635210	0.581205	0.0457303	chr12.44145057.44145557	chr13.116533123.116533713	-0.954842	0.000228636	chr11.20864066.20864566									chr13.92736905.92737333	0.837537	0.0189773	chr11.102555527.102556027	chr12.16196139.16196826	-0.712863	0.013809	chr10.39065398.39065898
								chr15.34354111.34354872	0.978328	3.86096e-05	chr12.44145349.44145849	chr13.116883079.116883531	-0.783867	0.0118277	chr11.20864275.20864775									chr13.92994482.92995164	0.602953	0.0153026	chr11.102555661.102556161	chr12.16278744.16279632	-1.17969	1.03383e-06	chr10.39065705.39066205
								chr15.36417228.36417837	0.685061	0.0302194	chr12.45832429.45832929	chr13.116969344.116970216	-0.642682	0.0093176	chr11.20864539.20865039									chr13.93250918.93251535	0.91332	0.00175971	chr11.102555969.102556469	chr12.16434143.16434645	-0.712392	0.0363375	chr10.39111931.39112431
								chr15.36987098.36987826	0.623595	0.0358809	chr12.46066822.46067322	chr13.116974637.116975446	-0.881772	0.000175459	chr11.21014126.21014626									chr13.94845722.94846306	0.821972	0.0221833	chr11.102556077.102556577	chr12.30113038.30113740	-0.617243	0.0315275	chr10.39112171.39112671
								chr15.37564257.37564961	0.737811	0.0324477	chr12.46067134.46067634	chr13.117897885.117898734	-0.813814	5.97678e-05	chr11.21082646.21083146									chr13.95450561.95451171	0.645324	0.030172	chr11.102773804.102774304	chr12.30331678.30332447	-0.509446	0.0298346	chr10.39112346.39112846
								chr15.37594063.37594835	0.839847	0.00101254	chr12.51187580.51188080	chr13.118958034.118959057	-0.780646	0.0118681	chr11.21846502.21847002									chr13.96367829.96368749	0.887911	0.00103254	chr11.102774043.102774543	chr12.30653581.30654138	-0.768958	0.0227802	chr10.39409501.39410001
								chr15.38919610.38920775	0.763063	0.000168341	chr12.51187785.51188285	chr13.119742990.119744450	-0.582619	0.0086862	chr11.21846967.21847467									chr13.96680810.96681370	1.09139	8.68262e-06	chr11.102774266.102774766	chr12.31676565.31676906	-0.884082	0.0168963	chr10.39409950.39410450
								chr15.40368915.40369561	0.794266	0.00396937	chr12.51188161.51188661	chr14.7831921.7832895	-0.764419	0.00249542	chr11.22206585.22207085									chr13.97451049.97451737	0.768456	0.0109661	chr11.102774560.102775060	chr12.31880252.31880779	-0.661487	0.00399323	chr10.39410066.39410566
								chr15.41157811.41158123	0.769563	0.0377905	chr12.51188594.51189094	chr14.8061920.8063900	-0.629251	0.00213616	chr11.22551826.22552326									chr13.97546061.97546517	0.895641	0.000311492	chr11.102774798.102775298	chr12.32791733.32792820	-0.655918	0.00824114	chr10.39416061.39416561
								chr15.41379362.41380230	0.594768	0.00960866	chr12.51900453.51900953	chr14.8151388.8152396	-0.503792	0.047772	chr11.22552209.22552709									chr13.97565818.97566510	0.697305	0.0424853	chr11.102898353.102898853	chr12.33045719.33046628	-0.586883	0.0087974	chr10.39595880.39596380
								chr15.41685232.41686085	0.626039	0.00700123	chr12.52774309.52774809	chr14.8502456.8503030	-0.566797	0.0403799	chr11.22587810.22588310									chr13.98214104.98214582	0.807735	0.0373792	chr11.103003213.103003713	chr12.33165923.33166437	-0.752024	0.00628804	chr10.39596259.39596759
								chr15.41737985.41738633	1.21487	7.79302e-06	chr12.52774553.52775053	chr14.9688735.9689486	-0.747423	0.0300521	chr11.22588198.22588698									chr13.98241783.98242599	0.626209	0.029099	chr11.103034964.103035464	chr12.33405084.33405921	-0.807064	0.000224393	chr10.43631033.43631533
								chr15.41774070.41774836	1.06058	2.85705e-05	chr12.59006525.59007025	chr14.9974270.9974722	-0.801239	0.0425119	chr11.22588459.22588959									chr13.98635109.98635684	0.631886	0.0338233	chr11.103961015.103961515	chr12.33721923.33722600	-0.675389	0.000313965	chr10.43631534.43632034
								chr15.44037889.44038327	0.835669	0.0444596	chr12.59539701.59540201	chr14.10192614.10193171	-1.39297	1.66303e-06	chr11.23735718.23736218									chr13.98729302.98730165	0.720431	0.0123312	chr11.103961264.103961764	chr12.34091644.34092520	-0.811196	0.000825001	chr10.43830427.43830927
								chr15.53088490.53089447	0.870428	0.0116151	chr12.59540048.59540548	chr14.10195088.10195935	-0.776497	0.0207671	chr11.23736023.23736523									chr13.99307977.99308794	0.675352	0.0486009	chr11.103961453.103961953	chr12.34312877.34313459	-0.906362	0.00117639	chr10.43830640.43831140
								chr15.53108056.53108672	0.682688	0.00254349	chr12.59540321.59540821	chr14.10423477.10423921	-0.841842	0.0452612	chr11.24299993.24300493									chr13.99611787.99612688	0.503626	0.00486225	chr11.104526384.104526884	chr12.34555548.34556326	-0.616849	0.0246065	chr10.43963756.43964256
								chr15.53591379.53591994	0.821775	0.0365446	chr12.63339074.63339574	chr14.10485578.10486190	-0.748512	0.0123999	chr11.24300112.24300612									chr13.99737185.99737747	1.15565	0.000554271	chr11.105541392.105541892	chr12.34954732.34955465	-0.715273	0.0280663	chr10.45151661.45152161
								chr15.53645634.53646066	0.782462	0.0403301	chr12.63791289.63791789	chr14.10754312.10754655	-0.906737	0.0382398	chr11.24648922.24649422									chr13.99829881.99830706	1.06843	8.89372e-08	chr11.105541681.105542181	chr12.35071374.35072477	-0.697875	0.00652658	chr10.46343055.46343555
								chr15.53726339.53727058	1.02984	0.00334558	chr12.63791627.63792127	chr14.11562892.11563513	-0.754369	0.0164067	chr11.24652809.24653309									chr13.102011640.102012641	0.768143	0.0450872	chr11.106037348.106037848	chr12.35383431.35384891	-0.691854	0.0126649	chr10.46343421.46343921
								chr15.53895242.53895715	1.12257	6.87324e-06	chr12.63792123.63792623	chr14.11754373.11755197	-0.866561	0.000694474	chr11.25124404.25124904									chr13.102055724.102056345	0.667914	0.0357037	chr11.106160959.106161459	chr12.35392874.35393758	-1.03511	2.03037e-05	chr10.46660775.46661275
								chr15.54404531.54405461	0.588366	0.0289279	chr12.63979086.63979586	chr14.12578018.12578536	-0.937269	0.00212105	chr11.25124907.25125407									chr13.104982845.104983412	0.514729	0.00849004	chr11.106161249.106161749	chr12.36182419.36182961	-0.59276	0.00359569	chr10.47108082.47108582
								chr15.55175795.55176904	0.731414	0.0131725	chr12.63979399.63979899	chr14.12931482.12932432	-0.644443	0.0310939	chr11.25599289.25599789									chr13.107570843.107571396	0.602505	0.0165297	chr11.106464100.106464600	chr12.36183566.36184267	-0.679652	0.00365658	chr10.47108321.47108821
								chr15.58272673.58273267	0.861364	0.0342142	chr12.67199261.67199761	chr14.13022562.13023421	-0.727782	0.00390556	chr11.25599607.25600107									chr13.110990488.110991342	0.596767	0.00834427	chr11.106464504.106465004	chr12.36291217.36292084	-0.565496	0.0429013	chr10.47425746.47426246
								chr15.58512259.58512589	0.906508	0.0460187	chr12.67199503.67200003	chr14.13177575.13178295	-0.887986	0.000481128	chr11.25710482.25710982									chr13.112130968.112131869	0.627399	0.00706246	chr11.106858929.106859429	chr12.36831087.36832148	-0.606073	0.0107012	chr10.47426405.47426905
								chr15.61579033.61580181	1.0224	0.000912448	chr12.69101650.69102150	chr14.13689347.13689769	-1.01546	0.00163384	chr11.25710746.25711246									chr13.112526440.112526995	0.830749	0.0335188	chr11.107376827.107377327	chr12.36950268.36951261	-0.54712	0.0143494	chr10.49104364.49104864
								chr15.62639010.62639611	1.03235	0.00844909	chr12.69101940.69102440	chr14.13690254.13691028	-0.819841	0.000426233	chr11.25740333.25740833									chr13.113851903.113852547	0.505177	0.0169924	chr11.107927572.107928072	chr12.37503024.37503639	-0.700258	0.00799008	chr10.49636488.49636988
								chr15.63081647.63082401	0.695974	0.0242223	chr12.69812454.69812954	chr14.14408437.14408686	-0.899675	0.0490734	chr11.25740672.25741172									chr13.113867620.113868048	0.849589	0.0115844	chr11.108023032.108023532	chr12.37631013.37631565	-0.807409	0.00769373	chr10.49637058.49637558
								chr15.64092375.64093991	0.882254	4.03204e-05	chr12.69939709.69940209	chr14.15107617.15108593	-0.593712	0.0411194	chr11.26299227.26299727									chr13.114704533.114705646	0.62034	0.0154816	chr11.108176403.108176903	chr12.37637473.37638604	-0.685543	5.48252e-05	chr10.50066660.50067160
								chr15.64248440.64248892	0.869536	0.0215162	chr12.70058055.70058555	chr14.15323910.15324369	-0.964835	0.00538571	chr11.26299468.26299968									chr13.115880720.115881283	0.834811	0.00911485	chr11.108176601.108177101	chr12.37787190.37787874	-0.791987	0.00356645	chr10.50989834.50990334
								chr15.65783855.65784802	0.514302	0.023256	chr12.70118809.70119309	chr14.15374085.15374851	-0.893414	0.000140312	chr11.26458015.26458515									chr13.117419425.117420134	0.638263	0.0410044	chr11.109994934.109995434	chr12.37883650.37883910	-0.608763	0.0146489	chr10.50990060.50990560
								chr15.66156892.66157982	0.7831	0.00209423	chr12.70119019.70119519	chr14.15385531.15385915	-1.14036	0.000152473	chr11.26618441.26618941									chr13.118243286.118243770	0.80169	0.0311692	chr11.111253616.111254116	chr12.38118086.38118739	-0.674188	0.00046023	chr10.51198096.51198596
								chr15.66485412.66486322	0.548364	0.0343772	chr12.70119354.70119854	chr14.16302732.16303051	-0.930311	0.0339901	chr11.26618761.26619261									chr13.119797740.119798058	0.904872	0.0175846	chr11.112528599.112529099	chr12.38150705.38151195	-0.64045	0.039887	chr10.51198253.51198753
								chr15.66745355.66745956	0.730922	0.033731	chr12.70404238.70404738	chr14.19780469.19781274	-0.931166	0.00438576	chr11.27965654.27966154									chr14.7894870.7895585	0.968809	4.30516e-05	chr11.112528909.112529409	chr12.39970181.39971345	-0.646327	0.00287723	chr10.51198929.51199429
								chr15.66988271.66989091	0.698943	0.0222518	chr12.70650415.70650915	chr14.20520120.20520547	-0.959858	0.00843275	chr11.28273259.28273759									chr14.7981169.7981739	0.691288	0.0441986	chr11.113690481.113690981	chr12.40248003.40248985	-0.56762	0.0168872	chr10.51220543.51221043
								chr15.67950131.67951334	0.656418	0.0404596	chr12.71418862.71419362	chr14.23929172.23929584	-0.819419	0.041823	chr11.28541621.28542121									chr14.8309584.8310201	1.17844	7.651e-09	chr11.113811200.113811700	chr12.40574997.40575745	-0.784645	0.00199287	chr10.51220932.51221432
								chr15.68505946.68506523	1.39984	2.6657e-05	chr12.71419139.71419639	chr14.35485776.35486450	-0.850816	0.0401508	chr11.28541838.28542338									chr14.8948284.8949091	1.01348	5.79989e-06	chr11.115673820.115674320	chr12.40621533.40622104	-0.688293	0.0307726	chr10.51614679.51615179
								chr15.68520498.68521547	0.856365	0.00149472	chr12.73506519.73507019	chr14.37313830.37314324	-1.00263	0.00512488	chr11.28636774.28637274									chr14.9251892.9252542	0.985018	0.00210718	chr11.115674164.115674664	chr12.40750420.40750629	-0.825276	0.0209038	chr10.52791524.52792024
								chr15.68754286.68755588	0.534414	0.00526301	chr12.73507076.73507576	chr14.38494968.38495693	-0.764483	0.041101	chr11.28639043.28639543									chr14.10290780.10291744	0.760832	0.00589633	chr11.115708108.115708608	chr12.41044132.41045089	-0.716662	0.0162164	chr10.52802981.52803481
								chr15.68795125.68796043	1.05408	1.27574e-05	chr12.73507465.73507965	chr14.38684569.38685203	-0.947084	0.00592308	chr11.28851688.28852188									chr14.11811146.11811936	0.534518	0.043498	chr11.115708440.115708940	chr12.41227037.41227982	-0.525233	0.0146478	chr10.52803202.52803702
								chr15.71243451.71244223	1.03491	5.70713e-06	chr12.73507798.73508298	chr14.41098711.41099345	-0.990402	0.000297678	chr11.29074056.29074556									chr14.14593694.14594452	0.698262	0.0294106	chr11.115776236.115776736	chr12.41565408.41566713	-0.592745	0.0048534	chr10.52910781.52911281
								chr15.71283692.71284589	0.73767	0.00361025	chr12.74277308.74277808	chr14.45558671.45559173	-0.898392	0.00562061	chr11.29074369.29074869									chr14.15518078.15518521	0.772995	0.0222553	chr11.115776514.115777014	chr12.41885159.41886183	-0.990265	0.000173503	chr10.52910969.52911469
								chr15.71809863.71810957	0.654237	0.00544388	chr12.74594891.74595391	chr14.46908993.46909683	-1.06099	0.00377305	chr11.29074753.29075253									chr14.16433209.16433886	0.505325	0.0299961	chr11.116079451.116079951	chr12.42698950.42699714	-0.819971	0.00146561	chr10.52911179.52911679
								chr15.72817736.72819248	0.870571	0.0153757	chr12.74595210.74595710	chr14.46941405.46942712	-0.552121	0.0189751	chr11.32231084.32231584									chr14.16483584.16484473	0.538136	0.0371183	chr11.116869193.116869693	chr12.43761858.43763186	-0.616864	0.0416351	chr10.52942879.52943379
								chr15.73535566.73536270	0.718155	0.0348852	chr12.74717074.74717574	chr14.47035693.47036395	-1.08086	0.00107393	chr11.32495229.32495729									chr14.17358053.17358746	0.640834	0.0160443	chr11.116869561.116870061	chr12.43952663.43953560	-0.532294	0.00207697	chr10.54119255.54119755
								chr15.73886760.73887565	0.639334	0.0232458	chr12.74717460.74717960	chr14.48286459.48287360	-0.7021	0.0141495	chr11.35863564.35864064									chr14.17651768.17652455	0.881046	0.00437809	chr11.116954208.116954708	chr12.44017229.44018045	-0.542878	0.0446482	chr10.54119964.54120464
[truncated: 5,546 more rows]

## Sheet: Fig. 5-5
Figure 5-5: Enriched annotations in DD-affected ATAC-seq peak sets
[truncated: 586 more rows]

[truncated: 1 more sheets: Fig. 5-7]
